# Supplementary material for: Multi-omics and machine learning identify FN1 and ALDH2 as diagnostic biomarkers and therapeutic targets in early and late diabetic kidney disease
Source: Ren Fail. 2025 Oct 29;47(1):2577849. doi: 10.1080/0886022X.2025.2577849 (PMC12573553; doi:10.1080/0886022X.2025.2577849)
Supplement: Tables S1_S13.xlsx [file IRNF_A_2577849_SM1708.xlsx]

## Sheet: Table S1
Supplementary Table 1. Summary of included GEO datasets.
Dataset ID	Type	DKD Samples	Control Samples	Source
GSE209781	scRNA-seq	3 (late-stage)	3	Kidney tissue
GSE131882	scRNA-seq	3 (early-stage)	3	Kidney tissue
GSE266146	scRNA-seq	8 (4 early + 4 late)	0	Urinary sediment
GSE96804	Bulk RNA-seq	41	20	Kidney tissue
GSE104954	Bulk RNA-seq	17	21	Kidney tissue
GSE104948	Bulk RNA-seq	12	21	Kidney tissue
GSE142025	Bulk RNA-seq	27 (6 early + 21 late)	9	Kidney tissue
GSE30529	Bulk RNA-seq	10 (late-stage)	12	Kidney tissue

## Sheet: Table S2
Supplementary Table 2. Complete gene lists grouped by functional pathways.
Inflammatory response	Epithelial-mesenchymal transition	Apoptosis	Cellular senescence	Autophagy	Oxidative stress
ABCA1	ABI3BP	AIFM1	ACVR1B	AMBRA1	A2M
ABI1	ACTA2	AKT1	ANG	APOL1	AARS2
ACVR1B	ADAM12	AKT2	ANGPT1	ARNT	ABCA1
ACVR2A	ANPEP	AKT3	ANGPTL4	ARSA	ABCB1
ADGRE1	APLP1	APAF1	AREG	ARSB	ABCC1
ADM	AREG	ATM	AXL	ATF4	ABCC2
ADORA2B	BASP1	BAD	BEX3	ATF6	ABCC3
ADRM1	BDNF	BAX	BMP2	ATG10	ABCC8
AHR	BGN	BCL2	BMP6	ATG12	ABCD1
APLNR	BMP1	BCL2L1	C3	ATG16L1	ABCG2
AQP9	CADM1	BID	CCL1	ATG16L2	ABL1
ATP2A2	CALD1	BIRC2	CCL13	ATG2A	ACACA
ATP2B1	CALU	BIRC3	CCL16	ATG2B	ACAD8
ATP2C1	CAP2	CAPN1	CCL2	ATG3	ACAD9
AXL	CAPG	CAPN2	CCL20	ATG4A	ACADL
BDKRB1	CCN1	CASP10	CCL24	ATG4B	ACADM
BEST1	CCN2	CASP3	CCL26	ATG4C	ACADS
BST2	CD44	CASP6	CCL3	ATG4D	ACADVL
BTG2	CD59	CASP7	CCL3L1	ATG5	ACE
C3AR1	CDH11	CASP8	CCL4	ATG7	ACE2
C5AR1	CDH2	CASP9	CCL5	ATG9A	ACHE
CALCRL	CDH6	CFLAR	CCL7	ATG9B	ACO1
CCL17	COL11A1	CHP1	CCL8	ATIC	ACO2
CCL2	COL12A1	CHP2	CD55	BAG1	ACOX1
CCL20	COL16A1	CHUK	CD9	BAG3	ACOX2
CCL22	COL1A1	CSF2RB	CSF1	BAK1	ACP1
CCL24	COL1A2	CYCS	CSF2	BAX	ACSL4
CCL5	COL3A1	DFFA	CSF2RB	BCL2	ACTA1
CCL7	COL4A1	DFFB	CST4	BCL2L1	ACTB
CCR7	COL4A2	ENDOD1	CTNNB1	BECN1	ACTG1
CCRL2	COL5A1	ENDOG	CTSB	BID	ACTN2
CD14	COL5A2	EXOG	CXCL1	BIRC5	ACTN4
CD40	COL5A3	FADD	CXCL10	BIRC6	ADA
CD48	COL6A2	FAS	CXCL12	BNIP1	ADAM10
CD55	COL6A3	FASLG	CXCL16	BNIP3	ADAM17
CD69	COL7A1	IKBKB	CXCL2	BNIP3L	ADAMTS13
CD70	COL8A2	IKBKG	CXCL3	C12orf44	ADCY10
CD82	COLGALT1	IL1A	CXCL8	C17orf88	ADCYAP1
CDKN1A	COMP	IL1B	CXCR2	CALCOCO2	ADH1A
CHST2	COPA	IL1R1	DKK1	CAMKK2	ADH1C
CLEC5A	CRLF1	IL1RAP	EDN1	CANX	ADH5
CMKLR1	CTHRC1	IL3	EGF	CAPN1	ADIPOQ
CSF1	CXCL1	IL3RA	EGFR	CAPN10	ADM
CSF3	CXCL12	IRAK1	EREG	CAPN2	ADORA2A
CSF3R	CXCL6	IRAK2	ESM1	CAPNS1	ADPRS
CX3CL1	CXCL8	IRAK3	ETS2	CASP1	ADRB1
CXCL10	DAB2	IRAK4	FAS	CASP3	ADRB2
CXCL11	DCN	MAP3K14	FGF1	CASP4	ADRB3
CXCL6	DKK1	MYD88	FGF2	CASP8	ADSL
CXCL8	DPYSL3	NFKB1	FGF7	CCL2	AGER
CXCL9	DST	NFKBIA	GDF15	CCR2	AGRN
CXCR6	ECM1	NGF	GEM	CD46	AGT
CYBB	ECM2	NTRK1	GMFG	CDKN1A	AGTR1
DCBLD2	EDIL3	PIK3CA	HGF	CDKN1B	AHR
EBI3	EFEMP2	PIK3CB	HMGB1	CDKN2A	AHSP
EDN1	ELN	PIK3CD	ICAM1	CFLAR	AIF1
EIF2AK2	EMP3	PIK3CG	ICAM3	CHMP2B	AIFM1
EMP3	ENO2	PIK3R1	IGF1	CHMP4B	AKAP9
EREG	FAP	PIK3R2	IGFBP1	CLN3	AKR1A1
F3	FAS	PIK3R3	IGFBP2	CTSB	AKR1B1
FFAR2	FBLN1	PIK3R5	IGFBP3	CTSD	AKT1
FPR1	FBLN2	PPP3CA	IGFBP4	CTSL1	AKT2
FZD5	FBLN5	PPP3CB	IGFBP5	CX3CL1	ALAD
GABBR1	FBN1	PPP3CC	IGFBP6	CXCR4	ALB
GCH1	FBN2	PPP3R1	IGFBP7	DAPK1	ALDH1A1
GNA15	FERMT2	PPP3R2	IL10	DAPK2	ALDH2
GNAI3	FGF2	PRKACA	IL13	DDIT3	ALDH3A1
GP1BA	FLNA	PRKACB	IL15	DIRAS3	ALDH3A2
GPC3	FMOD	PRKACG	IL18	DLC1	ALDH3B1
GPR132	FN1	PRKAR1A	IL1A	DNAJB1	ALDH9A1
GPR183	FOXC2	PRKAR1B	IL1B	DNAJB9	ALOX12
HAS2	FSTL1	PRKAR2A	IL2	DRAM1	ALOX15
HBEGF	FSTL3	PRKAR2B	IL32	EDEM1	ALOX5
HIF1A	FUCA1	PRKX	IL6	EEF2	ALS3
HPN	FZD8	RELA	IL6ST	EEF2K	ALS7
HRH1	GADD45A	RIPK1	IL7	EGFR	AMPD1
ICAM1	GADD45B	TNF	INHA	EIF2AK2	ANG
ICAM4	GAS1	TNFRSF10A	IQGAP2	EIF2AK3	ANGPT1
ICOSLG	GEM	TNFRSF10B	ITGA2	EIF2S1	ANGPT2
IFITM1	GJA1	TNFRSF10C	ITPKA	EIF4EBP1	ANK2
IFNAR1	GLIPR1	TNFRSF10D	JUN	EIF4G1	ANXA11
IFNGR2	GPC1	TNFRSF1A	KITLG	ERBB2	ANXA2
IL10	GPX7	TNFSF10	LCP1	ERN1	ANXA5
IL10RA	GREM1	TP53	MIF	ERO1L	AOC3
IL12B	HTRA1	TRADD	MMP1	FADD	AOX1
IL15	ID2	TRAF2	MMP10	FAM48A	APAF1
IL15RA	IGFBP2	XIAP	MMP12	FAS	APC
IL18	IGFBP3		MMP13	FKBP1A	APEX1
IL18R1	IGFBP4		MMP14	FKBP1B	APOA1
IL18RAP	IL15		MMP2	FOS	APOB
IL1A	IL32		MMP3	FOXO1	APOE
IL1B	IL6		MMP9	FOXO3	APOH
IL1R1	INHBA		NAP1L4	GAA	APP
IL2RB	ITGA2		NRG1	GABARAP	AQP1
IL4R	ITGA5		PAPPA	GABARAPL1	AQP4
IL6	ITGAV		PECAM1	GABARAPL2	AR
IL7R	ITGB1		PGF	GAPDH	AREG
INHBA	ITGB3		PIGF	GNAI3	ARG1
IRAK2	ITGB5		PLAT	GNB2L1	ARG2
IRF1	JUN		PLAU	GOPC	ARNT
IRF7	LAMA1		PLAUR	GRID1	ASL
ITGA5	LAMA2		PTBP1	GRID2	ASPA
ITGB3	LAMA3		PTGER2	HDAC1	ASS1
ITGB8	LAMC1		PTGES	HDAC6	ATF2
KCNA3	LAMC2		RPS6KA5	HGS	ATF3
KCNJ2	LGALS1		SCAMP4	HIF1A	ATF4
KCNMB2	LOX		SELPLG	HSP90AB1	ATF6
KIF1B	LOXL1		SEMA3F	HSPA5	ATG5
KLF6	LOXL2		SERPINB4	HSPA8	ATM
LAMP3	LRP1		SERPINE1	HSPB8	ATP13A2
LCK	LRRC15		SERPINE2	IFNG	ATP2A2
LCP2	LUM		SPP1	IKBKB	ATP5F1A
LDLR	MAGEE1		SPX	IKBKE	ATP5PD
LIF	MATN2		TIMP2	IL24	ATR
LPAR1	MATN3		TNF	IRGM	ATXN1
LTA	MCM7		TNFRSF10C	ITGA3	ATXN2
LY6E	MEST		TNFRSF11B	ITGA6	ATXN3
LYN	MFAP5		TNFRSF1A	ITGB1	ATXN8OS
MARCO	MGP		TNFRSF1B	ITGB4	AURKA
MEFV	MMP1		TUBGCP2	ITPR1	AVP
MEP1A	MMP14		VEGFA	KIAA0226	B2M
MET	MMP2		VEGFC	KIAA0652	BACE1
MMP14	MMP3		VGF	KIAA0831	BACH1
MSR1	MSX1		WNT16	KIF5B	BACH2
MXD1	MXRA5		WNT2	KLHL24	BAD
MYC	MYL9			LAMP1	BAG3
NAMPT	MYLK			LAMP2	BAK1
NDP	NID2			MAP1LC3A	BAX
NFKB1	NNMT			MAP1LC3B	BBC3
NFKBIA	NOTCH2			MAP1LC3C	BCHE
NLRP3	NT5E			MAP2K7	BCL2
NMI	NTM			MAPK1	BCL2A1
NMUR1	OXTR			MAPK3	BCL2L1
NOD2	P3H1			MAPK8	BCL2L11
NPFFR2	PCOLCE			MAPK8IP1	BCL6
OLR1	PCOLCE2			MAPK9	BCR
OPRK1	PDGFRB			MBTPS2	BDKRB2
OSM	PDLIM4			MLST8	BDNF
OSMR	PFN2			MTMR14	BECN1
P2RX4	PLAUR			MTOR	BGLAP
P2RX7	PLOD1			MYC	BIRC5
P2RY2	PLOD2			NAF1	BLK
PCDH7	PLOD3			NAMPT	BLOC1S1
PDE4B	PMEPA1			NBR1	BLVRB
PDPN	PMP22			NCKAP1	BMP2
PIK3R5	POSTN			NFE2L2	BMP4
PLAUR	PPIB			NFKB1	BMP6
PROK2	PRRX1			NKX2-3	BRAF
PSEN1	PRSS2			NLRC4	BRCA1
PTAFR	PTHLH			NPC1	BRCA2
PTGER2	PTX3			NRG1	BRF2
PTGER4	PVR			NRG2	BSG
PTGIR	QSOX1			NRG3	BTD
PTPRE	RGS4			P4HB	C12orf65
PVR	RHOB			PARK2	C1QBP
RAF1	SAT1			PARP1	C3
RASGRP1	SCG2			PEA15	C4A
RELA	SDC1			PELP1	C4B
RGS1	SDC4			PEX14	C5
RGS16	SERPINE1			PEX3	C5AR1
RHOG	SERPINE2			PIK3C3	C9orf72
RIPK2	SERPINH1			PIK3R4	CACNA1A
RNF144B	SFRP1			PINK1	CACNA1C
ROS1	SFRP4			PPP1R15A	CACNA1S
RTP4	SGCB			PRKAB1	CACNA2D1
SCARF1	SGCD			PRKAR1A	CACNB4
SCN1B	SGCG			PRKCD	CALB1
SELE	SLC6A8			PRKCQ	CALB2
SELENOS	SLIT2			PTEN	CALCA
SELL	SLIT3			PTK6	CALM1
SEMA4D	SNAI2			RAB11A	CALM2
SERPINE1	SNTB1			RAB1A	CALM3
SGMS2	SPARC			RAB24	CALR
SLAMF1	SPOCK1			RAB33B	CAMK2G
SLC11A2	SPP1			RAB5A	CAMK4
SLC1A2	TAGLN			RAB7A	CAMKK2
SLC28A2	TFPI2			RAC1	CAMP
SLC31A1	TGFB1			RAF1	CANX
SLC31A2	TGFBI			RB1	CAPN2
SLC4A4	TGFBR3			RB1CC1	CAPN3
SLC7A1	TGM2			RELA	CARS2
SLC7A2	THBS1			RGS19	CASP1
SPHK1	THBS2			RHEB	CASP2
SRI	THY1			RPS6KB1	CASP3
STAB1	TIMP1			RPTOR	CASP4
TACR1	TIMP3			SAR1A	CASP7
TACR3	TNC			SERPINA1	CASP8
TAPBP	TNFAIP3			SESN2	CASP9
TIMP1	TNFRSF11B			SH3GLB1	CASQ2
TLR1	TNFRSF12A			SIRT1	CAT
TLR2	TPM1			SIRT2	CAV1
TLR3	TPM2			SPHK1	CAV3
TNFAIP6	TPM4			SPNS1	CBS
TNFRSF1B	VCAM1			SQSTM1	CCK
TNFRSF9	VCAN			ST13	CCL11
TNFSF10	VEGFA			STK11	CCL2
TNFSF15	VEGFC			TBK1	CCL3
TNFSF9	VIM			TM9SF1	CCL4
TPBG	WIPF1			TMEM49	CCL5
VIP	WNT5A			TMEM74	CCN2
				TNFSF10	CCNA2
				TP53	CCNB1
				TP53INP2	CCND1
				TP63	CCNF
				TP73	CCR5
				TSC1	CCR6
				TSC2	CCR7
				TUSC1	CCS
				ULK1	CD274
				ULK2	CD28
				ULK3	CD34
				USP10	CD36
				UVRAG	CD38
				VAMP3	CD4
				VAMP7	CD40
				VEGFA	CD44
				WDFY3	CD46
				WDR45	CD55
				WDR45L	CD69
				WIPI1	CD79A
				WIPI2	CD80
				ZFYVE1	CD86
					CDC25C
					CDC42
					CDH1
					CDH2
					CDH5
					CDK1
					CDK2
					CDK4
					CDK5
					CDK6
					CDKN1A
					CDKN1B
					CDKN2A
					CDKN2B
					CDKN3
					CEBPB
					CFAP410
					CFH
					CFI
					CFLAR
					CFTR
					CHAT
					CHCHD10
					CHCHD2
					CHEK1
					CHGA
					CHKA
					CHKB
					CHMP2B
					CHUK
					CIITA
					CLEC4A
					CLIC1
					CLU
					CNR1
					CNTF
					COA8
					COL2A1
					COMT
					COQ2
					COX15
					COX5A
					COX6B1
					CP
					CPOX
					CPQ
					CPT1A
					CPT1B
					CPT2
					CR1
					CR2
					CRAT
					CREB1
					CREBBP
					CRH
					CRHR1
					CRP
					CRYAA
					CRYAB
					CS
					CSF1
					CSF2
					CSF3
					CSK
					CST3
					CTLA4
					CTNNB1
					CTSB
					CTSD
					CTSG
					CTTN
					CUL1
					CUL3
					CX3CR1
					CXCL1
					CXCL10
					CXCL12
					CXCL16
					CXCL2
					CXCL8
					CXCL9
					CXCR1
					CXCR3
					CXCR4
					CYB5A
					CYB5R3
					CYBA
					CYBB
					CYC1
					CYCS
					CYGB
					CYP11A1
					CYP11B2
					CYP17A1
					CYP19A1
					CYP1A1
					CYP1A2
					CYP1B1
					CYP20A1
					CYP21A2
					CYP27A1
					CYP2A6
					CYP2B6
					CYP2C19
					CYP2C8
					CYP2C9
					CYP2D6
					CYP2E1
					CYP3A4
					CYP3A5
					CYP4F2
					DAO
					DAPK1
					DAXX
					DBH
					DCTN1
					DDAH1
					DDAH2
					DDC
					DDIT3
					DECR1
					DEPDC5
					DES
					DGKQ
					DHCR24
					DHFR
					DIABLO
					DLD
					DLG4
					DLST
					DMD
					DMPK
					DNAH8
					DNAJB1
					DNASE1
					DNM1L
					DNM2
					DNMT1
					DRD1
					DRD2
					DRD3
					DRD4
					DRD5
					DSP
					DSPP
					DUOX1
					DUSP1
					DUSP19
					DYNC1H1
					DYNLL1
					DYRK1A
					DYSF
					E2F1
					ECE1
					ECHS1
					EDN1
					EDNRA
					EDNRB
					EEF1A1
					EEF2
					EGF
					EGFR
					EGR1
					EGR1
					EHHADH
					EIF2AK1
					EIF2AK2
					EIF2AK3
					EIF2AK4
					EIF2B3
					EIF2B4
					EIF2S1
					EIF4E
					EIF4EBP1
					EIF4G1
					ELAC2
					ELANE
					ELAVL1
					ELK1
					ELN
					ENC1
					ENDOG
					ENG
					ENO1
					ENO2
					EP300
					EPAS1
					EPHA3
					EPHA4
					EPHX1
					EPHX2
					EPO
					EPRS1
					EPX
					ERBB2
					ERBB4
					ERCC6
					ERCC8
					ERN1
					ERO1A
					ESR1
					ESR2
					ETFA
					ETFB
					ETFDH
					ETS1
					EZH2
					F2
					F3
					F5
					F8
					FAAH
					FABP1
					FADD
					FAM120A
					FANCD2
					FARS2
					FAS
					FASLG
					FASN
					FCGR2A
					FCGR2B
					FCGR3A
					FCGR3B
					FDXR
					FECH
					FGF1
					FGF2
					FGF7
					FGFR1
					FH
					FIG4
					FIS1
					FKBP1B
					FKBP5
					FKRP
					FLT1
					FMO1
					FMO2
					FMO3
					FMO4
					FMR1
					FN1
					FOS
					FOXJ1
					FOXM1
					FOXO1
					FOXO3
					FOXO4
					FOXP3
					FRZB
					FTH1
					FTL
					FUS
					FXN
					FYN
					G3BP1
					G6PD
					GAA
					GAD1
					GADD45A
					GADD45B
					GADD45G
					GAL
					GAP43
					GAPDH
					GBA
					GCDH
					GCH1
					GCLC
					GCLM
					GDF15
					GDNF
					GFAP
					GFER
					GFM1
					GFM2
					GGT1
					GH1
					GHRL
					GIGYF2
					GJA1
					GLA
					GLE1
					GLO1
					GLRX
					GLRX2
					GLS
					GLS2
					GLT8D1
					GLUD1
					GLUD2
					GLUL
					GNAS
					GP1BA
					GPT
					GPX1
					GPX2
					GPX3
					GPX4
					GPX5
					GPX7
					GPX8
					GRB2
					GRIA1
					GRIN1
					GRIN2A
					GRIN2B
					GRM1
					GRM5
					GRN
					GSK3B
					GSN
					GSR
					GSS
					GSTA1
					GSTA2
					GSTA4
					GSTM1
					GSTM2
					GSTM3
					GSTM4
					GSTM5
					GSTO1
					GSTO2
					GSTP1
					GSTT1
					GTPBP3
					GYG1
					GZMB
					H19
					H2AC18
					H2AX
					H2BC21
					H3C14
					H4-16
					H6PD
					HADH
					HADHA
					HADHB
					HAMP
					HAO1
					HBA1
					HBB
					HBEGF
					HBG2
					HCRT
					HDAC1
					HDAC2
					HDAC9
					HERPUD1
					HFE
					HGF
					HIF1A
					HK1
					HK2
					HLA-A
					HLA-B
					HLA-DRA
					HLA-DRB1
					HMGB1
					HMGCL
					HMGCR
					HMOX1
					HMOX2
					HNF1A
					HNF4A
					HNRNPA1
					HP
					HPRT1
					HPSE
					HPX
					HRAS
					HRH1
					HRH2
					HSD17B10
					HSD17B4
					HSF1
					HSP90AA1
					HSP90AB1
					HSP90B1
					HSPA14
					HSPA1A
					HSPA1B
					HSPA4
					HSPA5
					HSPA6
					HSPA8
					HSPA9
					HSPB1
					HSPB2
					HSPD1
					HSPG2
					HTR1A
					HTR2A
					HTR2C
					HTR3A
					HTRA2
					HTT
					HYOU1
					IAPP
					ICAM1
					IDH1
					IDH2
					IDO1
					IFNA1
					IFNAR1
					IFNB1
					IFNG
					IGF1
					IGF1R
					IGF2
					IGF2BP1
					IGF2BP2
					IGF2R
					IKBKB
					IKBKG
					IL10
					IL11
					IL12B
					IL13
					IL15
					IL16
					IL17A
					IL18
					IL1A
					IL1B
					IL1R1
					IL1RAPL2
					IL1RN
					IL2
					IL23A
					IL2RA
					IL2RB
					IL3
					IL33
					IL4
					IL5
					IL6
					IL6R
					INS
					INSR
					IRAK1
					IREB2
					IRF1
					IRF5
					IRS1
					ISCU
					ISG15
					ITGA2
					ITGAL
					ITGAM
					ITGB1
					ITGB2
					ITGB3
					ITIH4
					ITPR1
					JAK1
					JAK2
					JAZF1
					JUN
					JUNB
					KCNE1
					KCNE2
					KCNH2
					KCNJ2
					KCNJ5
					KCNMA1
					KCNQ1
					KCNT1
					KDR
					KEAP1
					KIAA0319L
					KIF1B
					KIT
					KL
					KLF2
					KLF4
					KLRK1
					KNG1
					KRAS
					KRIT1
					KRT18
					KRT8
					LAMP1
					LAMP2
					LANCL1
					LBR
					LCAT
					LCK
					LCN2
					LDLR
					LEP
					LEPQTL1
					LGALS1
					LGALS3
					LIN28B
					LMNA
					LOC110806262
					LOC110973015
					LOC111365141
					LONP1
					LOX
					LPA
					LPL
					LPO
					LRPPRC
					LRRK2
					LTA
					LTF
					LYN
					LYRM4
					MALAT1
					MAOA
					MAOB
					MAP2
					MAP2K1
					MAP2K3
					MAP2K4
					MAP2K6
					MAP2K7
					MAP3K1
					MAP3K11
					MAP3K5
					MAP3K7
					MAPK1
					MAPK10
					MAPK11
					MAPK12
					MAPK13
					MAPK14
					MAPK3
					MAPK7
					MAPK8
					MAPK8IP1
					MAPK9
					MAPKAPK2
					MAPKAPK3
					MAPKAPK5
					MAPT
					MATR3
					MB
					MBL2
					MBP
					MCL1
					MCU
					MDH1
					MDH2
					MDM2
					MECOM
					MECP2
					MET
					MFN2
					MGMT
					MGST1
					MICB
					MIF
					MIR106B
					MIR107
					MIR122
					MIR125A
					MIR126
					MIR132
					MIR133B
					MIR142
					MIR143
					MIR144
					MIR145
					MIR146A
					MIR148B
					MIR152
					MIR155
					MIR17
					MIR181A1
					MIR181A2
					MIR181C
					MIR184
					MIR185
					MIR195
					MIR199A1
					MIR19A
					MIR200B
					MIR200C
					MIR203A
					MIR20A
					MIR21
					MIR210
					MIR214
					MIR22
					MIR221
					MIR222
					MIR223
					MIR23A
					MIR23B
					MIR24-1
					MIR24-2
					MIR25
					MIR27A
					MIR29A
					MIR34A
					MIR34C
					MIR433
					MIR9-1
					MIR92A1
					MIR93
					MKI67
					MLYCD
					MMD
					MME
					MMP1
					MMP13
					MMP14
					MMP2
					MMP3
					MMP7
					MMP8
					MMP9
					MPO
					MRAP
					MRPL44
					MRPS14
					MRPS16
					MRPS22
					MRPS34
					MSH2
					MSN
					MSR1
					MSRA
					MSRB1
					MSRB2
					MSRB3
					MT3
					MTA1
					MT-ATP6
					MT-CO1
					MT-CO2
					MT-CO3
					MT-CYB
					MTFMT
					MTHFR
					MT-ND1
					MT-ND2
					MT-ND3
					MT-ND4
					MT-ND5
					MT-ND6
					MTO1
					MTOR
					MTR
					MT-TK
					MT-TL1
					MTTP
					MUC1
					MUC5AC
					MUTYH
					MYC
					MYD88
					MYH6
					MYH7
					MYLK
					MYO9A
					NAGS
					NAMPT
					NAT2
					NCAM1
					NCF1
					NCF2
					NCF4
					NDRG1
					NDUFA1
					NDUFA10
					NDUFA12
					NDUFA13
					NDUFA6
					NDUFA9
					NDUFAF2
					NDUFB8
					NDUFB9
					NDUFS1
					NDUFS2
					NDUFS3
					NDUFS4
					NDUFS6
					NDUFS7
					NDUFS8
					NDUFV1
					NDUFV2
					NEAT1
					NEDD8
					NEFH
					NEFL
					NEIL1
					NEK1
					NES
					NFE2L1
					NFE2L2
					NFKB1
					NFKBIA
					NFU1
					NGB
					NGF
					NGFR
					NLRP1
					NLRP3
					NME1
					NOD2
					NOL3
					NOS1
					NOS1AP
					NOS2
					NOS3
					NOSIP
					NOSTRIN
					NOTCH1
					NOX1
					NOX4
					NPM1
					NPPA
					NPPB
					NPY
					NQO1
					NQO2
					NR1H2
					NR1H4
					NR2C2
					NR3C1
					NR3C2
					NR4A2
					NRAS
					NRF1
					NRG1
					NTF3
					NTF4
					NTHL1
					NTRK1
					NTRK2
					NTS
					NUDT1
					ODC1
					OGDH
					OGG1
					OLR1
					OPA1
					OPRD1
					OPRM1
					OPTN
					OSER1
					OSGIN1
					OSGIN2
					OSM
					OTC
					OXA1L
					OXR1
					OXSR1
					OXT
					OXTR
					P4HB
					PAH
					PARK10
					PARK12
					PARK16
					PARK21
					PARK7
					PARP1
					PC
					PCNA
					PDCD1
					PDE4A
					PDE5A
					PDGFB
					PDGFRB
					PDGFRL
					PDHA1
					PDIA2
					PDIA3
					PDK1
					PDLIM4
					PDYN
					PECAM1
					PENK
					PEPD
					PEX11B
					PEX12
					PEX5
					PF4
					PFKM
					PFN1
					PGAM5
					PGD
					PGK1
					PHYH
					PIGA
					PIK3C2A
					PIK3C3
					PIK3CA
					PIK3CB
					PIK3CG
					PIK3R1
					PIK3R2
					PINK1
					PKD1
					PKLR
					PKM
					PKP2
					PLA2G2A
					PLA2G4A
					PLA2G6
					PLA2G7
					PLAT
					PLAU
					PLAUR
					PLCB1
					PLCG1
					PLD1
					PLG
					PML
					PNKP
					PNPT1
					POLG
					POMC
					PON1
					PON2
					PON3
					POR
					POU5F1
					PPARA
					PPARD
					PPARG
					PPARGC1A
					PPIA
					PPIF
					PPIG
					PPOX
					PPP1R15A
					PPP3CA
					PPP5C
					PRDM10
					PRDX1
					PRDX2
					PRDX3
					PRDX4
					PRDX5
					PRDX6
					PRKAA1
					PRKAA2
					PRKAB1
					PRKCA
					PRKCB
					PRKCD
					PRKCG
					PRKCZ
					PRKD1
					PRKD2
					PRKG1
					PRKN
					PRL
					PRNP
					PRODH
					PRPH
					PSEN1
					PSEN2
					PSIP1
					PTEN
					PTGIS
					PTGS1
					PTGS2
					PTK2
					PTK2B
					PTPA
					PTPN1
					PTPN11
					PTPN22
					PTPN3
					PTPRC
					PTS
					PTX3
					PVALB
					PXN
					PYCR1
					PYCR2
					PYGM
					QDPR
					RAB5A
					RAC1
					RAC2
					RAD51
					RAF1
					RAG2
					RARA
					RB1
					RBP4
					RCAN1
					RELA
					REN
					REST
					RETN
					RHOA
					RHOD
					RNASE3
					RNF112
					ROCK1
					RORA
					RPA1
					RPS27A
					RPS6KA5
					RPS6KB1
					RPTOR
					RRM2B
					RTN4
					RUNX2
					RXRA
					RYR1
					RYR2
					RYR3
					S100A8
					S100A9
					S100B
					SCARA3
					SCARB1
					SCGB1A1
					SCN2A
					SCN4A
					SCN4B
					SCN5A
					SCO1
					SCO2
					SCP2
					SDC1
					SDHA
					SDHAF1
					SDHAF2
					SDHB
					SDHC
					SDHD
					SELE
					SELENOK
					SELENON
					SELENOP
					SELENOT
					SELL
					SELP
					SENP3
					SERPINA1
					SERPINA3
					SERPINE1
					SERPINF1
					SERPINH1
					SESN1
					SESN2
					SET
					SETD2
					SETX
					SFTPB
					SFTPD
					SFXN4
					SGCB
					SGK1
					SHC1
					SIAH1
					SIGMAR1
					SIL1
					SIRT1
					SIRT2
					SIRT3
					SIRT6
					SLC11A2
					SLC17A5
					SLC18A2
					SLC18A3
					SLC19A3
					SLC1A1
					SLC1A2
					SLC1A3
					SLC22A5
					SLC25A1
					SLC25A13
					SLC25A20
					SLC25A27
					SLC25A3
					SLC25A4
					SLC2A1
					SLC2A4
					SLC40A1
					SLC4A1
					SLC5A7
					SLC6A2
					SLC6A3
					SLC6A4
					SLC7A1
					SLC7A11
					SLC8A1
					SLPI
					SMAD2
					SMAD3
					SMAD4
					SMARCA4
					SMPD1
					SNAP25
					SNCA
					SNCAIP
					SNCB
					SNTA1
					SOCS1
					SOCS3
					SOD1
					SOD2
					SOD3
					SORCS2
					SORD
					SORL1
					SOX2
					SP1
					SPARC
					SPP1
					SPR
					SQSTM1
					SRC
					SREBF1
					SRF
					SRXN1
					SST
					STAT1
					STAT3
					STAT4
					STIP1
					STK11
					STK24
					STK25
					STK39
					STK4
					STUB1
					SULT1A3
					SUMO1
					SUMO2
					SUOX
					SYK
					SYP
					TAC1
					TACO1
					TACR1
					TAF15
					TALDO1
					TARDBP
					TARS2
					TAT
					TAZ
					TBK1
					TBP
					TCF7L2
					TECRL
					TEK
					TERT
					TF
					TFAM
					TFEB
					TFRC
					TGFA
					TGFB1
					TGFB2
					TGFB3
					TGFBR1
					TGFBR2
					TGM2
					TH
					THBD
					THBS1
					TIA1
					TIMP1
					TIMP2
					TJP1
					TLR2
					TLR3
					TLR4
					TLR5
					TLR6
					TLR7
					TLR8
					TLR9
					TMEM161A
					TNF
					TNFAIP3
					TNFRSF10A
					TNFRSF10B
					TNFRSF11B
					TNFRSF1A
					TNFRSF1B
					TNFSF10
					TNFSF11
					TNFSF4
					TNIP1
					TOP1
					TOR1A
					TP53
					TP53INP1
					TP73
					TPH1
					TPI1
					TPK1
					TPM1
					TPO
					TPPP3
					TPT1
					TRAF2
					TRAP1
					TRDN
					TREM2
					TREX1
					TRIM21
					TRMT10C
					TRPA1
					TRPM2
					TRPV1
					TRPV4
					TSC1
					TSC2
					TSFM
					TSPO
					TTN
					TTPA
					TTR
					TUBA1B
					TUFM
					TXN
					TXN2
					TXNIP
					TXNRD1
					TXNRD2
					TYK2
					TYMP
					TYR
					TYRP1
					UBC
					UBE2D2
					UBE2L3
					UBQLN1
					UBQLN2
					UBQLN4
					UCHL1
					UCN
					UCN2
					UCP1
					UCP2
					UCP3
					UGT1A1
					UNC13A
					UNG
					UTRN
					VAPB
					VARS2
					VASP
					VCAM1
					VCL
					VCP
					VDAC1
					VDR
					VEGFA
					VEGFC
					VHL
					VIM
					VIP
					VIPR1
					VKORC1L1
					VNN1
					VPS13C
					VTN
					VWF
					WRN
					XBP1
					XDH
					XIAP
					XRCC1
					XRCC5
					XRCC6
					YAP1
					YBX1
					ZC3H12A
					ZFAND1

## Sheet: Table S3
Supplementary Table 3. Differentially expressed genes between late and early DKD patients (n = 2,833 DEGs)
id	logFC	AveExpr	t	P.Value	adj.P.Val	B
PDLIM1	1.17172	5.53867	8.28396	1.18402e-09	1.62235e-05	12.0014
MMP7	3.17298	6.06784	7.90744	3.39269e-09	1.73055e-05	11.0072
C1S	1.903	5.88425	7.89082	3.55537e-09	1.73055e-05	10.9629
C3AR1	1.09438	2.15136	7.79884	4.61055e-09	1.73055e-05	10.717
ANXA1	1.53059	4.88845	7.77158	4.98061e-09	1.73055e-05	10.6439
KCNN3	-0.648552	1.54424	-7.64394	7.15743e-09	1.73055e-05	10.3004
LOC105375781	-0.823006	1.24596	-7.63276	7.38914e-09	1.73055e-05	10.2702
VCAN	2.82941	3.69023	7.57455	8.72383e-09	1.73055e-05	10.1128
GPX8	0.768398	2.14189	7.56827	8.88171e-09	1.73055e-05	10.0958
SYT11	0.768372	2.72719	7.53843	9.67215e-09	1.73055e-05	10.015
PRKN	-0.663002	3.04455	-7.49208	1.10442e-08	1.73055e-05	9.88918
ACKR1	2.84314	3.28605	7.49073	1.10871e-08	1.73055e-05	9.88551
ESRRG	-0.848388	3.39231	-7.42178	1.35116e-08	1.73055e-05	9.69786
SRRM4	-0.629809	0.388966	-7.41594	1.37403e-08	1.73055e-05	9.68193
FCER1G	1.75699	4.49114	7.38966	1.48183e-08	1.73055e-05	9.61024
IFI16	1.29322	3.45665	7.38443	1.50426e-08	1.73055e-05	9.59598
LAIR1	1.42255	2.37488	7.36384	1.59608e-08	1.73055e-05	9.53974
CTSS	1.89965	3.71196	7.36037	1.61206e-08	1.73055e-05	9.53028
VIM	1.23298	7.71328	7.33446	1.73696e-08	1.73055e-05	9.45943
CD84	1.35873	1.72416	7.31746	1.82418e-08	1.73055e-05	9.41291
MS4A6A	1.62655	3.35102	7.29883	1.92483e-08	1.73055e-05	9.3619
MSR1	0.90044	1.99737	7.29606	1.94032e-08	1.73055e-05	9.35429
HAPLN4	-0.603001	0.550727	-7.29468	1.94804e-08	1.73055e-05	9.35052
FAS	0.62261	1.85035	7.28646	1.99481e-08	1.73055e-05	9.32799
SPSB4	-0.621459	0.601744	-7.28447	2.00626e-08	1.73055e-05	9.32255
QPCT	1.38227	2.20691	7.26386	2.12926e-08	1.73055e-05	9.26603
ALOX5	1.6993	2.6841	7.24432	2.25292e-08	1.73055e-05	9.2124
LUM	1.62539	5.7228	7.23856	2.29076e-08	1.73055e-05	9.19658
PTAFR	1.43169	2.47016	7.22288	2.39702e-08	1.73055e-05	9.1535
TTC9	0.654452	1.73985	7.22252	2.39949e-08	1.73055e-05	9.15252
KCNQ1OT1	-0.614425	3.53102	-7.21448	2.45594e-08	1.73055e-05	9.13043
DIRAS1	-0.85408	1.38877	-7.21351	2.46284e-08	1.73055e-05	9.12776
RAC2	2.23737	3.64896	7.17357	2.7648e-08	1.80396e-05	9.01786
CARD11	1.79991	2.16277	7.14115	3.03713e-08	1.93557e-05	8.92857
VAV1	1.73325	2.75911	7.11875	3.24105e-08	1.98886e-05	8.86679
LINC00574	-0.845889	1.10194	-7.11081	3.31662e-08	1.98886e-05	8.84488
LCP1	2.25942	4.1889	7.09434	3.47912e-08	1.98886e-05	8.7994
CASP1	1.18877	2.52773	7.08321	3.59344e-08	1.98886e-05	8.76866
LAPTM5	1.99946	4.85417	7.08109	3.61571e-08	1.98886e-05	8.76279
TRBC2	2.77115	4.43678	7.07984	3.62878e-08	1.98886e-05	8.75935
B2M	0.967508	7.5581	7.07263	3.7057e-08	1.9912e-05	8.73941
VSIG4	1.47041	3.44666	7.05062	3.95057e-08	2.03307e-05	8.67856
TPM4	1.09531	5.0375	7.04596	4.00452e-08	2.03307e-05	8.66566
SLC16A7	-0.758501	2.30874	-7.04304	4.03865e-08	2.03307e-05	8.65759
CYBB	1.70006	3.76104	7.03951	4.08039e-08	2.03307e-05	8.64781
CP	1.27241	2.32714	7.02399	4.26884e-08	2.05234e-05	8.60487
MILR1	0.899703	1.99004	7.01769	4.34789e-08	2.0543e-05	8.58742
MIR198	1.33112	5.67851	6.96952	5.00314e-08	2.11892e-05	8.45388
NCKAP1L	1.5959	2.59759	6.96688	5.04177e-08	2.11892e-05	8.44657
DEF6	1.68675	2.75703	6.96177	5.1174e-08	2.11892e-05	8.4324
ARHGAP22	0.603801	1.10356	6.96057	5.13543e-08	2.11892e-05	8.42905
MYO1G	1.74658	2.28439	6.95457	5.22613e-08	2.11892e-05	8.4124
VCAM1	1.18955	6.11346	6.9544	5.22861e-08	2.11892e-05	8.41195
CD3G	1.45888	1.42014	6.9533	5.24552e-08	2.11892e-05	8.40887
LHFPL6	1.27796	4.54571	6.95249	5.25788e-08	2.11892e-05	8.40663
KBTBD11	-0.659096	3.49766	-6.93337	5.55964e-08	2.17652e-05	8.35353
THBS2	2.05253	3.61131	6.90239	6.08618e-08	2.3491e-05	8.26743
CD3E	2.18494	2.82087	6.89003	6.30999e-08	2.36524e-05	8.23306
SLC2A12	-0.984889	1.70131	-6.88064	6.48562e-08	2.36524e-05	8.20693
MYCNOS	-1.31573	1.28184	-6.86769	6.73597e-08	2.39313e-05	8.17088
TRBJ2-7	2.78765	3.7583	6.86387	6.81156e-08	2.39313e-05	8.16026
CD53	1.96005	3.45666	6.8513	7.06668e-08	2.45133e-05	8.12526
CXCL16	0.882311	4.3099	6.84082	7.28691e-08	2.49613e-05	8.09604
HLA-DRA	1.29307	8.38766	6.83638	7.38226e-08	2.49757e-05	8.08367
ANXA2	1.23723	5.14602	6.82797	7.56621e-08	2.52764e-05	8.06024
FCGR2A	1.15312	3.16277	6.81668	7.82057e-08	2.5466e-05	8.02876
ARHGAP15	1.30304	1.93965	6.81328	7.89888e-08	2.5466e-05	8.01927
HCLS1	1.55524	4.52224	6.79774	8.26689e-08	2.63426e-05	7.97592
ADAMTS17	-0.782944	1.30162	-6.78376	8.61269e-08	2.65849e-05	7.9369
SELPLG	1.58991	2.81526	6.78368	8.61477e-08	2.65849e-05	7.93667
COL8A1	1.39365	2.76508	6.7764	8.80055e-08	2.65849e-05	7.91635
GBP2	1.14611	3.01864	6.77594	8.81262e-08	2.65849e-05	7.91505
ITGAM	1.20032	2.55368	6.77534	8.82799e-08	2.65849e-05	7.91339
PLEK	1.81682	2.88252	6.76437	9.11679e-08	2.71335e-05	7.88274
BMP7	-0.921929	2.17659	-6.75594	9.34496e-08	2.72435e-05	7.8592
FOLR2	1.32942	3.80632	6.74973	9.51701e-08	2.73642e-05	7.84183
GNG2	0.769981	2.1816	6.74726	9.58607e-08	2.73642e-05	7.83494
IL2RG	2.22532	3.04988	6.74079	9.77003e-08	2.76019e-05	7.81684
GLIPR2	1.2495	2.42577	6.72938	1.01029e-07	2.78043e-05	7.78493
CD163	1.52851	3.59025	6.72792	1.01461e-07	2.78043e-05	7.78087
IRF8	1.95139	3.55126	6.71832	1.04362e-07	2.81883e-05	7.75402
EMB	1.00066	1.91039	6.71319	1.05948e-07	2.81883e-05	7.73966
PRKCZ	-0.726801	3.50474	-6.70914	1.07216e-07	2.82514e-05	7.72832
S100A11	1.34468	6.92588	6.6867	1.14525e-07	2.98899e-05	7.66551
NCS1	-0.867773	4.0257	-6.66812	1.20956e-07	3.01086e-05	7.61346
ARL4C	1.98052	3.01879	6.66763	1.21129e-07	3.01086e-05	7.6121
CASP4	1.00565	4.56049	6.65999	1.23884e-07	3.01086e-05	7.59068
MMP14	1.03459	5.46891	6.65564	1.2548e-07	3.01086e-05	7.57848
IFNAR2	1.16165	3.47752	6.65481	1.25784e-07	3.01086e-05	7.57618
LYZ	2.99246	4.60294	6.65445	1.25919e-07	3.01086e-05	7.57516
ADAM19	1.46151	2.49069	6.65444	1.25924e-07	3.01086e-05	7.57512
SASH3	1.68272	2.94429	6.64701	1.28707e-07	3.0269e-05	7.55429
PTPRC	1.86947	3.02675	6.64562	1.29232e-07	3.0269e-05	7.55042
WFDC2	2.20873	7.08058	6.63578	1.3303e-07	3.0626e-05	7.52282
CD2	1.99359	2.35373	6.6311	1.34876e-07	3.0626e-05	7.50969
PIK3CG	1.1837	1.84451	6.63022	1.35226e-07	3.0626e-05	7.50722
MSC	1.4569	2.42929	6.61568	1.41141e-07	3.14933e-05	7.46643
CCL21	2.93398	4.92783	6.60852	1.44151e-07	3.14933e-05	7.44633
FYB1	1.47271	2.41329	6.60796	1.44388e-07	3.14933e-05	7.44476
C1R	1.56428	6.15279	6.60764	1.44526e-07	3.14933e-05	7.44385
ADA2	1.30896	3.25638	6.60418	1.46006e-07	3.14933e-05	7.43414
MAGED4B	1.13594	1.71783	6.60066	1.47528e-07	3.14933e-05	7.42426
VIM-AS1	1.28574	5.84997	6.5966	1.49301e-07	3.14933e-05	7.41288
MRC1	1.20171	3.73391	6.59388	1.50504e-07	3.14933e-05	7.40524
C3	2.6023	4.82807	6.59048	1.52019e-07	3.14933e-05	7.39569
MNDA	1.44027	2.11358	6.58884	1.52757e-07	3.14933e-05	7.39107
NUGGC	-1.36887	2.64117	-6.58864	1.52847e-07	3.14933e-05	7.39052
MSC-AS1	0.879832	1.46783	6.57278	1.60162e-07	3.23607e-05	7.34597
ASB15	-1.65228	1.7782	-6.57186	1.60599e-07	3.23607e-05	7.34337
CDH11	1.13825	3.2868	6.56111	1.65768e-07	3.29182e-05	7.31318
BTK	1.4366	1.82773	6.55169	1.70441e-07	3.36026e-05	7.28669
FXYD5	1.43289	3.55836	6.54649	1.73073e-07	3.38778e-05	7.27209
BSND	-1.1905	2.40086	-6.53313	1.80036e-07	3.43235e-05	7.2345
SPON2	1.49266	4.9872	6.53292	1.80145e-07	3.43235e-05	7.23392
C5orf58	0.707753	0.857077	6.53233	1.80459e-07	3.43235e-05	7.23226
RNASE1	0.886472	7.11356	6.53017	1.81612e-07	3.43235e-05	7.22619
POLD3	-0.922472	3.49482	-6.52493	1.84443e-07	3.43841e-05	7.21145
TMSB10	1.52589	8.82716	6.52214	1.85969e-07	3.44257e-05	7.20359
LSP1	2.06352	3.23173	6.51994	1.87178e-07	3.44257e-05	7.19742
GHDC	-0.810578	5.29692	-6.51542	1.89694e-07	3.46254e-05	7.18469
COL3A1	1.90537	6.24755	6.51347	1.90791e-07	3.46254e-05	7.1792
CORO1A	2.11474	4.25155	6.5011	1.97886e-07	3.54436e-05	7.1444
LCP2	1.38659	2.81967	6.49493	2.01527e-07	3.57424e-05	7.12702
IL32	1.23359	6.69345	6.49244	2.03018e-07	3.57424e-05	7.12
DHRS11	-0.757224	3.88223	-6.48896	2.05113e-07	3.57424e-05	7.11021
TYROBP	1.80875	5.39252	6.48596	2.06936e-07	3.57424e-05	7.10177
MFAP4	1.32523	4.84412	6.48524	2.0738e-07	3.57424e-05	7.09973
HPGDS	0.65816	1.21066	6.47943	2.10972e-07	3.58669e-05	7.08336
CD86	1.26969	1.81875	6.47774	2.12029e-07	3.58669e-05	7.0786
PLEKHA4	1.18032	3.50913	6.45702	2.25416e-07	3.7124e-05	7.02024
TRBC1	2.47625	3.76493	6.45656	2.25722e-07	3.7124e-05	7.01895
AKAP1	-0.632389	4.59187	-6.45546	2.2646e-07	3.7124e-05	7.01583
DNAJB5-DT	-0.984926	1.26709	-6.45412	2.27356e-07	3.7124e-05	7.01207
FPR3	1.378	2.61124	6.44497	2.33593e-07	3.7672e-05	6.98627
GARIN6	-1.07717	1.34881	-6.44482	2.33697e-07	3.7672e-05	6.98584
ARHGDIB	1.26088	5.67697	6.43586	2.39969e-07	3.84435e-05	6.9606
MYL12A	0.7545	6.09279	6.43103	2.43428e-07	3.84435e-05	6.94696
SIT1	1.67897	1.70599	6.43039	2.43889e-07	3.84435e-05	6.94515
DOCK2	1.50425	2.32102	6.42884	2.4501e-07	3.84435e-05	6.94078
FAM222A-AS1	-0.812141	1.52821	-6.41654	2.54086e-07	3.9306e-05	6.9061
GREB1	-0.835543	1.61097	-6.41527	2.55045e-07	3.9306e-05	6.90251
LOC374443	0.904127	2.33128	6.4136	2.56305e-07	3.9306e-05	6.89781
IL4I1	0.741845	2.38722	6.41206	2.5748e-07	3.9306e-05	6.89345
DAPP1	1.24022	1.22522	6.40822	2.6042e-07	3.93947e-05	6.88263
MAGED4	1.00572	1.49355	6.4029	2.64556e-07	3.96168e-05	6.86761
HCK	1.53304	2.96229	6.39731	2.68968e-07	3.97802e-05	6.85183
KLK1	-3.08471	2.85997	-6.39601	2.70001e-07	3.97802e-05	6.84818
GAD1	-1.27253	1.79869	-6.39299	2.72433e-07	3.99238e-05	6.83963
SLC25A1	-0.656289	6.46761	-6.37958	2.83463e-07	4.13193e-05	6.80179
GRAMD1B	-1.36392	3.23705	-6.37423	2.87993e-07	4.15711e-05	6.78667
DGCR5	-0.873618	1.66143	-6.36931	2.92215e-07	4.1926e-05	6.7728
LAT2	1.35105	2.80355	6.36474	2.96203e-07	4.21058e-05	6.75987
ANXA3	1.18299	3.4948	6.36131	2.99227e-07	4.21058e-05	6.75019
CD247	1.4314	1.82412	6.36105	2.99454e-07	4.21058e-05	6.74946
CD48	2.17511	2.63885	6.3587	3.01552e-07	4.21058e-05	6.74281
FCGR2B	1.64776	2.37373	6.35683	3.03224e-07	4.21058e-05	6.73753
LILRB1	1.27457	1.82976	6.35407	3.05717e-07	4.21058e-05	6.72973
YWHAH	0.837819	5.35801	6.35402	3.0576e-07	4.21058e-05	6.72959
PRRX1	1.14989	1.35865	6.33762	3.2099e-07	4.31036e-05	6.68324
TRBJ2-1	2.40823	2.16405	6.33589	3.22635e-07	4.31036e-05	6.67837
LILRB4	1.02547	1.47411	6.33444	3.24029e-07	4.31036e-05	6.67426
C1QA	1.70677	5.9333	6.33178	3.26593e-07	4.31036e-05	6.66674
TIMP1	2.00234	5.54954	6.3316	3.26766e-07	4.31036e-05	6.66623
LAMC2	1.75889	2.66343	6.33119	3.27162e-07	4.31036e-05	6.66508
NCF4-AS1	0.696918	0.906909	6.32713	3.3112e-07	4.32196e-05	6.65361
IL7R	2.35697	2.41002	6.32706	3.31197e-07	4.32196e-05	6.65339
FSTL1	1.05011	4.71666	6.31489	3.43358e-07	4.42969e-05	6.619
YBX2	-0.910544	1.55335	-6.31397	3.44301e-07	4.42969e-05	6.61639
SNHG12	0.726014	2.74206	6.31063	3.4773e-07	4.44095e-05	6.60694
NMI	0.66777	2.55261	6.30996	3.48417e-07	4.44095e-05	6.60506
LYN	0.820883	2.12318	6.30707	3.51418e-07	4.45845e-05	6.59688
GZMA	1.61541	2.27444	6.30529	3.53273e-07	4.46134e-05	6.59186
COL6A3	1.74048	4.419	6.30371	3.54933e-07	4.46174e-05	6.58739
DNASE1	-0.622976	3.67466	-6.28713	3.72824e-07	4.60219e-05	6.54049
CGAS	0.835516	1.36797	6.28232	3.7819e-07	4.6475e-05	6.52686
P2RX7	0.712869	1.5116	6.27841	3.82601e-07	4.66338e-05	6.5158
CNDP1	-0.806155	1.20238	-6.27816	3.82886e-07	4.66338e-05	6.51509
RIPK3	0.834148	2.31742	6.27505	3.86432e-07	4.67131e-05	6.5063
RGS19	1.1228	2.18124	6.272	3.89953e-07	4.67131e-05	6.49765
IKZF3	1.7975	1.92311	6.27102	3.91089e-07	4.67131e-05	6.49488
SIGLEC10	1.13213	1.3355	6.26959	3.92744e-07	4.67131e-05	6.49085
DNAJC27-AS1	-0.616443	1.06309	-6.26339	4.00045e-07	4.67131e-05	6.47328
TPBG	1.01943	2.42621	6.2632	4.00266e-07	4.67131e-05	6.47276
DBH	-1.25944	3.1114	-6.26178	4.01954e-07	4.67131e-05	6.46874
EDAR	-0.68044	1.39396	-6.26122	4.02628e-07	4.67131e-05	6.46714
OR51B5	-0.617893	0.810251	-6.26066	4.03299e-07	4.67131e-05	6.46556
BIN2	1.45701	2.38137	6.25981	4.04319e-07	4.67131e-05	6.46315
CYBRD1	0.842507	4.43509	6.25866	4.05697e-07	4.67131e-05	6.4599
ETNPPL	-1.38605	1.25175	-6.25266	4.1299e-07	4.73038e-05	6.44291
C1QC	1.77224	5.76807	6.24086	4.2772e-07	4.86359e-05	6.40949
MARCHF1	0.849253	1.55957	6.23826	4.31026e-07	4.88092e-05	6.40214
PTPRE	1.06964	2.24891	6.23005	4.41671e-07	4.98089e-05	6.37887
C16orf54	1.63635	2.10239	6.21399	4.63247e-07	5.18156e-05	6.33338
PANX2	-0.929898	1.63541	-6.21145	4.66757e-07	5.1996e-05	6.32618
ARPC1B	1.27139	5.21093	6.20761	4.72109e-07	5.21618e-05	6.31531
EGF	-2.21802	4.5444	-6.2063	4.73956e-07	5.21618e-05	6.31158
CCR2	1.68634	2.01618	6.19988	4.83076e-07	5.29529e-05	6.2934
ARHGAP30	1.58435	3.24234	6.19456	4.90778e-07	5.33702e-05	6.27832
UHRF1	0.849247	1.0955	6.19215	4.94307e-07	5.35414e-05	6.27148
RAP2B	0.666243	2.53397	6.18493	5.05036e-07	5.42745e-05	6.251
PVT1	1.17479	1.86223	6.18257	5.08577e-07	5.44416e-05	6.24434
COL15A1	1.34226	4.14913	6.17692	5.172e-07	5.50413e-05	6.2283
RGS9BP	-1.11016	1.65606	-6.17627	5.18197e-07	5.50413e-05	6.22646
CX3CR1	0.952698	2.33814	6.17483	5.20417e-07	5.50637e-05	6.22239
LCK	1.89668	2.31333	6.16991	5.28085e-07	5.52353e-05	6.20843
GPR65	0.759305	1.13363	6.16584	5.34513e-07	5.56951e-05	6.19689
PHF21B	-0.642654	1.18018	-6.16222	5.40307e-07	5.58642e-05	6.18661
CD33	1.08237	1.66929	6.15763	5.47726e-07	5.62168e-05	6.1736
SHANK2	-0.604122	3.89615	-6.15574	5.5081e-07	5.62405e-05	6.16824
DIP2C	-0.661822	4.532	-6.15498	5.52062e-07	5.62405e-05	6.16608
NCF4	1.36573	2.51507	6.15107	5.58511e-07	5.62704e-05	6.155
ZDHHC11	-0.982468	2.70604	-6.15087	5.58849e-07	5.62704e-05	6.15442
SLC9A9	0.665976	1.53613	6.15077	5.59012e-07	5.62704e-05	6.15414
ACVR2B-AS1	-0.666028	2.03804	-6.14969	5.60821e-07	5.62704e-05	6.15106
KILH	-1.34239	0.912099	-6.14857	5.62685e-07	5.62704e-05	6.1479
MIR3606	1.90009	7.25025	6.14738	5.64675e-07	5.62704e-05	6.14453
STARD8	-0.691963	4.50085	-6.13918	5.78623e-07	5.69508e-05	6.12125
PDCD4	0.589709	3.99116	6.13859	5.79647e-07	5.69508e-05	6.11957
TUBA1A	1.27737	5.23171	6.13849	5.79816e-07	5.69508e-05	6.11929
NNMT	2.50424	3.63246	6.1256	6.02484e-07	5.85477e-05	6.08271
GFI1	0.809215	0.863058	6.1238	6.05722e-07	5.86544e-05	6.07759
C22orf15	-0.709545	2.58979	-6.11419	6.23278e-07	6.00179e-05	6.05034
SYDE2	-0.613142	2.49995	-6.11371	6.24183e-07	6.00179e-05	6.04895
LINC00885	-0.81158	1.5515	-6.11082	6.29566e-07	6.00882e-05	6.04076
PARP8	0.723734	2.53454	6.11059	6.29991e-07	6.00882e-05	6.04012
RRS1-DT	-0.663865	1.25414	-6.10979	6.31492e-07	6.00882e-05	6.03785
HLA-DMA	1.06415	6.07971	6.1077	6.35446e-07	6.02552e-05	6.03189
SLC37A2	0.924126	2.19855	6.10621	6.38267e-07	6.0314e-05	6.02767
MIR7847	2.12102	3.80239	6.09971	6.50738e-07	6.114e-05	6.00921
FBN1	0.931279	3.85358	6.0988	6.52505e-07	6.114e-05	6.00662
IKZF1	1.37933	1.62255	6.09818	6.53701e-07	6.114e-05	6.00487
MAST4	-0.59509	3.6327	-6.09079	6.68247e-07	6.20768e-05	5.98388
FAM78A	1.15808	2.01519	6.08935	6.71104e-07	6.21315e-05	5.97981
CD101	0.640553	1.39766	6.08426	6.81356e-07	6.27434e-05	5.96534
GLIPR1	0.711454	2.14058	6.07968	6.90704e-07	6.30935e-05	5.95235
PIK3CD-AS1	1.17075	1.20191	6.06952	7.1192e-07	6.48155e-05	5.92348
HOPX	1.29559	1.52037	6.06607	7.19281e-07	6.50534e-05	5.91367
FLI1	0.770094	3.0895	6.06027	7.31811e-07	6.55585e-05	5.89719
FGF7	0.803934	1.29781	6.0585	7.35687e-07	6.55585e-05	5.89215
UBD	1.60109	4.22948	6.05798	7.36827e-07	6.55585e-05	5.89068
PLCB2	1.50028	2.84724	6.05346	7.46798e-07	6.60169e-05	5.87785
RASSF3	0.768938	3.19683	6.04836	7.58227e-07	6.65976e-05	5.86336
ITGAL	1.75891	3.05907	6.04643	7.62612e-07	6.67688e-05	5.85786
CD3D	1.99444	2.14339	6.04241	7.71791e-07	6.7211e-05	5.84645
CTSZ	0.689415	7.05403	6.04207	7.72569e-07	6.7211e-05	5.84549
CD180	1.05088	1.13784	6.03627	7.86035e-07	6.81661e-05	5.829
TES	0.862643	3.62105	6.03056	7.99531e-07	6.86845e-05	5.81276
MGP	1.36552	6.96727	6.02789	8.05918e-07	6.90168e-05	5.80517
TNFAIP8	0.826797	1.86294	6.02584	8.10845e-07	6.92224e-05	5.79935
LTB	2.33925	3.71015	6.01577	8.35549e-07	7.04535e-05	5.77072
IKBKE	0.929644	2.66058	6.01069	8.48303e-07	7.1093e-05	5.75627
TLR6	0.795655	1.10163	6.01068	8.48321e-07	7.1093e-05	5.75625
MAP4K1	1.51686	2.10269	6.00799	8.55137e-07	7.12565e-05	5.74861
MCUB	0.986636	1.67835	6.00554	8.61428e-07	7.12565e-05	5.74162
EEFSEC	-0.587319	3.73213	-6.00335	8.67062e-07	7.13543e-05	5.7354
RUNX1	1.43309	2.26705	6.00092	8.73369e-07	7.16581e-05	5.72849
MYCN	-1.57965	2.44339	-5.99716	8.83193e-07	7.19826e-05	5.71781
APOBEC3G	0.984781	2.16942	5.99697	8.83708e-07	7.19826e-05	5.71726
GGTA1	1.13816	2.50943	5.9964	8.85204e-07	7.19826e-05	5.71564
GNA15	1.0471	1.7831	5.9949	8.89184e-07	7.20923e-05	5.71136
CCND2	1.33252	4.00083	5.99198	8.96951e-07	7.23221e-05	5.70307
OLIG1	-0.830557	1.51524	-5.98781	9.08177e-07	7.25713e-05	5.6912
HAPLN3	1.13776	1.57326	5.98057	9.27969e-07	7.38167e-05	5.67063
PTPN6	0.989087	4.39864	5.9744	9.45206e-07	7.44323e-05	5.65307
CALHM2	0.779299	3.05478	5.97131	9.53971e-07	7.4887e-05	5.64426
H2AC17	1.97046	2.92717	5.96484	9.72554e-07	7.57075e-05	5.62586
FLRT1	-1.13022	2.81115	-5.96477	9.72736e-07	7.57075e-05	5.62568
PIK3R5	1.47008	2.11999	5.96392	9.75213e-07	7.57075e-05	5.62325
TRBJ1-5	2.61305	3.17298	5.96173	9.81587e-07	7.5987e-05	5.61704
TNFSF14	0.58837	0.559358	5.95785	9.93033e-07	7.64412e-05	5.60598
NIBAN1	0.912561	2.60948	5.95381	1.00505e-06	7.70214e-05	5.5945
CCR5	1.26304	1.5176	5.95343	1.00619e-06	7.70214e-05	5.59342
RASAL3	1.48853	2.42888	5.94966	1.01759e-06	7.7033e-05	5.58267
RASSF2	1.4678	2.72581	5.94407	1.03468e-06	7.78968e-05	5.56678
CFH	1.09712	4.02046	5.94006	1.04712e-06	7.86172e-05	5.55538
HLA-DMB	1.31159	5.26989	5.93593	1.06013e-06	7.91601e-05	5.5436
MIR4501	-0.977512	0.286912	-5.93082	1.07641e-06	7.99402e-05	5.52906
MUC4	-1.0486	1.7543	-5.93	1.07905e-06	7.99402e-05	5.52672
ELK3	0.695369	3.53479	5.92991	1.07933e-06	7.99402e-05	5.52647
ST8SIA4	0.737798	1.06584	5.92394	1.09874e-06	8.05956e-05	5.50947
C8orf82	-0.602259	4.84014	-5.92346	1.1003e-06	8.05956e-05	5.50811
SLC25A48	-1.18184	2.47029	-5.92339	1.10051e-06	8.05956e-05	5.50793
ITGA4	1.08796	2.36004	5.92267	1.10288e-06	8.05956e-05	5.50588
ELMO1	0.76592	2.55471	5.92129	1.10745e-06	8.07145e-05	5.50193
CSF1R	1.40634	4.75606	5.91982	1.11231e-06	8.08535e-05	5.49775
GASK1B	0.64919	2.60719	5.91522	1.12769e-06	8.11507e-05	5.48465
ADRB2	1.1287	2.07814	5.91445	1.13027e-06	8.11507e-05	5.48247
PIK3R6	1.01823	1.01942	5.91435	1.13061e-06	8.11507e-05	5.48218
GMIP	1.40359	2.94652	5.91002	1.1453e-06	8.11507e-05	5.46987
SAMHD1	1.4154	4.0081	5.90944	1.14731e-06	8.11507e-05	5.4682
SNORD115-39	-1.19269	0.552097	-5.9091	1.14847e-06	8.11507e-05	5.46723
RUBCNL	1.09989	1.68196	5.90652	1.15733e-06	8.11507e-05	5.4599
MISP3	-0.922781	4.20456	-5.90646	1.15753e-06	8.11507e-05	5.45973
JAML	1.98222	2.92194	5.90591	1.15943e-06	8.11507e-05	5.45817
TWF2	0.739167	4.65458	5.90523	1.16182e-06	8.11507e-05	5.4562
TMC8	1.80293	2.47965	5.90466	1.16378e-06	8.11507e-05	5.45459
LOC102723604	0.734886	1.32198	5.90218	1.17244e-06	8.15467e-05	5.44752
IL7	0.702576	1.4252	5.89617	1.19362e-06	8.22223e-05	5.43044
CEACAM21	0.629739	0.667708	5.89189	1.20898e-06	8.3035e-05	5.41824
PHYHD1	-0.594526	4.93263	-5.88935	1.21818e-06	8.31891e-05	5.41101
DOK2	1.34009	2.4075	5.88876	1.22033e-06	8.31891e-05	5.40932
PLPP4	-0.787108	1.58138	-5.88726	1.22582e-06	8.33555e-05	5.40504
APOL1	0.75	4.34379	5.88405	1.23762e-06	8.37736e-05	5.3959
LGALS9	1.11157	3.1638	5.88281	1.2422e-06	8.38452e-05	5.39238
DOK1	0.773272	2.45824	5.88066	1.25019e-06	8.39527e-05	5.38626
IGHM	3.46776	5.16904	5.87805	1.25996e-06	8.39527e-05	5.37883
ITGB2	1.68554	4.36898	5.8775	1.26205e-06	8.39527e-05	5.37725
PECAM1	0.717325	5.14717	5.87393	1.27556e-06	8.39946e-05	5.36709
SLA	0.993209	2.95315	5.87347	1.27732e-06	8.39946e-05	5.36577
RNASE6	1.40568	3.18301	5.87326	1.27813e-06	8.39946e-05	5.36517
PRR5	-0.787242	4.18851	-5.87066	1.28807e-06	8.43181e-05	5.35778
AHCY	-1.07482	5.995	-5.87013	1.29009e-06	8.43181e-05	5.35628
CD79A	2.50302	2.59987	5.86806	1.29808e-06	8.44958e-05	5.35039
LAIR2	0.65098	0.746414	5.86485	1.31062e-06	8.51095e-05	5.34122
TLR2	0.665273	1.59194	5.86227	1.32075e-06	8.55647e-05	5.33387
RAB31	0.82301	3.47414	5.85366	1.35511e-06	8.74324e-05	5.30937
LINC00970	-0.888311	1.44021	-5.85345	1.35596e-06	8.74324e-05	5.30877
RILP	-0.622484	3.98525	-5.85104	1.36577e-06	8.76525e-05	5.30189
TGFBI	1.3262	5.08534	5.84995	1.37023e-06	8.77329e-05	5.29878
SYT7	-0.96072	1.49887	-5.84886	1.37469e-06	8.78132e-05	5.29568
TLR7	0.932007	1.208	5.84507	1.39032e-06	8.86052e-05	5.2849
ZFAT	-0.820657	2.81934	-5.84399	1.3948e-06	8.86848e-05	5.28182
PDP2	-0.722615	3.40318	-5.84259	1.40065e-06	8.87365e-05	5.27783
SNX20	1.31417	1.43651	5.84225	1.40209e-06	8.87365e-05	5.27685
TRIM22	1.11241	4.31701	5.84078	1.40824e-06	8.892e-05	5.27268
ARHGAP9	1.61152	2.62247	5.83921	1.41487e-06	8.91333e-05	5.2682
CTSK	1.18629	3.60137	5.83737	1.42267e-06	8.94191e-05	5.26295
GPR141	0.637047	0.780769	5.83397	1.43718e-06	9.01247e-05	5.25326
TRBJ2-3	2.23424	3.16821	5.83264	1.44289e-06	9.02662e-05	5.24948
PDLIM4	-0.770276	4.43191	-5.83192	1.44603e-06	9.02662e-05	5.24741
LOC102724474	-0.813426	1.9772	-5.82628	1.47058e-06	9.15907e-05	5.23134
PPP1R18	1.24673	4.10159	5.82474	1.47736e-06	9.17092e-05	5.22696
TPM1	0.9977	5.25078	5.82432	1.47918e-06	9.17092e-05	5.22578
SLAMF7	2.00974	2.04755	5.81928	1.50162e-06	9.24728e-05	5.21142
TMEM72-AS1	-0.799333	1.70025	-5.81448	1.52332e-06	9.33221e-05	5.19773
DLGAP1	1.12737	1.23437	5.81397	1.52563e-06	9.33221e-05	5.19628
VWA8	-0.65027	4.48239	-5.81211	1.53414e-06	9.35799e-05	5.19097
ITGBL1	1.0136	1.22538	5.81031	1.5424e-06	9.37204e-05	5.18585
APOBR	1.27319	1.52156	5.80582	1.56323e-06	9.43582e-05	5.17305
RBM20	-0.661936	1.47848	-5.80336	1.57474e-06	9.47328e-05	5.16605
SELL	1.91444	2.21331	5.80213	1.58056e-06	9.4778e-05	5.16253
PITPNM3	-0.595057	1.87202	-5.79905	1.59516e-06	9.4893e-05	5.15376
ZBTB44-DT	-0.710286	1.96596	-5.79718	1.60408e-06	9.4893e-05	5.14844
THEMIS	1.04452	1.04133	5.79671	1.60635e-06	9.4893e-05	5.14709
SLAMF6	1.20627	1.21339	5.79298	1.62436e-06	9.53134e-05	5.13645
MYO7A	-1.19743	3.76131	-5.79228	1.62774e-06	9.53134e-05	5.13447
SLFN11	0.846126	2.89711	5.7866	1.65561e-06	9.63278e-05	5.11827
IFI30	0.751318	6.1184	5.78407	1.66815e-06	9.66761e-05	5.11107
MOXD1	1.74401	3.91085	5.78397	1.66865e-06	9.66761e-05	5.11078
SAPCD2	-0.782627	2.37085	-5.78291	1.67397e-06	9.67793e-05	5.10775
CEL	-1.75899	2.6107	-5.77809	1.69825e-06	9.79762e-05	5.09401
STAMBPL1	0.7304	1.63412	5.76384	1.77211e-06	0.000101141	5.05339
HSPA12A	-0.599297	4.17752	-5.76089	1.78779e-06	0.000101141	5.04498
BIRC7	0.966039	1.11948	5.76001	1.7925e-06	0.000101141	5.04247
CXCL1	2.21233	2.56178	5.75882	1.79887e-06	0.000101141	5.03909
AGAP2-AS1	0.805287	1.56293	5.75795	1.80357e-06	0.000101141	5.0366
AHNAK2	1.11378	1.66383	5.75787	1.804e-06	0.000101141	5.03638
ZNF710-AS1	-0.72556	4.07397	-5.75693	1.80904e-06	0.000101141	5.03371
CNNM2	-0.605963	3.33453	-5.75675	1.81003e-06	0.000101141	5.03319
TOP2A	0.780688	0.841388	5.75656	1.81105e-06	0.000101141	5.03265
PTGFRN	0.866912	2.87116	5.75607	1.81369e-06	0.000101141	5.03126
SMIM10L2B	-0.728688	2.58569	-5.75511	1.81892e-06	0.000101141	5.02851
LINC01780	-1.47065	2.57424	-5.75414	1.8242e-06	0.000101141	5.02575
LHPP	-0.660145	3.02779	-5.75367	1.82678e-06	0.000101141	5.0244
WAS	1.24959	2.78142	5.75364	1.82691e-06	0.000101141	5.02433
SDC1	-1.10428	7.05501	-5.74775	1.85938e-06	0.000101705	5.00753
MIR4680	1.01688	3.79174	5.74598	1.86923e-06	0.000102041	5.00248
IL10RA	1.53133	3.27203	5.74482	1.87571e-06	0.000102191	4.99918
CPVL	0.834653	4.4133	5.74008	1.90248e-06	0.000103443	4.98566
ZNF697	-0.645048	3.69554	-5.72892	1.96695e-06	0.000105742	4.95386
MPEG1	1.72524	4.02024	5.72876	1.9679e-06	0.000105742	4.9534
ACSM1	0.904827	1.44976	5.72617	1.98323e-06	0.000105841	4.946
IL27RA	1.07748	2.44958	5.726	1.98423e-06	0.000105841	4.94552
CNTRL	0.607634	2.56257	5.72516	1.98921e-06	0.000105849	4.94313
ZCCHC24	0.673192	3.50646	5.71887	2.02697e-06	0.000107649	4.92519
SLAMF1	1.01613	0.957678	5.7172	2.03708e-06	0.000107977	4.92044
CYRIA	0.848622	1.53894	5.71549	2.04755e-06	0.000108322	4.91555
STING1	0.810543	4.5918	5.71324	2.06137e-06	0.000108721	4.90913
IL10RB	0.596875	4.13505	5.71278	2.0642e-06	0.000108721	4.90782
CD14	0.982639	4.87226	5.70974	2.08305e-06	0.000109048	4.89915
CD300A	1.29487	1.91407	5.70787	2.09472e-06	0.000109131	4.89382
KIAA0930	0.59451	3.58562	5.70723	2.09868e-06	0.000109131	4.89202
A2M-AS1	0.733616	3.50675	5.70451	2.11586e-06	0.00010946	4.88424
C1RL	1.14834	3.99661	5.70377	2.1205e-06	0.00010946	4.88215
DUSP9	-1.31839	4.62401	-5.70307	2.12497e-06	0.00010946	4.88014
SARDH	-1.48072	4.40044	-5.70076	2.13971e-06	0.000109494	4.87355
SPHK1	1.04556	1.66428	5.70034	2.14236e-06	0.000109494	4.87237
CD28	1.03462	1.27769	5.69898	2.15107e-06	0.000109494	4.86849
PSTPIP1	1.46084	2.51973	5.69876	2.15252e-06	0.000109494	4.86785
SULT1C5P	-0.979832	2.01516	-5.69847	2.1544e-06	0.000109494	4.86702
ADCY7	1.31763	3.05962	5.69797	2.1576e-06	0.000109494	4.8656
HES2	-0.860791	0.793387	-5.69494	2.17723e-06	0.000110286	4.85696
THEMIS2	1.50433	3.06358	5.69172	2.1983e-06	0.000110749	4.84777
LIMD2	1.3563	3.27422	5.6915	2.19975e-06	0.000110749	4.84714
PARD6G	-0.591417	2.79822	-5.69027	2.20787e-06	0.000110749	4.84363
INPP5D	1.31926	3.63211	5.68993	2.21009e-06	0.000110749	4.84267
PMP22	0.602229	3.63775	5.68984	2.21066e-06	0.000110749	4.84243
CHI3L2	1.14668	0.965306	5.68926	2.2145e-06	0.000110749	4.84077
AGAP2	0.960889	1.38189	5.68871	2.21818e-06	0.000110749	4.83919
GAL3ST4	0.711737	1.79624	5.68826	2.22115e-06	0.000110749	4.83791
IFITM2	1.10767	6.90416	5.687	2.22954e-06	0.000110886	4.83431
TRAV17	1.093	0.847767	5.68453	2.24605e-06	0.000111303	4.82727
SP140L	0.685322	2.49863	5.68115	2.26888e-06	0.00011183	4.81762
CELP	-1.04106	1.27551	-5.68114	2.26891e-06	0.00011183	4.81761
MDK	1.29847	3.53821	5.68015	2.27566e-06	0.000111961	4.81478
TREM2	1.3707	1.59049	5.67418	2.31659e-06	0.000113567	4.79777
PLSCR1	0.834441	4.70637	5.67181	2.33313e-06	0.000114097	4.79098
ITGAX	1.81719	2.77952	5.67049	2.34234e-06	0.000114097	4.78722
TBC1D13	-0.677382	5.4886	-5.66971	2.34781e-06	0.000114097	4.785
P2RY13	0.852804	1.39292	5.6692	2.35137e-06	0.000114097	4.78355
C10orf62	-0.970744	3.46341	-5.66906	2.35238e-06	0.000114097	4.78314
MTNR1A	-1.42337	2.52852	-5.65456	2.45653e-06	0.000118695	4.74181
F11	-1.30288	2.96357	-5.65407	2.46018e-06	0.000118695	4.7404
MYL12-AS1	0.608985	5.28029	5.65138	2.48004e-06	0.000119443	4.73273
CLEC2D	1.0347	2.17257	5.65008	2.48969e-06	0.000119697	4.72902
SLFN5	0.915307	3.11727	5.64838	2.50236e-06	0.000119902	4.72418
DBH-AS1	-1.22495	3.6943	-5.64775	2.50708e-06	0.000119902	4.72238
FGF9	-0.996065	2.75247	-5.64616	2.51907e-06	0.000120266	4.71783
CYBC1	0.6579	4.48172	5.64451	2.5315e-06	0.000120439	4.71313
HELT	-0.745244	0.74115	-5.63897	2.57379e-06	0.000122028	4.69733
C1QB	1.67236	5.51261	5.63778	2.58294e-06	0.00012225	4.69394
TASL	0.882953	1.43817	5.63577	2.5985e-06	0.000122775	4.68821
SHPK	-0.622903	4.93855	-5.634	2.61229e-06	0.000123214	4.68316
COL5A2	0.769064	2.98063	5.63115	2.63463e-06	0.000123841	4.67504
CYFIP2	-0.892226	6.50148	-5.62933	2.64905e-06	0.00012413	4.66983
LOC105371967	1.07795	1.13168	5.62884	2.65289e-06	0.00012413	4.66845
CD52	2.22778	3.05353	5.62865	2.65442e-06	0.00012413	4.6679
BATF	1.2553	1.20957	5.62421	2.68989e-06	0.000125364	4.65523
CD6	1.62689	1.99471	5.62337	2.69666e-06	0.000125465	4.65284
IL2RB	1.57957	1.81767	5.61778	2.74208e-06	0.00012659	4.63691
NFATC2	0.964399	2.11977	5.61756	2.74393e-06	0.00012659	4.63626
CCDC88B	1.45483	2.3556	5.6169	2.74936e-06	0.000126628	4.63437
RUNX3	1.30627	1.65513	5.61435	2.77038e-06	0.000127238	4.62711
TMEM143	-0.720414	3.56786	-5.61417	2.7719e-06	0.000127238	4.62658
DGKB	-0.72242	0.959743	-5.61147	2.79432e-06	0.000128053	4.6189
MS4A4A	1.26669	2.6618	5.61008	2.80598e-06	0.000128092	4.61493
CLEC2B	0.747777	1.49137	5.60958	2.8102e-06	0.000128092	4.6135
COLCA1	-0.817885	2.49448	-5.60844	2.81977e-06	0.000128092	4.61025
SH2D2A	1.09264	1.49455	5.60803	2.82322e-06	0.000128092	4.60908
CATIP	-0.603668	2.39041	-5.60713	2.83087e-06	0.000128227	4.6065
PSMB8-AS1	0.843313	3.4503	5.60471	2.85142e-06	0.000128732	4.5996
CCL5	1.86704	3.41169	5.60279	2.86783e-06	0.00012926	4.59413
SP140	1.00888	1.3278	5.59982	2.89338e-06	0.000129771	4.58567
MYOF	1.01425	4.10653	5.59857	2.90423e-06	0.000130045	4.5821
STEAP4	1.11092	2.01915	5.5974	2.91437e-06	0.000130286	4.57877
PARVG	1.12772	2.22492	5.59662	2.92123e-06	0.00013038	4.57653
ACOT11	-1.04198	4.9114	-5.59271	2.95553e-06	0.000131295	4.56539
UCN3	-0.872438	1.21956	-5.59211	2.96088e-06	0.000131295	4.56367
ANKS1B	-0.660205	1.61833	-5.58997	2.97989e-06	0.000131499	4.55756
DOCK11	0.906394	3.0903	5.58817	2.99595e-06	0.000131712	4.55244
CCR4	0.959057	1.068	5.58695	3.00687e-06	0.000131712	4.54896
MMP11	1.04915	3.15577	5.58655	3.01054e-06	0.000131712	4.5478
SERPINB9	0.783373	2.69943	5.58588	3.01652e-06	0.000131712	4.54591
FCHO1	1.25983	1.54533	5.58548	3.02019e-06	0.000131712	4.54475
TNFSF10	1.10972	5.70519	5.585	3.02452e-06	0.000131712	4.54338
H3C11	1.87324	2.85944	5.58466	3.02759e-06	0.000131712	4.54241
BIRC3	1.44311	2.35812	5.58462	3.02797e-06	0.000131712	4.54229
INSYN1	-0.9899	2.42453	-5.58368	3.03645e-06	0.000131872	4.53963
MIR12136	-1.70458	9.44717	-5.58091	3.0617e-06	0.000132548	4.53173
PTPN22	0.863016	1.01765	5.57982	3.0717e-06	0.000132771	4.52862
GRAP2	1.30346	1.44679	5.57772	3.09105e-06	0.000132934	4.52263
TRPM2	0.992674	1.82193	5.5768	3.09957e-06	0.000132934	4.52
PPARA	-0.826005	5.21527	-5.57678	3.09972e-06	0.000132934	4.51995
PLEKHO2	0.882499	4.09945	5.57382	3.12728e-06	0.000133445	4.51151
TRPV2	0.826976	2.68494	5.5737	3.1284e-06	0.000133445	4.51117
FRMD3	-0.758331	2.90948	-5.57341	3.13113e-06	0.000133445	4.51034
TMEM89	-0.703424	0.773707	-5.5669	3.19275e-06	0.00013523	4.49175
FLJ16779	1.12523	1.08627	5.56592	3.20207e-06	0.00013524	4.48897
APOBEC3C	1.06037	2.69048	5.56584	3.20284e-06	0.00013524	4.48874
DGKA	1.46647	2.7645	5.55799	3.27888e-06	0.000137814	4.46635
GAS7	0.780225	1.85792	5.55563	3.30209e-06	0.0001385	4.45963
OSMR	1.19824	3.6989	5.5551	3.30741e-06	0.0001385	4.45809
PIK3IP1	0.699869	4.86781	5.5548	3.31036e-06	0.0001385	4.45724
NRROS	0.835214	2.66869	5.5533	3.32521e-06	0.000138908	4.45297
APBB1IP	1.38369	3.17308	5.54552	3.40348e-06	0.000141103	4.43078
SLC43A3	0.960218	2.89775	5.54355	3.42366e-06	0.000141592	4.42514
CSF2RB	1.54075	2.43976	5.54335	3.42561e-06	0.000141592	4.4246
VWF	1.76672	4.3029	5.54205	3.43905e-06	0.000141891	4.42086
SEMA6D	-1.06619	2.80465	-5.54131	3.44659e-06	0.000141891	4.41877
GZMK	1.49363	1.58015	5.54086	3.45125e-06	0.000141891	4.41748
CCND2-AS1	0.872409	1.97614	5.53964	3.46392e-06	0.000141891	4.41399
ITK	1.37447	1.52859	5.53856	3.47505e-06	0.000142135	4.41093
OLFML2B	0.82834	1.35867	5.53782	3.48279e-06	0.000142239	4.4088
C11orf87	-0.729235	0.383758	-5.53462	3.51626e-06	0.000142967	4.39968
NLRP3	0.877265	1.43906	5.53151	3.54916e-06	0.000143878	4.3908
CD1E	1.03036	0.816333	5.53019	3.56312e-06	0.00014423	4.38705
TAGAP	1.24899	1.91425	5.52808	3.58574e-06	0.000144721	4.38102
MYO1F	1.49304	3.38323	5.52562	3.61224e-06	0.000145146	4.37399
PXDN	1.10506	3.75343	5.52484	3.62068e-06	0.000145228	4.37177
MTARC1	-0.854432	2.17186	-5.52445	3.62488e-06	0.000145228	4.37066
ACAA1	-1.02024	7.17182	-5.52334	3.63692e-06	0.000145498	4.3675
CELF2	0.877912	2.07297	5.52159	3.65599e-06	0.000145907	4.36251
CFAP57	-1.29479	2.81271	-5.52142	3.65779e-06	0.000145907	4.36204
INHBA	1.1492	1.40034	5.51506	3.72809e-06	0.000148279	4.34388
SPATC1	-0.888398	1.67333	-5.51204	3.76191e-06	0.000149408	4.33527
SYCE2	-0.717033	1.89398	-5.50951	3.79046e-06	0.000150106	4.32806
SEMA4G	-0.677074	4.1555	-5.50851	3.80183e-06	0.00015034	4.3252
PDXP-DT	1.02121	1.86023	5.50677	3.82161e-06	0.000150824	4.32025
FMNL1	1.38031	2.84823	5.50471	3.84532e-06	0.000151404	4.31435
SHANK2-AS1	-0.65048	2.78381	-5.50417	3.85154e-06	0.000151431	4.31281
VNN2	0.863084	1.387	5.50231	3.873e-06	0.000152057	4.30751
UCP2	1.44703	4.64404	5.49976	3.90261e-06	0.000152768	4.30025
STUM	-0.943614	1.99524	-5.49931	3.90783e-06	0.000152768	4.29897
RGS10	1.37308	3.38893	5.49843	3.91823e-06	0.000152882	4.29644
KIF3C	0.6918	1.87004	5.49811	3.92192e-06	0.000152882	4.29554
PDE10A	-0.699174	2.55352	-5.4971	3.93383e-06	0.000153129	4.29265
LINC00626	-0.957152	1.17664	-5.49163	3.99865e-06	0.000155362	4.27706
S100A10	0.996533	6.76864	5.4897	4.0218e-06	0.000155362	4.27156
JAK3	1.65981	2.88396	5.48945	4.02483e-06	0.000155362	4.27084
TAGLN2	0.780097	6.6538	5.48931	4.02655e-06	0.000155362	4.27043
F11-AS1	-0.979099	1.73781	-5.48927	4.02696e-06	0.000155362	4.27033
LINC02410	-0.986093	0.648649	-5.48895	4.03089e-06	0.000155362	4.2694
DOK3	0.941147	1.9478	5.48483	4.08076e-06	0.000156186	4.25767
MCUR1	-0.613258	3.66594	-5.48322	4.10053e-06	0.000156505	4.25306
RRAGD	-0.723028	4.18539	-5.48227	4.11223e-06	0.000156734	4.25035
ABHD14A	-0.861582	4.87736	-5.48144	4.12236e-06	0.000156773	4.248
NCF2	1.3203	2.81807	5.48125	4.1247e-06	0.000156773	4.24746
NKG7	1.72853	2.77619	5.47973	4.14348e-06	0.000156958	4.24313
MELTF	-0.845355	1.34799	-5.47872	4.15608e-06	0.000156958	4.24023
CPA3	1.82013	1.90104	5.47766	4.1693e-06	0.000156958	4.2372
LINC00861	0.867046	0.929172	5.47763	4.16967e-06	0.000156958	4.23712
HLA-DPB1	1.42276	5.3249	5.4745	4.20884e-06	0.000158092	4.2282
PAQR5-DT	-1.01451	3.70362	-5.4743	4.21132e-06	0.000158092	4.22764
SIGLEC5	0.650591	0.941465	5.47255	4.23348e-06	0.00015849	4.22263
MS4A7	1.19655	3.2777	5.46875	4.28185e-06	0.000159863	4.2118
FKBP10	0.809323	3.90818	5.46606	4.31636e-06	0.000160626	4.20414
SH3BP1	1.24805	2.47691	5.46465	4.33461e-06	0.000160956	4.20012
LST1	1.77752	3.20616	5.46166	4.37353e-06	0.000161822	4.19159
BMAL2	0.662289	0.709449	5.46128	4.37853e-06	0.000161822	4.1905
LY96	0.763283	1.13715	5.46123	4.37921e-06	0.000161822	4.19035
DSCAML1	-1.06723	2.62599	-5.46065	4.3868e-06	0.000161822	4.1887
SPN	1.35288	1.84436	5.4606	4.38745e-06	0.000161822	4.18856
CARD9	0.891707	1.94441	5.45921	4.40576e-06	0.00016213	4.18459
LY9	1.24509	1.17891	5.45501	4.46147e-06	0.00016389	4.17261
SLC43A1	-0.678148	2.51339	-5.45351	4.48153e-06	0.000164237	4.16833
GGACT	-1.19069	3.3489	-5.45326	4.4848e-06	0.000164237	4.16763
CYTIP	1.18361	1.97978	5.45247	4.49545e-06	0.000164258	4.16537
DLEC1	-0.927519	3.45799	-5.45155	4.5078e-06	0.00016449	4.16275
CD244	0.935946	0.974906	5.45039	4.52357e-06	0.000164845	4.15942
FGD2	1.30946	2.53649	5.44989	4.53022e-06	0.000164869	4.15802
SCML4	0.780793	0.743303	5.44813	4.55418e-06	0.000165521	4.15299
PLAC8	1.29679	1.23303	5.44635	4.5785e-06	0.000165965	4.14791
GIMAP4	0.708761	3.70938	5.44332	4.62009e-06	0.000166721	4.13929
CELF2-AS1	1.01273	1.65551	5.44053	4.6588e-06	0.000167546	4.13133
SLFN12L	1.22377	1.63878	5.43616	4.72014e-06	0.000169294	4.11886
KCNK10	-1.0712	1.47756	-5.43575	4.72595e-06	0.000169294	4.11768
TBXAS1	0.653538	1.99413	5.43363	4.75599e-06	0.000169926	4.11164
ASB15-AS1	-1.26814	1.00229	-5.42873	4.82616e-06	0.000172208	4.09767
ZFAT-AS1	-0.841549	3.32545	-5.42545	4.87377e-06	0.000173114	4.08831
TRBV20-1	1.6019	1.57671	5.42309	4.90826e-06	0.000173556	4.08159
ELF3	1.34756	5.4052	5.42123	4.93562e-06	0.000174072	4.07629
RHOU	0.723899	2.39606	5.42104	4.93849e-06	0.000174072	4.07573
MIR1204	1.43124	2.56229	5.42038	4.94821e-06	0.000174072	4.07386
RASSF5	1.11882	2.88616	5.41727	4.99444e-06	0.000175247	4.06499
MAJIN	-0.948584	1.35875	-5.41677	5.00192e-06	0.000175285	4.06356
BASP1	1.00988	2.77713	5.41538	5.02274e-06	0.000175403	4.0596
SHANK2-AS3	-0.715125	2.63765	-5.41505	5.02773e-06	0.000175403	4.05865
ACBD4	-0.648078	4.0979	-5.41464	5.03381e-06	0.000175403	4.0575
MIR1252	-1.78142	1.46951	-5.41441	5.03731e-06	0.000175403	4.05684
CLU	1.32895	7.20918	5.41388	5.04529e-06	0.000175458	4.05533
CRAT	-0.642119	5.69957	-5.41259	5.06489e-06	0.000175917	4.05163
IRF4	2.02559	1.80954	5.41048	5.09681e-06	0.000176578	4.04564
TRGV1	1.29392	1.40579	5.40735	5.14481e-06	0.000177787	4.0367
ARHGAP25	1.0116	2.67887	5.40733	5.14503e-06	0.000177787	4.03666
NFKBIE	0.938554	3.57429	5.40651	5.15766e-06	0.000177787	4.03432
TNS4	-1.03687	1.23964	-5.40471	5.18552e-06	0.000178177	4.02919
HPN	-0.718035	7.09957	-5.40452	5.18848e-06	0.000178177	4.02864
PCLO	-0.637044	2.78999	-5.40213	5.22579e-06	0.000179233	4.02181
LRRC25	0.977235	2.05568	5.40149	5.23572e-06	0.000179349	4.02
FASLG	0.684945	0.721818	5.39939	5.26864e-06	0.000180252	4.01402
PRKCB	1.33379	1.67424	5.39555	5.32954e-06	0.000181429	4.00306
BTN2A2	0.65758	2.63797	5.3948	5.34157e-06	0.000181613	4.00091
MKI67	0.904395	0.98355	5.39398	5.35464e-06	0.000181832	3.99858
ADSS1	-1.1039	3.75538	-5.39196	5.38706e-06	0.000182593	3.99283
NAT8L	-1.07674	2.7692	-5.391	5.40253e-06	0.000182779	3.99009
GEM	1.00989	3.30866	5.38838	5.44506e-06	0.000183991	3.98262
MAGI2	-0.587803	1.59022	-5.38699	5.46774e-06	0.00018453	3.97865
CD96	0.818066	0.793579	5.38507	5.49926e-06	0.000185128	3.97317
LOC101928596	-1.75148	2.39838	-5.38372	5.52143e-06	0.000185428	3.96934
CCDC80	1.21526	3.96777	5.38287	5.5354e-06	0.000185561	3.96693
GPR174	1.01825	1.05913	5.38096	5.56713e-06	0.000185824	3.96148
CD300LF	0.977161	1.18681	5.37844	5.60936e-06	0.000187006	3.95427
MS4A4E	0.923709	1.47736	5.37796	5.61735e-06	0.000187045	3.95291
TMEM273	0.964668	1.92894	5.37619	5.64715e-06	0.000187581	3.94787
KCNN2	-0.777604	0.753133	-5.37529	5.66233e-06	0.00018763	3.94531
EDN1	0.766414	2.26141	5.37267	5.70684e-06	0.000188422	3.93784
LINGO3	0.821526	0.911284	5.37067	5.74116e-06	0.000188872	3.93213
GDPD4	-0.729236	0.822516	-5.36902	5.76949e-06	0.000189577	3.92743
GRK6	0.82665	3.41198	5.36767	5.79277e-06	0.000190114	3.92359
LOC107983961	-0.986975	0.707991	-5.36621	5.81821e-06	0.00019072	3.91942
CLEC10A	1.94484	2.99446	5.36578	5.82574e-06	0.000190739	3.91818
PHF19	0.643034	2.35201	5.36452	5.84758e-06	0.000191226	3.91461
RELB	1.0996	3.77916	5.36146	5.90131e-06	0.000192294	3.90589
CCR7	1.57079	1.5466	5.36069	5.91494e-06	0.00019251	3.90369
LRRK1	0.882373	1.9765	5.35904	5.94424e-06	0.000193035	3.89898
SLCO4C1	-0.615709	4.41958	-5.35899	5.94516e-06	0.000193035	3.89883
C11orf21	1.36365	1.47282	5.35802	5.96232e-06	0.000193363	3.89609
TRIM50	-1.77688	2.31447	-5.35598	5.99894e-06	0.000193687	3.89025
NAPRT	-0.758593	5.56104	-5.3554	6.00933e-06	0.000193741	3.8886
PLP2	1.18559	4.4666	5.35193	6.072e-06	0.000195302	3.87871
EDNRB	0.641899	3.20293	5.35146	6.08048e-06	0.000195345	3.87738
S1PR4	1.35321	1.78529	5.35012	6.10493e-06	0.000195723	3.87355
RHOG	0.73753	4.18696	5.34964	6.11361e-06	0.000195723	3.87219
MARCKS	0.928688	3.99242	5.34964	6.11366e-06	0.000195723	3.87219
COL1A2	1.39011	6.33273	5.34915	6.12254e-06	0.000195778	3.8708
SEC24D	0.629232	3.31658	5.34754	6.15214e-06	0.000196496	3.8662
ITGB2-AS1	1.24566	1.77799	5.34608	6.17906e-06	0.000196985	3.86204
HSH2D	1.57402	1.82271	5.34578	6.18453e-06	0.000196985	3.8612
MAPT-IT1	-1.13957	1.95313	-5.34554	6.18902e-06	0.000196985	3.86051
CD209	1.25148	2.07373	5.34339	6.22896e-06	0.00019799	3.85437
RBPMS2	-0.943434	3.81683	-5.34135	6.26707e-06	0.000198547	3.84856
APOBEC3D	0.929159	2.20638	5.33248	6.43545e-06	0.000202943	3.82328
SLC5A11	-1.42601	2.83578	-5.33077	6.46844e-06	0.000203748	3.81841
GPSM3	1.29985	3.69953	5.32733	6.53533e-06	0.000205148	3.8086
MYORG	-0.870027	4.22779	-5.32688	6.54403e-06	0.000205186	3.80733
PPP1R16B	-1.12599	5.08941	-5.32162	6.64767e-06	0.000207497	3.79235
KLHL6	1.0489	1.63718	5.32079	6.66425e-06	0.000207767	3.78998
TPPP2	-0.637216	1.23239	-5.31863	6.70735e-06	0.000208873	3.78383
IDNK	-0.638505	2.78157	-5.31726	6.73497e-06	0.000209257	3.77991
IFITM1	1.10432	6.81462	5.31651	6.75012e-06	0.000209491	3.77777
KCNA3	1.19367	1.18539	5.31564	6.76763e-06	0.000209796	3.7753
ATP8B2	0.892079	3.78433	5.31292	6.82292e-06	0.000211272	3.76754
DUSP15	-0.881293	3.48857	-5.30765	6.9312e-06	0.000213899	3.75253
RIPOR2	1.27967	2.36183	5.30646	6.95583e-06	0.00021391	3.74915
UBASH3A	1.03922	0.993486	5.30613	6.96276e-06	0.00021391	3.7482
ANKRD9	-0.610881	3.23661	-5.30528	6.98044e-06	0.000214213	3.74579
GLI1	0.842097	1.49789	5.30399	7.00751e-06	0.000214563	3.74209
EVI2A	0.625994	1.78259	5.303	7.02825e-06	0.000214786	3.73928
CXCR4	1.3406	3.13079	5.30289	7.03048e-06	0.000214786	3.73898
TRBJ2-6	1.77669	1.96853	5.29603	7.17601e-06	0.000217666	3.71944
RUNDC3B	-0.65189	1.34839	-5.29567	7.18377e-06	0.000217666	3.71841
RCN1	0.879411	4.56645	5.29521	7.1938e-06	0.000217666	3.71708
TMEM54	1.14801	4.25853	5.29402	7.2194e-06	0.000217761	3.7137
BTG2	1.06812	5.55496	5.29384	7.22321e-06	0.000217761	3.71319
LINC00426	0.59589	0.825105	5.29104	7.28392e-06	0.000219279	3.70522
GLT8D2	0.611634	1.88451	5.29078	7.28956e-06	0.000219279	3.70448
PYDC5	0.618362	0.920043	5.29006	7.30521e-06	0.000219503	3.70243
SLC16A12	-1.21921	5.20997	-5.28934	7.32104e-06	0.000219503	3.70037
LINC01739	-1.04484	1.14655	-5.28806	7.34908e-06	0.000219623	3.69673
TRPV4	-0.82664	4.76946	-5.28579	7.39901e-06	0.00022053	3.69027
SLC16A12-AS1	-1.14621	5.07173	-5.28325	7.45555e-06	0.000221837	3.68302
CD7	0.973467	1.06857	5.28224	7.47791e-06	0.000222182	3.68016
SPPL2C	-0.616046	0.455341	-5.27672	7.60238e-06	0.000225228	3.66443
FMNL1-DT	0.871106	1.04085	5.27527	7.63542e-06	0.000225962	3.66029
SYN2	-0.929079	1.3448	-5.2749	7.6439e-06	0.000225969	3.65924
L2HGDH	-0.738398	3.08113	-5.27302	7.687e-06	0.000226984	3.65388
SYTL1	0.997973	2.8822	5.27199	7.71057e-06	0.000226984	3.65096
CST7	1.13426	2.32688	5.27196	7.71138e-06	0.000226984	3.65086
INSR	-0.731379	6.10034	-5.27082	7.73754e-06	0.00022751	3.64763
IGHJ4	4.04447	8.06227	5.26937	7.77111e-06	0.000228252	3.6435
DEFB1	-1.15313	8.65084	-5.26644	7.83951e-06	0.000229698	3.63515
NFKBIZ	1.61839	4.12607	5.26619	7.84548e-06	0.000229698	3.63442
ALDH1L1-AS2	-1.01263	2.7146	-5.26482	7.87764e-06	0.000230394	3.63052
MYBL2	0.872616	0.773011	5.26259	7.93011e-06	0.000231681	3.6242
CXCL6	2.04334	1.6401	5.26035	7.98343e-06	0.000232233	3.61781
MLKL	0.672292	2.79778	5.25949	8.00397e-06	0.000232233	3.61536
ANXA5	0.620225	5.96756	5.25942	8.00565e-06	0.000232233	3.61516
IL12RB1	0.843631	1.33182	5.259	8.01568e-06	0.000232233	3.61397
LOXL1-AS1	0.664471	2.27877	5.25865	8.02421e-06	0.000232233	3.61295
TTBK1	-0.593161	0.72057	-5.25764	8.04836e-06	0.000232233	3.61009
LINC01426	0.663795	0.551714	5.25757	8.05001e-06	0.000232233	3.60989
TMSB4X	1.3194	9.44046	5.25748	8.05223e-06	0.000232233	3.60963
CFHR1	1.73769	2.22801	5.25735	8.05535e-06	0.000232233	3.60926
MIR6824	-1.07919	4.8608	-5.25707	8.06206e-06	0.000232233	3.60847
SLC6A17	-0.699508	1.22378	-5.25631	8.08042e-06	0.000232233	3.6063
IGFLR1	0.981179	2.90571	5.25564	8.09649e-06	0.000232233	3.60441
CARMIL2	1.12813	1.35827	5.25547	8.1007e-06	0.000232233	3.60391
PPM1M	0.647142	3.94239	5.25511	8.10952e-06	0.000232233	3.60287
PLEKHF1	0.719457	1.78075	5.25486	8.1156e-06	0.000232233	3.60216
H2BC14	1.48241	1.997	5.25471	8.11901e-06	0.000232233	3.60176
MIR8071-2	2.14684	2.37357	5.25351	8.14835e-06	0.000232359	3.59832
NFKB2	0.997854	4.13665	5.25106	8.20816e-06	0.000233337	3.59135
ALDH1L1	-1.20385	6.55263	-5.24454	8.36969e-06	0.000236945	3.57278
H1-5	1.72512	2.6028	5.24281	8.41293e-06	0.000237601	3.56787
DOCK10	0.990585	2.7996	5.24257	8.41887e-06	0.000237601	3.56719
KLHL3	-1.04044	3.55753	-5.24083	8.46297e-06	0.0002386	3.56221
LOXL1	1.05717	3.88485	5.23881	8.5141e-06	0.000239619	3.55647
ND3	-1.75026	10.2699	-5.23845	8.52326e-06	0.000239619	3.55545
LRRC46	-0.685414	2.91265	-5.23728	8.55306e-06	0.000240137	3.55212
TKFC	-1.00638	4.78015	-5.23436	8.62798e-06	0.0002413	3.54381
KCNN4	0.900726	1.0188	5.23284	8.66723e-06	0.00024187	3.53948
LAX1	1.28898	1.18378	5.2323	8.68136e-06	0.000242018	3.53793
TMEM61	-0.732921	2.39834	-5.23049	8.72828e-06	0.000242923	3.5328
COL8A2	0.639333	1.13429	5.23037	8.73154e-06	0.000242923	3.53244
HLA-DPA1	1.328	6.90303	5.22781	8.79847e-06	0.000244537	3.52516
GMFG	1.21877	4.44002	5.22552	8.85877e-06	0.00024548	3.51865
H3C12	1.53667	1.46574	5.22493	8.87453e-06	0.00024548	3.51696
SLC25A34-AS1	-0.92495	1.96481	-5.22263	8.93559e-06	0.000246846	3.51042
CADM3	1.36955	1.39092	5.22123	8.97311e-06	0.000247632	3.50643
BBC3	0.763302	2.23211	5.21753	9.07272e-06	0.00025013	3.49591
NAPSB	1.31512	3.59564	5.21605	9.11295e-06	0.000250787	3.49169
JAK1	0.585171	5.72702	5.214	9.16885e-06	0.000251767	3.48587
TMPRSS11BNL	-0.71023	0.133883	-5.21094	9.25303e-06	0.000253132	3.47716
AKNA	1.46275	3.69793	5.21085	9.25552e-06	0.000253132	3.4769
AHR	0.737942	3.9665	5.20814	9.3307e-06	0.00025468	3.46919
SLC25A44	-0.618548	4.5147	-5.20669	9.3714e-06	0.000255029	3.46504
FZD4-DT	-0.592717	1.46969	-5.20356	9.45945e-06	0.000257169	3.45613
ITGB6	2.14256	3.96296	5.19951	9.57434e-06	0.000258753	3.44463
SLC26A6	-0.977117	4.90354	-5.19895	9.59038e-06	0.00025876	3.44303
SLC6A12-AS1	-0.967434	3.90816	-5.19884	9.5935e-06	0.00025876	3.44272
TNFRSF1B	1.13625	3.42889	5.19831	9.60879e-06	0.000258918	3.4412
IGHV3-11	3.54015	3.61471	5.1968	9.65217e-06	0.000259831	3.43691
RASA3	1.02097	3.30312	5.19444	9.7205e-06	0.000261414	3.43019
GAB3	0.788883	2.09496	5.1921	9.78868e-06	0.000262551	3.42353
MIAT	0.782128	1.73869	5.19083	9.82572e-06	0.000263165	3.41993
RAB27A	0.592642	1.98622	5.19056	9.83363e-06	0.000263165	3.41916
ACY1	-1.29644	8.00865	-5.18959	9.86214e-06	0.00026367	3.41641
PLK2	1.06462	3.60568	5.1892	9.87378e-06	0.000263724	3.41528
PEA15	0.623762	5.6103	5.18871	9.8882e-06	0.000263852	3.41389
HCST	1.47555	2.70292	5.18684	9.94348e-06	0.000264298	3.40858
IL16	1.19685	2.24438	5.18391	1.0031e-05	0.000266366	3.40023
CD1D	0.902069	0.999922	5.18293	1.00604e-05	0.000266629	3.39744
ESPN	-1.38867	4.20563	-5.18233	1.00782e-05	0.000266749	3.39575
LINC01886	-0.610018	0.65203	-5.18181	1.00941e-05	0.000266749	3.39426
BAZ1A	0.608178	2.65641	5.17315	1.03585e-05	0.000272423	3.36962
DIPK1B	-0.596289	3.2184	-5.17191	1.03968e-05	0.000272879	3.3661
NCF1	1.29702	2.3119	5.17028	1.04474e-05	0.000273511	3.36148
DPF3	-1.02501	2.67859	-5.17021	1.04498e-05	0.000273511	3.36126
TLR1	0.625291	1.88492	5.16978	1.04632e-05	0.000273526	3.36003
UGCG	0.727096	4.10327	5.16702	1.05498e-05	0.000275077	3.35219
HEXB	0.617531	5.28296	5.16591	1.05846e-05	0.000275722	3.34905
IGHV4-39	3.31452	4.03107	5.16542	1.06001e-05	0.000275848	3.34765
FCMR	1.69013	1.89867	5.16497	1.06143e-05	0.000275848	3.34637
POU2AF1	1.74893	1.60685	5.16481	1.06196e-05	0.000275848	3.3459
H3C2	1.73966	3.8226	5.16127	1.07322e-05	0.000277721	3.33585
ALDH1L1-AS1	-1.18927	5.16207	-5.15927	1.07966e-05	0.000278622	3.33015
SIGLEC17P	0.638599	0.592316	5.1575	1.08537e-05	0.000279808	3.32512
SPHK2	-0.711654	4.525	-5.15549	1.0919e-05	0.000280532	3.31941
IVD	-0.613964	5.43786	-5.15538	1.09228e-05	0.000280532	3.31908
SERPINB8	0.663997	1.20754	5.155	1.09349e-05	0.000280581	3.31802
NUDT8	-0.885591	3.5796	-5.15039	1.10866e-05	0.000283166	3.3049
FGR	1.16028	2.37917	5.15	1.10993e-05	0.000283166	3.3038
HSD3B2	-0.690715	1.37624	-5.14974	1.1108e-05	0.000283166	3.30306
PKP2	-0.625225	3.00854	-5.14553	1.12484e-05	0.00028648	3.29109
STK10	0.852956	3.71665	5.14492	1.12689e-05	0.000286734	3.28936
CAMK2B	-0.840897	1.44554	-5.14436	1.1288e-05	0.000286825	3.28775
ALPL	-1.26641	5.74178	-5.1442	1.12934e-05	0.000286825	3.28729
CAPN13	-0.71242	1.96293	-5.14298	1.13345e-05	0.000287603	3.28383
CD200R1	0.754786	0.864357	5.14203	1.13666e-05	0.000288151	3.28113
NEURL2	-0.591413	2.48317	-5.13656	1.15537e-05	0.000291546	3.26558
ACOT6	-0.916103	2.18154	-5.13622	1.15653e-05	0.000291568	3.26463
NELL1	-1.48909	2.56211	-5.13436	1.16296e-05	0.000292827	3.25934
ILVBL	-0.635911	5.68842	-5.13416	1.16366e-05	0.000292827	3.25877
FCGR3A	1.46166	2.81153	5.13178	1.17197e-05	0.000294648	3.25199
PSMB9	1.01908	4.41962	5.12989	1.17859e-05	0.000295005	3.24662
ELMO1-AS1	0.727839	2.50617	5.12982	1.17885e-05	0.000295005	3.24641
FERMT3	1.12597	3.59217	5.12936	1.18044e-05	0.000295005	3.24513
NOD2	0.796946	0.913701	5.12781	1.18595e-05	0.000295005	3.2407
STAT4	0.857641	1.62141	5.12584	1.19292e-05	0.000296381	3.23511
CD44	1.12017	4.19414	5.12539	1.19451e-05	0.000296507	3.23384
NRP2	0.587593	2.13432	5.12433	1.1983e-05	0.000297179	3.23082
PHYHIP	-0.885321	1.77797	-5.12393	1.19975e-05	0.000297268	3.22968
XYLB	-0.975891	3.72627	-5.12307	1.20281e-05	0.000297757	3.22725
H2AC11	1.61342	2.94429	5.1212	1.20955e-05	0.000299157	3.22192
ADGRE2	1.16556	1.71756	5.1204	1.21244e-05	0.000299601	3.21965
OSBPL6	-0.722277	1.37021	-5.11928	1.21648e-05	0.000300058	3.21648
DPP6	-0.617104	1.24154	-5.11711	1.22438e-05	0.000301464	3.21031
TRANK1	0.849509	2.86895	5.11484	1.23273e-05	0.000302703	3.20385
MTCL3	0.607223	0.878532	5.1137	1.23691e-05	0.000303188	3.20062
MACROD1	-0.98954	4.37387	-5.11327	1.23852e-05	0.000303309	3.19938
ALOX5AP	1.1367	2.57404	5.11233	1.242e-05	0.000303815	3.19671
ST3GAL1	-0.747086	5.05732	-5.11211	1.2428e-05	0.000303815	3.19609
LOC101927551	-0.758139	1.94726	-5.10871	1.25548e-05	0.000306095	3.18643
ABHD14A-ACY1	-1.25123	7.6347	-5.10768	1.25934e-05	0.000306505	3.1835
IGLC3	3.88791	7.71592	5.10399	1.27326e-05	0.000309605	3.17303
EMP3	1.01477	4.99371	5.10338	1.27559e-05	0.000309794	3.17129
TRGV2	1.33208	1.73647	5.10319	1.2763e-05	0.000309794	3.17076
RELT	1.16006	2.2627	5.10231	1.27965e-05	0.000310333	3.16826
FBXO41	0.617071	1.20787	5.09913	1.29188e-05	0.000311917	3.1592
HSPA7	1.36128	2.62789	5.09877	1.29326e-05	0.000311977	3.15818
CTH	-0.892698	2.59808	-5.09725	1.29911e-05	0.000312836	3.15389
PLIN5	-0.871051	4.22578	-5.09632	1.30275e-05	0.000313027	3.15122
DMXL1	-0.594059	4.49202	-5.09587	1.30447e-05	0.000313027	3.14996
PSTPIP2	0.697956	1.76216	5.09453	1.30972e-05	0.000313568	3.14614
DHDH	-1.63212	3.08715	-5.09441	1.31016e-05	0.000313568	3.14582
POU2F2	0.77547	1.29641	5.0941	1.31139e-05	0.00031359	3.14492
GPT	-1.20524	4.61785	-5.09191	1.31997e-05	0.000314936	3.13872
MIR1915HG	-0.823886	2.55091	-5.09179	1.32047e-05	0.000314936	3.13835
PNMA6A	-0.817833	3.16926	-5.08966	1.32887e-05	0.000316663	3.13232
BDKRB1	-0.785291	1.34192	-5.08924	1.33054e-05	0.000316786	3.13112
TRPM6	-1.65788	2.21912	-5.08819	1.33471e-05	0.000317229	3.12813
NAGS	-1.35285	3.89744	-5.08676	1.34042e-05	0.000318033	3.12407
SFXN2	-1.28815	4.8725	-5.0839	1.35188e-05	0.000319922	3.11596
ALDH1A3	0.938921	2.26052	5.08343	1.3538e-05	0.000319945	3.11461
DCDC2	0.916062	4.40099	5.08301	1.35548e-05	0.000319945	3.11343
WIPF1	0.744992	4.05318	5.08049	1.36572e-05	0.000320985	3.10626
LAMA4	0.666054	3.06275	5.0796	1.36935e-05	0.000320985	3.10374
SVEP1	0.850369	3.95653	5.07945	1.36996e-05	0.000320985	3.10331
PCYT2	-0.814984	4.2531	-5.07933	1.37043e-05	0.000320985	3.10298
HLA-DOB	1.55785	1.96664	5.07788	1.37638e-05	0.000321915	3.09885
THEM6	-0.656622	4.69645	-5.07779	1.37675e-05	0.000321915	3.0986
ESRRB	-1.13854	2.76849	-5.07733	1.37864e-05	0.000321986	3.09729
GHR	-0.815762	3.00442	-5.07699	1.38003e-05	0.000321986	3.09634
SLC23A3	-1.5823	5.50468	-5.07456	1.39007e-05	0.000323924	3.08943
ARL11	0.651767	0.831586	5.07021	1.40823e-05	0.00032709	3.07707
MIR1199	-1.27411	2.93505	-5.06986	1.4097e-05	0.00032709	3.07607
TRAV9-2	0.960998	0.756849	5.06967	1.41047e-05	0.00032709	3.07555
ARRB2	0.677854	4.4119	5.06908	1.41297e-05	0.000327312	3.07387
C1QTNF7	-0.928607	2.22701	-5.06861	1.41496e-05	0.000327497	3.07253
TMEM71	0.971975	1.36036	5.06818	1.41676e-05	0.000327499	3.07132
ANKRD13D	0.671431	3.837	5.06682	1.42253e-05	0.000328415	3.06745
SEL1L3	0.714832	3.41332	5.06456	1.43214e-05	0.000329801	3.06104
COL16A1	1.3941	3.81468	5.0634	1.4371e-05	0.0003301	3.05775
CD74	0.954805	8.32864	5.0626	1.44052e-05	0.000330342	3.05548
CAVIN1	0.662408	5.57127	5.05962	1.45339e-05	0.000332833	3.04701
ESPL1	-1.0439	2.55061	-5.0595	1.45389e-05	0.000332833	3.04668
PHGDH	-0.984334	3.90381	-5.05606	1.4689e-05	0.000335401	3.0369
CDC7	0.90544	1.54922	5.05558	1.471e-05	0.000335401	3.03554
FCER1A	1.83486	2.5779	5.05427	1.47675e-05	0.0003364	3.03182
CGNL1	-0.64611	6.90518	-5.05393	1.47822e-05	0.000336455	3.03088
SYPL2	-0.730371	4.1744	-5.0517	1.48812e-05	0.000337523	3.02452
B4GALNT3	-0.776812	3.07155	-5.05148	1.48907e-05	0.000337523	3.02391
PARP15	0.842942	0.928557	5.05112	1.49069e-05	0.000337611	3.02288
HS6ST2	-0.875847	1.90954	-5.04918	1.49932e-05	0.000339285	3.01738
ETNK2	-1.13301	5.70186	-5.04817	1.50382e-05	0.000339977	3.01452
TRAT1	0.763313	0.643244	5.04794	1.50486e-05	0.000339977	3.01387
TNF	1.10808	1.45467	5.04754	1.50668e-05	0.000340108	3.01272
CCL19	3.34056	4.27805	5.04603	1.51348e-05	0.000341361	3.00843
REEP4	0.615124	3.08517	5.04512	1.51758e-05	0.000342004	3.00586
PTTG1	0.875313	0.94906	5.04484	1.51885e-05	0.00034201	3.00506
IGKC	4.25861	10.9194	5.04313	1.52659e-05	0.000342908	3.00022
SUGCT-AS1	-0.663855	1.62579	-5.04275	1.52832e-05	0.000343014	2.99914
NRL	-0.777233	2.36553	-5.04205	1.53151e-05	0.00034345	2.99715
FAM131C	-0.949976	2.80247	-5.04055	1.53837e-05	0.000344423	2.9929
CSF2RA	0.878231	1.4293	5.03962	1.54266e-05	0.000345102	2.99025
RTTN	-0.780291	2.77723	-5.03863	1.54721e-05	0.000345557	2.98744
TMEM154	0.718596	0.704817	5.03806	1.54982e-05	0.000345856	2.98584
CARD16	0.810551	1.71201	5.03688	1.5553e-05	0.000346797	2.98248
WDFY3-AS2	-0.667677	2.75496	-5.03546	1.56187e-05	0.000347414	2.97846
TGFBR3L	-1.13454	2.9085	-5.03468	1.5655e-05	0.000347576	2.97625
IGHJ3P	3.35522	4.82451	5.03449	1.5664e-05	0.000347576	2.97571
MMP9	1.67383	1.34759	5.0326	1.57525e-05	0.000348975	2.97034
COL1A1	2.09221	5.57984	5.02944	1.59015e-05	0.000350857	2.96138
SNORA61	0.611743	3.44309	5.02908	1.59185e-05	0.000350949	2.96036
KAAG1	0.838164	3.65226	5.0235	1.61855e-05	0.000354837	2.94453
IL1R1	0.748913	4.31527	5.02057	1.63272e-05	0.000357088	2.93622
RHOH	1.15308	1.06225	5.01818	1.64441e-05	0.000358993	2.92943
FNDC9	-0.812154	2.735	-5.01798	1.64536e-05	0.000358993	2.92888
PYCARD	1.18683	3.09487	5.01766	1.64697e-05	0.000359058	2.92795
ALDH1A3-AS1	0.60908	1.2121	5.01638	1.65325e-05	0.000359651	2.92433
VAT1L	-0.744955	1.18668	-5.01504	1.65986e-05	0.000360434	2.92053
IGLV3-21	4.12626	3.98343	5.0145	1.66254e-05	0.000360731	2.91899
SAMD14	-0.62714	3.17988	-5.01321	1.66895e-05	0.000361548	2.91533
ACOX1	-0.630321	5.4001	-5.0089	1.69048e-05	0.000364863	2.90313
ANKRD44	0.808699	2.60109	5.00803	1.69487e-05	0.000365392	2.90065
HAAO	-0.937553	3.8785	-5.0078	1.69602e-05	0.000365392	2.90001
PAPPA2	1.37724	4.18641	5.00653	1.70249e-05	0.000366477	2.89638
TTC36	-1.15195	3.30342	-5.00628	1.70373e-05	0.000366477	2.89569
SP110	0.591324	2.65433	5.00549	1.70775e-05	0.000367053	2.89345
GNLY	1.37264	1.94662	5.00515	1.7095e-05	0.000367142	2.89247
IQGAP1	0.636319	5.57174	5.00025	1.73461e-05	0.000371951	2.87859
SLC25A34	-0.961156	2.83277	-4.9999	1.73644e-05	0.000372051	2.87759
CMTM2	-0.788111	2.22851	-4.99957	1.73811e-05	0.000372117	2.87668
ZAP70	1.0812	1.66105	4.99874	1.74243e-05	0.000372751	2.87431
PTCSC1	0.727484	1.60126	4.99673	1.75287e-05	0.000374402	2.86862
FAAH	-0.648104	5.51799	-4.99631	1.75507e-05	0.000374579	2.86743
NOVA1-DT	-0.671979	0.882773	-4.99548	1.75943e-05	0.000375217	2.86507
LOC100134368	-0.703177	1.84853	-4.99407	1.76685e-05	0.000376215	2.86106
BAIAP2	-0.979643	3.64773	-4.9924	1.77563e-05	0.00037779	2.85634
KRT80	1.30368	1.64077	4.98939	1.79162e-05	0.000380307	2.84781
IFITM3	0.944917	8.81184	4.98796	1.79925e-05	0.00038104	2.84376
PTPN7	0.915419	2.09145	4.98753	1.80157e-05	0.000381237	2.84254
HAS2	0.691203	0.700996	4.98675	1.80576e-05	0.00038183	2.84032
SMOX	0.987489	2.31791	4.98552	1.81237e-05	0.000382521	2.83684
LOC107986547	-0.660187	0.997213	-4.98527	1.81376e-05	0.000382521	2.83612
RORC	-0.911415	4.5164	-4.98381	1.82164e-05	0.000383655	2.83199
INPP5J	-1.04645	3.79251	-4.9836	1.8228e-05	0.000383655	2.83139
CD300C	0.622734	0.975082	4.98323	1.82478e-05	0.000383778	2.83035
CAMK2A	-0.962615	1.55188	-4.98243	1.82916e-05	0.000384109	2.82807
TRAF3IP3	1.06992	2.31417	4.98183	1.83242e-05	0.0003845	2.82637
ABTB3	-0.716903	1.95008	-4.98154	1.83399e-05	0.000384535	2.82556
LOC105372432	-1.08909	4.35368	-4.98057	1.8393e-05	0.000384864	2.82281
GBP5	1.2551	1.76033	4.98048	1.83978e-05	0.000384864	2.82256
CABP1	-1.23933	1.96966	-4.97705	1.85867e-05	0.000387643	2.81283
C2orf72	-0.792153	1.51787	-4.97704	1.85872e-05	0.000387643	2.81281
PTGES	0.719109	2.68639	4.97353	1.87828e-05	0.000389941	2.80285
IGHD5-18	2.2267	1.7884	4.97227	1.88531e-05	0.000390809	2.79929
MOGAT2	-1.15949	1.51927	-4.97118	1.89146e-05	0.000391785	2.79619
MICB	0.603435	1.71936	4.97011	1.89749e-05	0.000392147	2.79316
FBLIM1	1.01035	3.95611	4.96878	1.90499e-05	0.00039281	2.7894
LOC101929128	-0.745138	1.09488	-4.96699	1.91518e-05	0.000394613	2.78433
EYA2	-0.903551	3.02435	-4.96594	1.92117e-05	0.00039555	2.78135
TSHZ2	0.665558	1.94102	4.96471	1.92822e-05	0.000396407	2.77787
KIF21B	1.00724	1.67333	4.96425	1.93087e-05	0.000396653	2.77656
PDZD2	-0.731219	4.4497	-4.96329	1.93635e-05	0.000397481	2.77386
CDHR5	-1.30442	6.71213	-4.96278	1.93934e-05	0.000397796	2.7724
SLC25A42	-1.19045	5.33421	-4.96208	1.94339e-05	0.000398329	2.77041
HNF1A	-0.851	4.7054	-4.96072	1.95126e-05	0.000399393	2.76656
MIR6774	1.5106	2.34553	4.96068	1.95149e-05	0.000399393	2.76645
KCNJ10	-1.03582	3.97138	-4.95785	1.96796e-05	0.000402163	2.75845
GRB10	-0.657159	4.34462	-4.9566	1.97533e-05	0.000402796	2.75489
IGKV3-15	3.6456	4.91327	4.95538	1.98251e-05	0.000402861	2.75144
FKBP11	0.834623	3.91225	4.95525	1.98326e-05	0.000402861	2.75108
FZD5	-0.602108	3.50899	-4.95325	1.99508e-05	0.000403879	2.74543
FLJ32255	0.765095	1.63587	4.95318	1.99552e-05	0.000403879	2.74522
H3C8	1.52348	2.10493	4.9523	2.00072e-05	0.000404061	2.74274
CDC25B	0.731535	3.88138	4.95224	2.00113e-05	0.000404061	2.74254
PRSS42P	-0.698224	2.20024	-4.94927	2.01886e-05	0.000406204	2.73415
MCRIP2	-0.692272	5.73479	-4.94833	2.02451e-05	0.000406651	2.73149
TRBV2	1.06571	0.833752	4.9479	2.0271e-05	0.000406651	2.73027
MIR4435-2HG	0.982555	2.41749	4.94722	2.03121e-05	0.000406651	2.72835
ITGB3	1.21336	5.35639	4.94694	2.03294e-05	0.000406651	2.72754
TAP1	0.796889	4.52709	4.94599	2.03865e-05	0.000406651	2.72487
TRBV5-1	1.33233	1.11848	4.94589	2.03925e-05	0.000406651	2.72458
STH	-1.08384	1.88144	-4.94556	2.04126e-05	0.000406651	2.72365
ZYG11A	-1.48576	2.64351	-4.94546	2.04186e-05	0.000406651	2.72337
EOMES	0.857073	0.83899	4.94463	2.04692e-05	0.000407363	2.72101
TACC3	0.799038	2.31475	4.94424	2.04934e-05	0.000407547	2.71989
TPX2	0.699141	0.887675	4.94151	2.06605e-05	0.000410573	2.71216
PLEKHO1	1.02918	3.58046	4.94047	2.07243e-05	0.000410947	2.70923
MRPL23-AS1	-0.643984	0.84586	-4.93616	2.09916e-05	0.000415046	2.69703
DCXR	-1.44825	7.74671	-4.93546	2.10354e-05	0.000415612	2.69505
SPIB	1.51792	1.24877	4.93309	2.1184e-05	0.000417954	2.68835
CD4	1.14057	4.0858	4.92976	2.13949e-05	0.0004215	2.67892
SLC39A5	-1.19494	6.94019	-4.92652	2.16025e-05	0.000424979	2.66973
FMN2	-0.635677	0.993972	-4.92496	2.1703e-05	0.000426343	2.66532
CYP4F12	-0.896619	2.07584	-4.92332	2.18087e-05	0.000426883	2.66069
MIR5194	1.03316	3.38462	4.92309	2.18239e-05	0.000426883	2.66003
ISLR	1.05041	4.21231	4.92251	2.18615e-05	0.000427008	2.65839
MIR151B	1.30375	3.03657	4.92199	2.18952e-05	0.00042708	2.65693
NHERF1	-0.769035	6.5949	-4.92137	2.19357e-05	0.000427092	2.65517
FILIP1L	0.652781	2.6576	4.92113	2.19515e-05	0.000427092	2.65448
TBX21	0.804576	0.987125	4.92091	2.19655e-05	0.000427092	2.65388
CASTOR1	-0.985758	4.09531	-4.92089	2.19669e-05	0.000427092	2.65382
UBE2QL1	-0.659599	1.26248	-4.92077	2.19749e-05	0.000427092	2.65347
LOXL4	0.609684	2.83346	4.92018	2.20135e-05	0.000427236	2.6518
OXER1	-0.971038	3.87685	-4.91857	2.21187e-05	0.000428194	2.64726
H3C15	1.4194	2.69371	4.91719	2.22099e-05	0.000429528	2.64335
PANK1	-0.943262	3.19666	-4.91485	2.23651e-05	0.000432224	2.63672
CDH20	-1.32153	1.4583	-4.91415	2.24115e-05	0.000432814	2.63475
ADORA2A-AS1	-1.03339	3.10423	-4.91088	2.26308e-05	0.000435925	2.62548
PTPRCAP	1.20678	3.44329	4.9108	2.26361e-05	0.000435925	2.62526
ZBP1	1.03916	1.02984	4.91009	2.26835e-05	0.000436223	2.62327
PNPLA3	-1.57098	4.04163	-4.90944	2.27275e-05	0.000436479	2.62143
GXYLT2	0.762611	1.99748	4.90758	2.28536e-05	0.000436642	2.61616
ARRDC2	0.874094	3.60742	4.90746	2.28622e-05	0.000436642	2.61581
FN1	1.36703	5.72762	4.9065	2.29274e-05	0.000437011	2.6131
CCL2	1.85887	5.18662	4.90643	2.29318e-05	0.000437011	2.61292
FCRL6	1.06028	1.29091	4.90574	2.29792e-05	0.000437307	2.61095
SH3BGRL3	0.756469	6.55242	4.90099	2.33056e-05	0.000441984	2.59753
TUB-AS1	-0.97839	2.21562	-4.89941	2.34154e-05	0.000443452	2.59306
MET	0.62315	4.69553	4.899	2.34438e-05	0.000443684	2.5919
CD40LG	0.835133	0.910603	4.89771	2.35343e-05	0.000444889	2.58824
CFB	1.11428	5.47495	4.89763	2.354e-05	0.000444889	2.58801
FMNL1-AS1	1.07673	1.84179	4.89625	2.36365e-05	0.000446099	2.58412
P2RY10	0.949902	0.887613	4.89571	2.36743e-05	0.000446505	2.5826
TUBB3	1.86186	1.90065	4.89102	2.40068e-05	0.000450071	2.56933
PLTP	0.72357	5.69029	4.8909	2.40152e-05	0.000450071	2.569
SULT1C4	0.802118	3.57943	4.89089	2.40162e-05	0.000450071	2.56896
HYAL1	-0.705323	4.83764	-4.89076	2.40251e-05	0.000450071	2.5686
CRACR2A	0.69102	1.37123	4.89073	2.40277e-05	0.000450071	2.5685
SLC31A1	-0.622833	4.56946	-4.8894	2.41229e-05	0.000451547	2.56474
KIF23-AS1	-0.593026	4.06371	-4.8885	2.41875e-05	0.000452224	2.5622
KCNJ3	-0.720173	3.05539	-4.88843	2.41921e-05	0.000452224	2.56202
CDK18	-0.65983	5.12223	-4.88651	2.43307e-05	0.000454196	2.55658
TPSAB1	2.14896	3.19293	4.88517	2.4428e-05	0.000455701	2.55278
LOC102723692	0.765753	1.98204	4.88166	2.46841e-05	0.000458172	2.54286
ETS1	0.605626	4.90812	4.88025	2.47878e-05	0.00045924	2.53887
CD1C	1.47358	1.73175	4.87718	2.50146e-05	0.000461582	2.53021
FES	0.775591	3.3921	4.87604	2.50991e-05	0.000462242	2.527
TUBA1B	0.778836	6.99045	4.87483	2.51895e-05	0.000462973	2.52358
TCF24	-0.631812	0.806811	-4.87312	2.5318e-05	0.000465023	2.51874
ANKRD63	-0.77105	0.924174	-4.87252	2.5363e-05	0.000465226	2.51705
AKR7L	-1.00881	3.68104	-4.87167	2.5427e-05	0.000466043	2.51465
NOS1	-0.778322	2.43767	-4.87148	2.54415e-05	0.000466043	2.51411
FAM222A	-0.922318	2.91503	-4.87115	2.54669e-05	0.000466196	2.51316
LINC02912	0.679938	1.10886	4.87087	2.54879e-05	0.000466269	2.51238
TRPV1	-0.710062	3.97658	-4.87038	2.55249e-05	0.00046654	2.511
AXL	0.89739	3.96103	4.86978	2.55708e-05	0.00046654	2.50929
PDK2	-0.792024	5.09831	-4.86955	2.55879e-05	0.000466541	2.50865
NABP1	0.764292	3.21655	4.86903	2.56277e-05	0.000466957	2.50717
TESPA1	0.650363	0.58151	4.86841	2.56748e-05	0.000467503	2.50543
MROH7	-0.785422	2.70507	-4.8663	2.58365e-05	0.000469822	2.49946
HSPA4L	-0.639164	2.60897	-4.86564	2.5887e-05	0.000470387	2.4976
STRA8	-0.729412	1.3218	-4.86474	2.59563e-05	0.000471063	2.49506
IGKV1-39	3.72997	5.13171	4.86438	2.59842e-05	0.000471239	2.49404
CYP4A22	-2.08988	4.56589	-4.86395	2.60175e-05	0.000471239	2.49282
SLC2A5	-1.30125	3.90163	-4.86181	2.61834e-05	0.000473929	2.48677
OSCAR	0.752341	0.982077	4.86084	2.62587e-05	0.000474882	2.48404
IGLV1-47	3.19251	4.23879	4.86025	2.6305e-05	0.000474882	2.48237
TRBV19	1.3845	1.11142	4.8598	2.634e-05	0.000474882	2.4811
STMN1	0.663277	3.45158	4.8587	2.6426e-05	0.000475654	2.478
MICAL2	0.868129	3.33723	4.85846	2.6445e-05	0.000475654	2.47732
ADHFE1	-0.64966	4.30301	-4.85764	2.65095e-05	0.000476058	2.475
H3C14	1.49824	3.02961	4.85714	2.6549e-05	0.000476456	2.47358
FLT3LG	0.668246	2.587	4.85654	2.65958e-05	0.000476983	2.47191
GOLGA2P5	-0.68035	4.1599	-4.85515	2.67062e-05	0.000478026	2.46797
STC2	-1.03738	1.99902	-4.85318	2.68627e-05	0.000480199	2.46241
COL19A1	-0.809528	1.76148	-4.85262	2.69077e-05	0.000480595	2.46082
IGHA1	3.62328	7.26106	4.8524	2.69252e-05	0.000480595	2.4602
IGLV2-23	3.64184	4.87463	4.84792	2.72855e-05	0.00048491	2.44756
KLRB1	0.980631	1.33729	4.84765	2.73076e-05	0.000484989	2.44679
IGKJ1	3.9442	8.01334	4.8473	2.73361e-05	0.00048518	2.4458
ACSF2	-1.10714	7.39673	-4.84631	2.74166e-05	0.00048598	2.443
TRBJ1-4	2.59182	2.75425	4.84534	2.74952e-05	0.000486116	2.44028
CD79B	1.56445	2.50468	4.84482	2.75378e-05	0.000486555	2.4388
PLCL1	-0.675992	4.31161	-4.84223	2.77508e-05	0.000489379	2.43148
TLR8	0.639447	0.687057	4.84209	2.77621e-05	0.000489379	2.43109
TMEM132E	-1.18134	3.54578	-4.84166	2.77978e-05	0.000489379	2.42987
FUT6	-1.06239	6.33704	-4.84114	2.784e-05	0.000489684	2.42842
MFNG	0.783503	3.36311	4.84035	2.79058e-05	0.000490212	2.42618
KCNH6	-1.57136	3.71096	-4.84005	2.79309e-05	0.000490338	2.42533
SPATA25	-0.658118	2.65688	-4.83851	2.80586e-05	0.000492265	2.42099
NFAM1	1.07455	1.95584	4.83579	2.82861e-05	0.000494674	2.41331
IGKV2-28	3.52269	4.72102	4.83543	2.83166e-05	0.00049489	2.41228
LINC00311	-0.660781	1.67339	-4.83322	2.8503e-05	0.000497197	2.40604
SLAMF8	0.804367	1.88955	4.83249	2.85648e-05	0.000497642	2.40398
ISG20	0.951419	1.55437	4.8305	2.87337e-05	0.000500267	2.39838
FAM30A	1.33	1.07941	4.82884	2.88758e-05	0.000502101	2.39369
TGM2	1.50754	5.16608	4.82648	2.90784e-05	0.000505304	2.38704
IQSEC3	-1.18411	2.47928	-4.82591	2.91276e-05	0.000505683	2.38543
PTGER3	-0.919656	3.3856	-4.82507	2.92001e-05	0.000506455	2.38307
IGKV1-12	3.4554	3.83154	4.82434	2.9264e-05	0.000506922	2.38099
FBP1	-1.18151	7.8356	-4.82163	2.95001e-05	0.000510514	2.37335
SIGLEC9	0.708053	1.10439	4.82153	2.95086e-05	0.000510514	2.37307
ARHGAP40	1.23082	1.56846	4.82093	2.95617e-05	0.000511109	2.37136
TMEM178B	0.76385	2.38165	4.81954	2.96833e-05	0.000512888	2.36746
MAN2B1	0.703079	5.23395	4.81863	2.97634e-05	0.000513623	2.3649
COLGALT1	0.599365	4.4722	4.81853	2.97721e-05	0.000513623	2.36462
SLC1A3	0.692328	1.15846	4.81842	2.9782e-05	0.000513623	2.3643
OR51Q1	-0.611449	0.868796	-4.81817	2.98045e-05	0.000513687	2.36359
COX8A	-0.608297	8.4243	-4.81523	3.00657e-05	0.000517069	2.35529
SERPINF2	-1.53925	6.67384	-4.81519	3.00689e-05	0.000517069	2.35519
GUSBP11	-0.588829	6.22627	-4.81511	3.00762e-05	0.000517069	2.35496
AQP7B	-1.20429	1.7472	-4.81435	3.01442e-05	0.000517375	2.35281
RND3	0.674193	2.65994	4.81428	3.01506e-05	0.000517375	2.35261
LUARIS	-1.03872	2.37726	-4.81286	3.02772e-05	0.000518958	2.34862
MTARC2	-1.02642	5.63975	-4.81209	3.03469e-05	0.000519352	2.34644
ACY3	-1.254	5.76879	-4.81173	3.03796e-05	0.000519352	2.34541
SLC16A13	-1.08116	4.20773	-4.80733	3.07782e-05	0.000524104	2.33302
RCAN3	0.598545	2.2055	4.8071	3.0799e-05	0.000524104	2.33238
LINC00924	0.810617	2.29763	4.80619	3.08826e-05	0.000524104	2.3298
FUT5	-0.987483	3.07584	-4.80502	3.09897e-05	0.000525196	2.32651
NBPF15	0.593158	3.64368	4.80399	3.10849e-05	0.000525834	2.32359
PAQR7	-0.612063	5.6027	-4.80371	3.11107e-05	0.000525946	2.3228
CLCN5	-0.586241	5.53669	-4.7988	3.15666e-05	0.000531686	2.30897
OR51B4	-0.646174	0.794432	-4.79773	3.16674e-05	0.000532891	2.30594
EPHX2	-0.912118	5.97611	-4.79737	3.17014e-05	0.000532943	2.30492
GRIN2A	0.834177	1.1914	4.79718	3.17191e-05	0.000532943	2.30439
GNAI2	0.587806	6.18806	4.79657	3.17761e-05	0.000533573	2.30269
RARRES1	1.32043	2.72494	4.793	3.21145e-05	0.000538926	2.29261
ZNF831	0.862328	0.81988	4.79263	3.21499e-05	0.00053919	2.29157
IGLVV-58	-1.19024	0.796691	-4.79127	3.22799e-05	0.000540328	2.28773
MARCKSL1	1.04193	4.92557	4.79109	3.22967e-05	0.000540328	2.28724
PPARGC1A	-0.625004	4.05966	-4.78929	3.24697e-05	0.000542892	2.28216
COL14A1	1.13209	3.9241	4.78787	3.26069e-05	0.000544521	2.27815
MIR223	1.59643	2.62586	4.7857	3.28173e-05	0.0005477	2.27203
HLA-DPB2	1.91008	2.11593	4.78531	3.2855e-05	0.000547751	2.27094
RUNX2	0.664593	1.49076	4.78526	3.28603e-05	0.000547751	2.27079
LILRB3	0.998907	1.55275	4.78453	3.29309e-05	0.000548594	2.26875
NEU4	-1.28372	1.37803	-4.78183	3.31957e-05	0.000551963	2.26113
TNFSF8	0.713492	1.12619	4.77964	3.3412e-05	0.000553659	2.25496
LMX1B	-0.941122	1.7299	-4.77934	3.3442e-05	0.000553659	2.25411
ALDH6A1	-1.29857	7.22096	-4.77821	3.35534e-05	0.000553659	2.25095
ADGRE5	1.04271	4.3736	4.77809	3.35654e-05	0.000553659	2.25061
FHL2	0.839901	3.11931	4.77725	3.36497e-05	0.000554502	2.24822
KLRK1	0.910062	1.15336	4.77685	3.36892e-05	0.000554765	2.24711
IGHD3-9	2.48083	1.89335	4.77538	3.38364e-05	0.00055624	2.24296
MIR3916	0.638803	5.44123	4.7741	3.39651e-05	0.000557688	2.23935
LMNB1	0.732459	1.80289	4.77341	3.40345e-05	0.000558492	2.23741
ERVH48-1	-0.617924	2.68767	-4.77233	3.41441e-05	0.000559955	2.23436
LCN2	2.28877	2.24758	4.77105	3.42737e-05	0.000561744	2.23076
PXMP2	-0.952884	5.62911	-4.77	3.43807e-05	0.000562831	2.22779
HSPA6	0.975529	2.03835	4.76974	3.44066e-05	0.000562912	2.22708
PCED1B-AS1	0.877955	1.83867	4.76821	3.45632e-05	0.000565138	2.22276
GALK1	-0.828464	5.02063	-4.76747	3.46395e-05	0.000565709	2.22067
NHEJ1	-0.605654	4.43549	-4.76703	3.46842e-05	0.000566102	2.21944
CLEC7A	0.867394	2.06102	4.76613	3.47772e-05	0.000566986	2.2169
MSH3	-0.585822	4.23054	-4.76544	3.48479e-05	0.00056776	2.21496
GCGR	-1.35581	3.66901	-4.76405	3.49917e-05	0.000569426	2.21105
FBXO21	-0.807457	4.94227	-4.76354	3.5045e-05	0.000569954	2.20961
PSMB8	0.785929	4.86378	4.76281	3.51202e-05	0.000570501	2.20757
XPNPEP2	-1.5665	7.59985	-4.76095	3.53148e-05	0.000572642	2.20232
CDC42SE1	0.645717	5.40755	4.76041	3.53711e-05	0.000573065	2.2008
LINC01028	-0.784339	1.18475	-4.76	3.54143e-05	0.000573065	2.19964
SEMA3B	-0.796916	5.5529	-4.75986	3.54288e-05	0.000573065	2.19925
MIR4429	-0.911181	0.859562	-4.75915	3.55038e-05	0.000573065	2.19724
GALNT18	-0.628827	3.26139	-4.75911	3.55081e-05	0.000573065	2.19713
ANTXR1	0.679205	3.05884	4.75868	3.55524e-05	0.000573145	2.19594
LILRB5	0.923247	2.24852	4.75866	3.55549e-05	0.000573145	2.19588
CDNF	-0.688576	1.65322	-4.75769	3.56569e-05	0.000574452	2.19315
CD300LB	0.935847	0.936972	4.75624	3.58106e-05	0.000576436	2.18906
TMC6	1.07262	3.2883	4.75613	3.58221e-05	0.000576436	2.18876
FCN1	1.44978	1.60106	4.75465	3.59804e-05	0.000578303	2.18457
MIR142	1.80374	3.67712	4.75284	3.61734e-05	0.000580724	2.17948
GLIS1	-0.712053	3.08627	-4.752	3.62636e-05	0.000581831	2.17712
IGKV1D-39	3.66625	5.12664	4.75025	3.64519e-05	0.00058451	2.1722
ADAMTS10	0.893132	3.11983	4.75004	3.64747e-05	0.000584534	2.1716
HGF	0.696923	2.36863	4.74757	3.67419e-05	0.000587784	2.16467
TAX1BP3	0.600716	5.23699	4.74603	3.69103e-05	0.000589833	2.16032
LY86	0.995441	2.0893	4.74601	3.6913e-05	0.000589833	2.16025
SRARP	-0.639223	1.02181	-4.74491	3.70327e-05	0.000590864	2.15717
SELP	0.65419	2.86089	4.74319	3.72215e-05	0.000592689	2.15234
HAVCR1	1.8233	4.54263	4.74267	3.72797e-05	0.000592927	2.15086
IGKV2D-28	3.51964	4.60185	4.74211	3.73415e-05	0.000593325	2.14928
SLC37A4	-0.835183	6.29624	-4.74197	3.7357e-05	0.000593325	2.14889
IGHV3-30	3.26598	4.34102	4.74185	3.73697e-05	0.000593325	2.14856
SPI1	1.08433	3.37065	4.73986	3.7591e-05	0.000595803	2.14295
TRAV3	0.973156	0.684752	4.73833	3.7762e-05	0.000597292	2.13864
SLC25A10	-1.10927	6.05662	-4.73823	3.77721e-05	0.000597292	2.13839
LINC02715	-0.888945	0.534899	-4.73629	3.799e-05	0.000597976	2.13292
NCF1C	1.15452	2.29551	4.73606	3.80165e-05	0.00059805	2.13226
SELENBP1	-0.875306	5.85785	-4.73566	3.80616e-05	0.000598416	2.13113
LINC02432	-0.90776	3.20019	-4.73275	3.839e-05	0.000602543	2.12297
CBFA2T3	0.876692	1.48449	4.73196	3.84807e-05	0.000603537	2.12072
EPN3	-0.641145	2.57206	-4.73181	3.84974e-05	0.000603537	2.12031
PLIN3	0.587035	4.38419	4.73161	3.85202e-05	0.00060355	2.11975
ICAM1	1.1151	4.3453	4.73116	3.85714e-05	0.000604006	2.11849
LPA	-0.958777	1.62023	-4.73059	3.86364e-05	0.000604678	2.11689
SLED1	-0.606503	2.47771	-4.72761	3.8979e-05	0.000609344	2.1085
JCHAIN	2.76374	4.46853	4.72692	3.90592e-05	0.000609903	2.10655
RAB7B	0.627504	0.759881	4.72637	3.91229e-05	0.000610548	2.105
TUB	-0.664519	4.03008	-4.72487	3.92966e-05	0.000611519	2.10079
NEBL	-0.707508	2.5933	-4.72339	3.94692e-05	0.000613612	2.09663
EHBP1L1	1.01862	4.16154	4.72333	3.94759e-05	0.000613612	2.09646
IL21R	0.795804	1.25607	4.71721	4.01974e-05	0.000623059	2.07926
BCL11B	0.945365	1.39841	4.71305	4.06955e-05	0.000629002	2.06755
LINC01487	-0.839741	0.557483	-4.71218	4.07995e-05	0.000629898	2.06513
SLC23A1	-1.2894	5.003	-4.71119	4.09201e-05	0.000631404	2.06233
IGKV3D-15	3.26241	3.8766	4.71069	4.09798e-05	0.000631591	2.06094
SPARC	0.706289	7.51412	4.71049	4.10048e-05	0.000631591	2.06036
IP6K3	-1.13421	1.94557	-4.71036	4.10209e-05	0.000631591	2.05999
BHLHE41	0.683251	2.09235	4.70924	4.11568e-05	0.000632564	2.05685
SLC25A47	-0.766513	0.963466	-4.70867	4.12256e-05	0.00063291	2.05526
GZMM	1.03762	1.4787	4.70759	4.13577e-05	0.000634584	2.05222
TRBJ2-4	1.80089	2.118	4.70725	4.13992e-05	0.000634865	2.05127
BHMT	-1.30084	8.72133	-4.70593	4.1561e-05	0.000636633	2.04756
PLA2G4A	0.618024	2.24276	4.70503	4.16717e-05	0.000637774	2.04504
LOC102724023	-0.649522	6.4936	-4.70367	4.18403e-05	0.000639483	2.0412
PLCD4	-0.605102	2.94524	-4.70215	4.20286e-05	0.000641706	2.03693
PRDM1	0.751835	1.49309	4.70207	4.2038e-05	0.000641706	2.03672
CCR6	0.671851	0.997699	4.70152	4.21066e-05	0.000641866	2.03517
TPSB2	2.09299	3.33112	4.69934	4.23794e-05	0.00064493	2.02904
SCRN2	-0.837426	5.93582	-4.6993	4.2385e-05	0.00064493	2.02891
TRBV18	0.9538	0.776327	4.69881	4.24464e-05	0.000645246	2.02754
TST	-0.933462	6.11797	-4.69848	4.24871e-05	0.000645246	2.02663
CCDC69	0.628597	3.55176	4.69838	4.24999e-05	0.000645246	2.02634
COMP	0.961466	1.33897	4.697	4.26736e-05	0.000647524	2.02246
FMOD	0.881911	3.34094	4.69328	4.3146e-05	0.000653606	2.01201
C2	1.56064	3.47499	4.69251	4.32437e-05	0.000654153	2.00986
NBL1	0.860343	3.84785	4.69225	4.32776e-05	0.000654153	2.00912
SLIT3	0.910674	4.85924	4.69085	4.34568e-05	0.000656138	2.00519
MIR4537	2.9216	3.25937	4.6891	4.3682e-05	0.000658297	2.00028
ACO2	-0.656252	7.21308	-4.68899	4.36959e-05	0.000658297	1.99998
SLC25A33	-0.637098	2.47398	-4.68828	4.37887e-05	0.000659333	1.99796
C5AR1	0.753337	2.66963	4.68805	4.38175e-05	0.000659404	1.99734
H2BC12	1.10935	4.61474	4.68656	4.40119e-05	0.000661241	1.99313
IGKV1-5	3.56518	5.59139	4.68331	4.44369e-05	0.0006658	1.984
IGKV3-20	3.45906	6.06968	4.68253	4.45394e-05	0.000666608	1.98182
FAM83D	-1.09007	1.88479	-4.68138	4.46908e-05	0.000668143	1.97859
KHK	-1.1546	6.36464	-4.68091	4.47527e-05	0.000668704	1.97728
TTC39C	0.610361	1.55609	4.67933	4.49623e-05	0.00067147	1.97284
PCDH15	-0.699704	0.908796	-4.67844	4.50813e-05	0.000672282	1.97033
STK17B	0.849812	2.72152	4.67629	4.53684e-05	0.000674959	1.9643
DMRTA1	-0.64234	2.06181	-4.67491	4.55534e-05	0.000677344	1.96044
FGGY	-0.733115	3.23637	-4.67306	4.58029e-05	0.000679579	1.95525
FSTL3	0.877538	4.4479	4.67242	4.58896e-05	0.000680497	1.95345
GIMAP7	0.789678	3.77904	4.67147	4.60186e-05	0.000681229	1.95079
PDLIM2	-0.656419	4.21996	-4.67133	4.60384e-05	0.000681229	1.95038
CNPY3	0.596015	3.55873	4.66988	4.62362e-05	0.000681976	1.9463
LILRB2	1.04855	2.19703	4.66872	4.63948e-05	0.00068355	1.94305
IGLC2	4.03895	8.85143	4.6671	4.66167e-05	0.000686451	1.93852
ABCC1	0.625586	4.13242	4.66657	4.66894e-05	0.000687151	1.93704
PTH1R	-1.01201	7.62239	-4.66582	4.67937e-05	0.000688317	1.93492
F13A1	1.12443	5.36376	4.66549	4.68391e-05	0.000688615	1.934
TYMP	1.1941	4.84772	4.66314	4.71661e-05	0.00069268	1.9274
PRSS55	-0.659725	0.772502	-4.6628	4.7213e-05	0.00069296	1.92645
TCIRG1	0.86109	3.83957	4.66252	4.72522e-05	0.00069296	1.92566
PEPD	-1.0871	8.32548	-4.66131	4.74214e-05	0.000694426	1.92227
ACTN1	0.978671	4.86392	4.6612	4.74371e-05	0.000694426	1.92195
P2RX5	1.40915	1.3832	4.66032	4.75599e-05	0.000695853	1.9195
COL4A1	1.10761	5.36148	4.65977	4.76373e-05	0.000696613	1.91796
HLA-F	0.833949	3.78619	4.6593	4.77036e-05	0.000697211	1.91663
CD19	1.23475	1.15674	4.65757	4.79478e-05	0.000700406	1.91179
CD8A	1.10802	1.48046	4.65704	4.80236e-05	0.00070114	1.91028
LINC02121	-1.55038	1.50072	-4.6557	4.82136e-05	0.000703539	1.90654
CYP2E1	-1.23274	1.72574	-4.65449	4.83857e-05	0.000705674	1.90315
RNASET2	0.654592	2.69972	4.65333	4.85516e-05	0.000707341	1.8999
FMO5	-0.821811	3.29393	-4.65162	4.87977e-05	0.000710172	1.8951
TBC1D8B	-0.611759	2.12374	-4.64735	4.94174e-05	0.000717285	1.88312
C1QL1	-0.918834	1.20016	-4.64616	4.95913e-05	0.000718815	1.87978
IGLV4-69	3.06902	2.91084	4.64516	4.97377e-05	0.000720027	1.87699
TRAC	1.2996	4.13808	4.64471	4.98033e-05	0.000720216	1.87573
CTLA4	0.721812	0.586731	4.64349	4.99839e-05	0.000720899	1.8723
C1orf210	-0.705566	4.38616	-4.64309	5.00422e-05	0.000720899	1.87119
TRAV12-2	1.02122	0.946754	4.64298	5.00585e-05	0.000720899	1.87088
DIPK2B	0.808106	2.05518	4.6408	5.03823e-05	0.000724005	1.86476
SIGLEC6	0.733963	0.659352	4.63838	5.07428e-05	0.000727659	1.85799
SHMT1	-0.829202	7.64276	-4.63674	5.09898e-05	0.00072994	1.85338
TRBJ1-2	1.77486	2.48379	4.63398	5.14064e-05	0.000734485	1.84565
ANKRD44-IT1	0.947896	2.86549	4.63219	5.16792e-05	0.000736846	1.84063
MSRA	-0.999765	5.55859	-4.63148	5.17878e-05	0.00073801	1.83864
BBOF1	-1.12012	4.93353	-4.63079	5.18931e-05	0.000738884	1.83671
WT1-AS	-0.736662	1.4214	-4.63048	5.19403e-05	0.00073903	1.83584
RALYL	-0.852773	1.99651	-4.62971	5.20584e-05	0.000739942	1.83369
CTSL3P	-1.99571	3.23857	-4.62877	5.22035e-05	0.000740852	1.83104
TRBJ2-2P	1.88809	1.92408	4.62683	5.25036e-05	0.000743954	1.8256
CTSLP2	-0.927861	3.08279	-4.62529	5.27424e-05	0.000746582	1.82129
TMPRSS2	-0.793776	4.64482	-4.62472	5.28306e-05	0.000747429	1.81971
SYT1	-0.671974	1.65023	-4.62266	5.31526e-05	0.000750391	1.81394
LINC03070	0.656016	1.19066	4.62251	5.31769e-05	0.000750391	1.81351
FREM2	-0.60912	4.18539	-4.62016	5.35462e-05	0.000754436	1.80694
C1QTNF1	0.765484	2.67083	4.61977	5.3608e-05	0.000754849	1.80584
HRH1	0.693126	1.4915	4.61963	5.36306e-05	0.000754849	1.80544
CHST15	0.770855	2.73244	4.61871	5.37764e-05	0.000755986	1.80286
H2AC13	1.51854	2.30514	4.61842	5.38217e-05	0.000755986	1.80207
LOC101929691	-1.0718	1.8973	-4.61659	5.41128e-05	0.000758518	1.79695
CACNA1H	-1.16858	3.73201	-4.61625	5.41677e-05	0.000758518	1.79598
LAMA2	0.741765	2.70541	4.61542	5.43005e-05	0.000759597	1.79366
SLC15A3	0.709681	3.23263	4.6131	5.46733e-05	0.000762812	1.78716
IGHV3-21	3.12639	3.9899	4.61292	5.47017e-05	0.000762812	1.78667
HNF4A-AS1	-1.85812	5.01104	-4.61278	5.47252e-05	0.000762812	1.78626
SIRPG	1.02124	0.941569	4.61207	5.4839e-05	0.00076401	1.78429
PEBP1	-0.721144	9.18515	-4.60915	5.53134e-05	0.00076891	1.77611
UBE2C	0.885854	0.959574	4.60775	5.55422e-05	0.000771063	1.7722
NKAIN4	1.49456	3.13499	4.60734	5.56099e-05	0.000771612	1.77104
PHLDA3	0.599564	3.15193	4.60542	5.59262e-05	0.000775216	1.76566
SLC5A10	-1.0213	5.05135	-4.60302	5.63222e-05	0.000779611	1.75896
MTHFD1L	0.586701	2.03864	4.60298	5.63287e-05	0.000779611	1.75885
LINC02139	-0.642614	1.0404	-4.60262	5.63887e-05	0.000780048	1.75784
NTM	0.730966	0.777154	4.60197	5.6498e-05	0.000781166	1.756
KIRREL2	-0.592266	0.950701	-4.6014	5.65931e-05	0.000782086	1.75441
IGHD5-5	2.05996	1.88653	4.60012	5.68067e-05	0.000783458	1.75083
LTF	3.21037	4.85432	4.5993	5.69439e-05	0.000784167	1.74854
PLAUR	0.875456	1.86943	4.59655	5.74072e-05	0.000788961	1.74085
PM20D1	-1.73428	3.46276	-4.59631	5.74481e-05	0.000789071	1.74017
TMEM192	-0.640295	3.44275	-4.59592	5.7514e-05	0.000789071	1.73909
CD5	0.972497	1.92399	4.5959	5.75182e-05	0.000789071	1.73902
SLC16A10	-0.867036	2.33519	-4.59582	5.75304e-05	0.000789071	1.73881
APBA2	0.652271	1.1429	4.59457	5.7744e-05	0.000790813	1.7353
STARD5	0.776887	1.66902	4.59297	5.80155e-05	0.000793738	1.73085
F10-AS1	-0.665797	1.02075	-4.59045	5.84483e-05	0.000798065	1.72379
CRIP3	-0.998214	3.35901	-4.58983	5.85556e-05	0.000799132	1.72205
HDC	0.796109	0.89102	4.58947	5.86177e-05	0.000799211	1.72105
SLC30A2	-1.21097	4.84701	-4.58846	5.87929e-05	0.000799965	1.71821
TLR10	0.730183	0.603598	4.58814	5.88487e-05	0.000799965	1.71731
ENO2	0.855299	2.84675	4.58746	5.89653e-05	0.000800736	1.71543
SGK2	-0.678566	6.04456	-4.58643	5.9146e-05	0.000801997	1.71253
AK4	-1.00575	6.21459	-4.58499	5.93968e-05	0.000804602	1.70852
NRP1	0.809572	6.12195	4.58428	5.95208e-05	0.000804816	1.70654
RASGRP2	0.913815	2.94054	4.58423	5.953e-05	0.000804816	1.70639
TNFAIP3	0.98531	2.73422	4.58365	5.96327e-05	0.000805433	1.70475
LONRF3	-0.751196	2.1072	-4.58364	5.96345e-05	0.000805433	1.70473
CLDN4	1.0933	5.49687	4.58266	5.98061e-05	0.000807135	1.702
SRPX	0.699328	1.62128	4.58242	5.98489e-05	0.000807135	1.70132
MIR34AHG	0.660955	1.749	4.58171	5.99731e-05	0.000808015	1.69935
RAB11FIP5	-0.622395	5.62821	-4.5796	6.03475e-05	0.000811861	1.69345
LINC01040	-0.964521	0.862014	-4.57829	6.05807e-05	0.000813801	1.68979
TTC38	-0.776444	5.52762	-4.57712	6.07894e-05	0.000815804	1.68653
TLE1	0.63406	3.36714	4.57462	6.12393e-05	0.000819513	1.67953
TACO1	-0.606642	4.81417	-4.57312	6.15104e-05	0.000822259	1.67534
HCN3	-0.596044	2.67464	-4.57195	6.17237e-05	0.000823263	1.67205
GRHPR	-0.710559	5.73698	-4.57188	6.17357e-05	0.000823263	1.67187
TLN2	-0.705488	4.81384	-4.56884	6.22904e-05	0.000829448	1.66338
MAPT	-1.20942	4.50297	-4.56844	6.23638e-05	0.000829762	1.66226
AFMID	-0.838539	6.20397	-4.56797	6.24503e-05	0.000829762	1.66095
H4C13	1.4816	2.30507	4.56789	6.24653e-05	0.000829762	1.66072
EBP	-0.660433	5.34332	-4.56201	6.35573e-05	0.000841547	1.64428
TNFAIP8L2	0.675646	2.89016	4.56195	6.35674e-05	0.000841547	1.64413
SH2D1A	0.753015	0.755525	4.56082	6.378e-05	0.000843139	1.64096
CLEC17A	0.851073	0.706947	4.55928	6.40688e-05	0.000845733	1.63667
IGF2BP1	-0.851919	1.76894	-4.55911	6.41005e-05	0.000845744	1.6362
TNFRSF13C	1.39837	1.38797	4.55859	6.41995e-05	0.000846642	1.63474
IGHV6-1	2.66064	2.68597	4.55687	6.45254e-05	0.00084891	1.62994
AKR7A2	-0.587032	6.23564	-4.55657	6.45827e-05	0.00084891	1.62909
CLEC12A	0.822355	0.765151	4.55656	6.45843e-05	0.00084891	1.62907
IGHV5-51	3.47548	3.95979	4.55601	6.46897e-05	0.000849022	1.62752
ERLNC1	-1.08403	3.48295	-4.55533	6.48177e-05	0.000850293	1.62565
HPN-AS1	-0.728004	2.93534	-4.55462	6.49537e-05	0.000851264	1.62366
SLC6A13	-1.12595	6.54727	-4.55388	6.50949e-05	0.000852537	1.6216
NEBL-AS1	-0.722288	1.93655	-4.55342	6.51835e-05	0.000853051	1.62031
PIK3CD	0.712613	3.70658	4.5487	6.60968e-05	0.000863354	1.60711
GPR89B	-0.737499	4.25273	-4.54726	6.63774e-05	0.000865317	1.60309
IGKV1D-12	2.68657	2.60672	4.54724	6.63814e-05	0.000865317	1.60303
SLC10A5	-0.886415	1.92787	-4.54671	6.64835e-05	0.000865928	1.60158
KLRC4-KLRK1	0.847883	1.08274	4.54598	6.66269e-05	0.000867384	1.59953
LPAR1	0.822352	2.69791	4.54219	6.73742e-05	0.000874206	1.58895
IGKV3D-20	3.40005	4.13226	4.54174	6.74636e-05	0.000874828	1.58769
LINC03022	-1.02091	4.20726	-4.54163	6.7486e-05	0.000874828	1.58738
PTGER2	0.666313	1.78753	4.54012	6.77863e-05	0.000878026	1.58317
LZTS3	-0.596662	4.58754	-4.53925	6.79595e-05	0.000879074	1.58075
ITGB1	0.684598	6.33377	4.53843	6.81229e-05	0.000880196	1.57847
ABCC6	-1.01147	5.39512	-4.53722	6.83656e-05	0.000882413	1.5751
IGLV2-14	3.01497	5.45756	4.53601	6.86103e-05	0.000884382	1.57171
BATF3	0.728217	1.52643	4.53416	6.89838e-05	0.00088711	1.56656
ZNF385A	0.771601	2.464	4.53391	6.90344e-05	0.000887344	1.56586
PATL2	0.668861	1.31809	4.5329	6.92406e-05	0.000889578	1.56303
LINC01612	-0.591922	1.60144	-4.53208	6.94088e-05	0.00089132	1.56073
SRGN	1.09473	3.90333	4.52871	7.00998e-05	0.000898931	1.55134
GAPT	0.625673	0.63129	4.52623	7.06125e-05	0.000904491	1.54443
HLA-DOA	0.978388	3.76857	4.52613	7.06324e-05	0.000904491	1.54416
TMEM106A	-0.84265	6.04814	-4.52454	7.09642e-05	0.000908315	1.53971
P4HA2	-0.872022	4.43651	-4.5216	7.158e-05	0.000915343	1.53152
IGHV3-74	2.53802	3.32546	4.5212	7.16646e-05	0.000915997	1.5304
IGHJ5	3.75254	7.79873	4.52059	7.17932e-05	0.000916785	1.5287
DTX3L	0.597686	3.90072	4.52009	7.18981e-05	0.000917292	1.52731
RCC1	0.669302	2.78106	4.52008	7.18999e-05	0.000917292	1.52729
CST6	1.522	1.37124	4.51928	7.20702e-05	0.00091861	1.52505
MCL1	0.709783	6.00496	4.51863	7.22084e-05	0.000919944	1.52323
PIK3AP1	0.623644	3.83641	4.51764	7.2418e-05	0.000922185	1.52048
BTN3A1	0.633809	3.31944	4.51604	7.27603e-05	0.000924825	1.51601
PALM	-0.69776	5.22567	-4.51545	7.28858e-05	0.000925194	1.51437
STRA6	-1.68252	3.55385	-4.51543	7.28906e-05	0.000925194	1.51431
ASS1	-1.4619	9.488	-4.51498	7.29869e-05	0.000925987	1.51306
IGLV3-9	2.28951	1.76118	4.51257	7.35059e-05	0.000929988	1.50634
TRAV8-6	0.784675	0.763289	4.51093	7.38613e-05	0.000932869	1.50177
COL5A1	1.28186	3.40531	4.51074	7.39009e-05	0.000932869	1.50126
MFSD4A	-1.12605	4.53863	-4.50987	7.40912e-05	0.000934374	1.49882
SAMSN1	0.697114	1.39448	4.50893	7.42963e-05	0.00093653	1.4962
HCP5	0.789622	4.14272	4.50751	7.46057e-05	0.000939997	1.49226
ZBED2	0.653946	0.726772	4.50694	7.47313e-05	0.000940715	1.49066
NR1I3	-1.21726	3.02537	-4.50632	7.48667e-05	0.000941987	1.48895
GLYCTK	-0.685061	4.36686	-4.50604	7.49295e-05	0.000942344	1.48815
TRAV33	-0.890189	1.14197	-4.50369	7.54484e-05	0.000947566	1.48161
CXCR3	0.88708	1.60376	4.50329	7.5538e-05	0.000947822	1.48048
PYCARD-AS1	0.703853	1.25555	4.50251	7.57095e-05	0.000948956	1.47833
GABRE	0.77009	2.38751	4.50231	7.57543e-05	0.000948956	1.47777
SLC22A6	-1.21452	8.70276	-4.50214	7.57922e-05	0.000948956	1.4773
SLC6A12	-0.755663	5.00412	-4.50202	7.58199e-05	0.000948956	1.47695
IGHG2	3.98848	8.369	4.50195	7.58362e-05	0.000948956	1.47675
ENC1	0.759382	2.97866	4.50114	7.60163e-05	0.000950342	1.4745
MAP4K1-AS1	1.22166	1.55705	4.50022	7.62225e-05	0.000951933	1.47193
PRF1	1.07177	2.06706	4.49995	7.62825e-05	0.000951933	1.47118
DHRS4L1	-0.854796	3.13625	-4.4968	7.69912e-05	0.000956266	1.46242
CHDH	-0.672836	5.55147	-4.49678	7.69957e-05	0.000956266	1.46236
AURKB	0.587676	0.651541	4.4967	7.70135e-05	0.000956266	1.46214
LGALS1	0.91538	6.4101	4.4947	7.7468e-05	0.000961473	1.45656
PDLIM7	0.876592	4.62805	4.49441	7.7534e-05	0.000961857	1.45575
MZB1	2.4571	3.38557	4.4897	7.86134e-05	0.000971564	1.44265
IDO2	-0.599253	0.594037	-4.48912	7.87478e-05	0.00097223	1.44103
SORCS1	-1.77709	2.15254	-4.48715	7.92042e-05	0.000976209	1.43555
TRIM10	-0.942842	2.38137	-4.48676	7.92952e-05	0.000976209	1.43446
CLEC4F	0.801072	0.951916	4.48675	7.92965e-05	0.000976209	1.43444
AEBP1	1.21548	6.43819	4.48623	7.94188e-05	0.000977276	1.43298
CNN2	0.761445	6.00832	4.48445	7.98338e-05	0.000980621	1.42804
TRBJ1-6	2.06388	2.99826	4.48404	7.99297e-05	0.000981359	1.42691
IGHD5-12	2.59524	1.94268	4.48367	8.00184e-05	0.000981568	1.42585
GATM	-1.29061	9.30359	-4.48231	8.03368e-05	0.000985033	1.42209
JPT1	0.707548	3.16273	4.48207	8.03933e-05	0.000985145	1.42142
SERPINA3	2.34438	3.20112	4.48176	8.04685e-05	0.000985325	1.42054
SLC22A13	-1.09144	4.93963	-4.47928	8.10544e-05	0.000990779	1.41366
PADI2	-1.00625	2.89512	-4.47917	8.1081e-05	0.000990779	1.41335
MARVELD1	0.637417	3.4565	4.47886	8.11556e-05	0.000991082	1.41248
CYP4A11	-1.51924	7.59394	-4.47838	8.12696e-05	0.000991981	1.41115
TXNDC5	0.737863	5.15536	4.47816	8.13221e-05	0.000991981	1.41053
CES3	-1.39016	4.36258	-4.47809	8.13378e-05	0.000991981	1.41035
LOC101926964	0.678787	0.556373	4.47708	8.15808e-05	0.000994502	1.40752
CTHRC1	0.784235	2.1792	4.47662	8.16909e-05	0.000995401	1.40624
RPRM	-0.609013	1.1233	-4.47585	8.18756e-05	0.000997208	1.4041
TBC1D24	-0.626156	3.89269	-4.47497	8.20871e-05	0.000998579	1.40166
VASP	0.669008	5.10567	4.4748	8.21272e-05	0.000998579	1.4012
CD72	0.838249	2.02678	4.47478	8.21339e-05	0.000998579	1.40112
MS4A2	0.601229	0.532837	4.47451	8.21973e-05	0.000998907	1.40039
ADH6	-1.15733	4.17076	-4.47349	8.24453e-05	0.00100103	1.39753
IGHV3-15	2.77285	3.93459	4.47122	8.29953e-05	0.00100682	1.39123
LPAR2	0.690128	1.93628	4.47096	8.30579e-05	0.00100713	1.39051
BLOC1S5-TXNDC5	0.719986	5.08501	4.47012	8.32647e-05	0.00100875	1.38816
KCTD17	0.671662	2.00034	4.46639	8.41789e-05	0.00101757	1.37781
LOC105374981	0.835304	1.00064	4.466	8.42749e-05	0.00101828	1.37673
DMGDH	-0.963533	5.19357	-4.46477	8.45795e-05	0.00102106	1.37331
ALDH3A2	-0.792884	6.23621	-4.46398	8.47757e-05	0.00102253	1.37111
IGHV3-33	3.17688	4.50471	4.46167	8.53528e-05	0.00102859	1.36468
IGHJ3	4.2668	6.18453	4.46087	8.55532e-05	0.0010301	1.36246
ADRA2A	1.17616	2.32073	4.46047	8.56531e-05	0.00103017	1.36135
BHMT2	-0.907862	8.06029	-4.46035	8.5684e-05	0.00103017	1.36101
AMN	-0.958164	5.78989	-4.46025	8.57093e-05	0.00103017	1.36073
CUBN	-1.233	8.43703	-4.45899	8.60274e-05	0.00103218	1.35722
MICOS10-NBL1	0.787458	4.50475	4.45867	8.61073e-05	0.00103268	1.35634
IGLV1-40	3.25609	4.51048	4.4576	8.63777e-05	0.00103547	1.35337
GLB1L2	-0.710921	4.36576	-4.45576	8.68451e-05	0.00103982	1.34826
SPON1	0.898274	3.65827	4.45573	8.68538e-05	0.00103982	1.34816
SUSD2	-1.46143	6.36727	-4.45539	8.69401e-05	0.0010404	1.34722
HLA-DRB1	1.30831	7.36863	4.45432	8.72127e-05	0.00104238	1.34425
SNORD116-27	-0.810893	3.66857	-4.45125	8.80006e-05	0.00105033	1.33573
FHL1	0.922359	4.06601	4.44893	8.86023e-05	0.00105553	1.32927
SFRP1	0.829081	6.34193	4.44709	8.90812e-05	0.00105816	1.32416
ACOT12	-0.611116	1.40267	-4.44607	8.93488e-05	0.00106042	1.32132
UPB1	-1.46525	4.66279	-4.44457	8.97423e-05	0.00106371	1.31716
ARHGAP4	0.957643	4.19797	4.44183	9.04652e-05	0.00106859	1.30956
STMN3	0.605684	3.57358	4.44126	9.06152e-05	0.00106966	1.30799
LOC102723663	0.588453	1.28379	4.44002	9.09452e-05	0.00107286	1.30454
IGHV3-23	3.27674	5.25621	4.43724	9.1691e-05	0.00107934	1.2968
DHTKD1	-0.698732	5.87317	-4.43604	9.20129e-05	0.00108127	1.29348
TNFAIP2	1.17351	5.26288	4.4344	9.24565e-05	0.00108462	1.28893
TCL1B	-0.857608	1.07153	-4.43415	9.25232e-05	0.00108494	1.28824
PPFIA4	-0.632575	2.03892	-4.4335	9.27004e-05	0.00108605	1.28643
TNNT2	-1.00513	3.16786	-4.43337	9.27371e-05	0.00108605	1.28605
PAG1	0.599969	2.20697	4.43302	9.28308e-05	0.00108669	1.2851
IGHG1	3.99138	9.27865	4.43118	9.33318e-05	0.00109115	1.28
MACC1	0.852907	3.59319	4.43031	9.35707e-05	0.00109348	1.27758
AXIN2	0.635885	2.27868	4.42996	9.36677e-05	0.00109415	1.2766
ZEB2	0.654286	4.05712	4.42954	9.37816e-05	0.00109428	1.27544
IFNG-AS1	0.84598	0.742454	4.42861	9.40381e-05	0.00109428	1.27286
ARHGAP45	0.952399	3.65103	4.42801	9.42021e-05	0.00109525	1.27121
JUNB	1.29781	5.40702	4.42601	9.47566e-05	0.0010989	1.26565
SLC41A1	-0.675928	5.01756	-4.42303	9.55885e-05	0.00110597	1.25736
CA10	-0.619038	1.96577	-4.42163	9.59799e-05	0.00110933	1.25349
OR51B6	-0.594938	0.896772	-4.4206	9.62696e-05	0.00111175	1.25064
EMILIN2	0.699901	2.28779	4.41976	9.65064e-05	0.0011136	1.24831
SOX4	1.11439	4.26433	4.41856	9.68477e-05	0.00111625	1.24497
PCK2	-1.45707	7.4046	-4.41724	9.72215e-05	0.0011185	1.24132
MFSD3	-0.627456	4.71694	-4.41698	9.7295e-05	0.00111887	1.2406
GPT2	-1.0741	4.72496	-4.41592	9.75968e-05	0.00112116	1.23767
IRF9	0.675764	5.56328	4.41582	9.76268e-05	0.00112116	1.23738
TMEM38A	-0.608153	2.48842	-4.41508	9.78379e-05	0.00112276	1.23533
TRGV3	1.00575	1.72495	4.41152	9.8864e-05	0.00113216	1.22545
ZYX	1.13247	5.63082	4.41079	9.9075e-05	0.00113364	1.22343
SNORD115-26	-1.15619	1.51864	-4.40966	9.94036e-05	0.00113526	1.22029
IGHV4-4	2.58949	2.00726	4.40905	9.95804e-05	0.0011361	1.21861
PTN	0.674242	3.35655	4.40728	0.000100097	0.00113956	1.21371
CDH6	0.946813	4.92036	4.40716	0.000100134	0.00113956	1.21336
IGLC1	3.52977	6.67157	4.40359	0.000101186	0.00114724	1.20346
GGT6	-1.06812	5.40077	-4.40286	0.0001014	0.00114882	1.20146
TMEM120A	-0.645445	5.63896	-4.40273	0.00010144	0.00114882	1.20108
CPZ	1.24723	1.76578	4.40264	0.000101465	0.00114882	1.20085
IGKV4-1	3.56592	5.73329	4.40255	0.000101492	0.00114882	1.2006
IGKV3-11	3.25212	5.41904	4.40229	0.00010157	0.00114922	1.19987
FIBIN	0.755257	3.35011	4.39933	0.000102454	0.00115731	1.19167
IGKV1-9	3.66898	4.3347	4.39908	0.000102528	0.00115767	1.19099
MS4A1	1.46836	1.3081	4.39866	0.000102653	0.00115814	1.18982
KIF26B	0.864208	2.26044	4.39804	0.00010284	0.00115929	1.1881
MATK	0.722973	1.25033	4.39768	0.000102947	0.0011598	1.18712
RTP4	0.705902	2.15658	4.39752	0.000102997	0.0011598	1.18666
IGKV1D-33	3.63604	4.0215	4.39709	0.000103126	0.00116061	1.18547
LOC107984827	-1.11334	3.11174	-4.3966	0.000103275	0.00116178	1.18411
CCDC183-AS1	-0.684973	3.3592	-4.39593	0.000103476	0.0011631	1.18227
CDHR3	-0.678258	1.75646	-4.3946	0.000103881	0.00116713	1.17857
CHAD	-1.20386	4.84786	-4.39397	0.000104073	0.0011682	1.17682
LOXL2	0.706669	2.44371	4.39322	0.000104302	0.00116903	1.17474
GPR89A	-0.676756	3.9698	-4.39134	0.000104876	0.00117307	1.16954
CD300E	0.715413	0.930652	4.39002	0.00010528	0.00117667	1.1659
CEND1	-0.690017	2.1171	-4.38968	0.000105386	0.00117681	1.16494
SERPING1	1.16789	6.83626	4.38966	0.000105391	0.00117681	1.1649
TRAV4	1.01898	0.911307	4.38951	0.000105438	0.00117681	1.16448
MIR1303	-0.98794	3.06482	-4.38912	0.00010556	0.00117735	1.16339
TM4SF1	0.635317	4.51646	4.38772	0.000105991	0.00118169	1.15952
TNC	1.84669	4.64505	4.38605	0.000106511	0.00118537	1.15489
GIMAP1-GIMAP5	0.639885	3.25997	4.386	0.000106527	0.00118537	1.15474
SIRLNT	-0.856186	0.735558	-4.38442	0.000107018	0.00118926	1.15039
KLF15	-1.14418	3.90677	-4.3832	0.000107401	0.00119217	1.14701
MOGAT1	-0.929148	2.25414	-4.38232	0.000107679	0.00119467	1.14456
IGLL5	3.3508	4.94413	4.38054	0.000108241	0.00120008	1.13964
LIX1	0.959641	1.40334	4.3805	0.000108254	0.00120008	1.13952
C11orf86	-0.695164	0.599895	-4.37929	0.000108636	0.00120189	1.13618
RAB11FIP3	-0.812826	6.58641	-4.37822	0.000108976	0.00120322	1.13322
CCDC148	-0.590732	2.52249	-4.37746	0.000109217	0.00120491	1.13113
IGLV2-11	3.09566	4.22397	4.37598	0.000109692	0.00120966	1.12703
ASPA	-0.954291	3.95031	-4.37513	0.000109964	0.00121168	1.12468
LOC105378473	-0.907672	0.794144	-4.37426	0.000110244	0.00121427	1.12228
ABCC6P1	-0.942803	3.94406	-4.37364	0.000110444	0.0012155	1.12056
LINC00945	-0.717193	1.37842	-4.37313	0.00011061	0.00121684	1.11914
ANKRD36BP2	1.74011	1.5945	4.37093	0.000111323	0.00122322	1.11305
BPI	-1.13893	1.36366	-4.37049	0.000111467	0.0012243	1.11183
FCRL5	1.409	1.15385	4.36988	0.000111666	0.0012255	1.11014
PCOLCE	0.734031	4.22262	4.36883	0.000112007	0.00122728	1.10725
RDH12	-1.66432	3.39677	-4.36844	0.000112137	0.00122822	1.10616
VASH1	0.620199	3.32412	4.36801	0.000112276	0.00122924	1.10499
MIR3917	0.641933	3.58004	4.36631	0.000112836	0.0012344	1.10027
VCAN-AS1	0.753625	0.643572	4.36584	0.00011299	0.00123536	1.09898
UBASH3B	0.596353	1.10909	4.36539	0.00011314	0.00123623	1.09773
SCN8A	-0.619743	1.96453	-4.36388	0.000113638	0.00123982	1.09357
SLC2A6	0.604509	2.02016	4.36385	0.000113649	0.00123982	1.09348
IHH	-0.735458	2.27053	-4.36154	0.000114418	0.00124594	1.08709
SLC22A14	-0.892065	2.52105	-4.36049	0.000114768	0.00124905	1.0842
GLUD2	-0.742094	2.6877	-4.35895	0.000115287	0.00125321	1.07993
VWA5B1	-0.943643	2.26613	-4.35799	0.000115612	0.00125574	1.07726
TMEM45A	0.636225	1.09781	4.35502	0.000116618	0.0012646	1.06906
HOGA1	-0.748136	6.10145	-4.3549	0.000116659	0.0012646	1.06873
NLRP6	-0.801436	1.81063	-4.3529	0.000117341	0.00126848	1.06322
ADA	0.601148	2.64088	4.35273	0.000117398	0.00126861	1.06275
PLEKHA6	-0.603815	4.63245	-4.35184	0.000117705	0.00127142	1.06028
IGLV7-46	2.60945	2.80463	4.35137	0.000117868	0.00127268	1.05897
SFXN5	-0.599217	4.31918	-4.35117	0.000117937	0.00127292	1.05842
HECW1	-1.11894	3.54838	-4.35101	0.00011799	0.00127299	1.058
TFPI2	1.17792	2.34752	4.35085	0.000118046	0.0012731	1.05754
IGKJ4	4.23472	8.15853	4.3498	0.000118409	0.00127512	1.05464
LOC102723544	-0.996166	5.55894	-4.34957	0.000118488	0.00127535	1.05401
ICOS	0.619691	0.497342	4.34787	0.000119077	0.00128018	1.04931
GJA5	-0.785327	3.29545	-4.34749	0.000119209	0.0012811	1.04826
H2AC14	1.3526	1.92425	4.34664	0.000119507	0.00128279	1.0459
KIAA1191	-0.739436	7.08706	-4.34468	0.00012019	0.00128912	1.0405
SH3YL1	-0.603619	3.86096	-4.34422	0.000120351	0.00129034	1.03924
EFHD2	0.618452	4.26963	4.34371	0.000120532	0.00129177	1.03782
ZGPAT	-0.593811	5.3868	-4.34302	0.000120774	0.00129342	1.03592
SLC13A2	-1.4499	5.69932	-4.343	0.000120781	0.00129342	1.03587
IGHJ2	3.8787	4.51624	4.33937	0.000122066	0.00130515	1.02585
MIR4507	1.67761	1.49955	4.3369	0.000122949	0.00131356	1.01903
LOC105374254	-0.698037	2.06727	-4.33531	0.000123521	0.00131814	1.01463
PNMA3	-0.697179	1.8612	-4.33438	0.000123857	0.00132069	1.01207
GPD1	-1.13033	7.19	-4.33312	0.000124313	0.00132247	1.00859
AZGP1	-1.41773	7.96406	-4.33163	0.000124854	0.00132771	1.00448
IGKV1-16	3.06311	3.34552	4.33139	0.000124941	0.00132812	1.00382
EGOT	-0.685634	4.15356	-4.33004	0.000125433	0.0013318	1.0001
PC	-1.00083	5.17271	-4.32878	0.000125898	0.00133518	0.996598
LAYN	0.593404	1.71101	4.32788	0.000126229	0.00133765	0.994118
RHBG	-1.07351	3.95906	-4.32627	0.00012682	0.0013429	0.989691
ADRA1B	-0.736833	1.59111	-4.32608	0.000126893	0.0013429	0.989151
TMEM184A	-0.778834	3.28341	-4.32516	0.000127232	0.00134413	0.986627
CATIP-AS1	-0.599022	2.45223	-4.32171	0.000128519	0.00135251	0.9771
AGR2	1.22302	1.94281	4.32058	0.000128944	0.00135594	0.973981
SLC9A3-OT1	-0.841524	5.94482	-4.31852	0.00012972	0.00136045	0.968301
SLC38A5	0.751306	1.1516	4.31821	0.000129834	0.00136112	0.967469
ITM2C	0.808013	6.58653	4.31762	0.000130059	0.00136296	0.965834
LAMP3	0.624009	0.539335	4.31619	0.000130604	0.00136815	0.961878
RGS4	0.705567	0.95643	4.31533	0.000130931	0.00137104	0.959514
HDAC6	-0.59895	5.75177	-4.3111	0.000132554	0.00138224	0.947854
HS3ST1	0.715226	1.56325	4.31091	0.000132629	0.00138249	0.94732
IGLC6	3.4029	3.23718	4.3105	0.000132787	0.00138309	0.946194
C10orf67	-0.602936	1.25441	-4.3102	0.000132902	0.00138333	0.945377
MST1	-0.618665	4.88258	-4.31018	0.000132911	0.00138333	0.945311
R3HDML-AS1	-1.64367	2.97718	-4.3093	0.000133253	0.00138511	0.942883
SOCS3	1.84509	4.04157	4.30512	0.000134883	0.00139854	0.931376
MIR6753	1.00969	2.17347	4.30451	0.000135125	0.00140052	0.929681
LINC00484	-0.698152	1.9149	-4.30406	0.000135301	0.00140181	0.92845
ATP2A3	1.03628	3.18537	4.30004	0.000136894	0.00141404	0.917382
SIGLEC1	1.29041	2.89587	4.29821	0.000137626	0.00141976	0.912336
HYKK	-0.675017	2.7805	-4.2961	0.000138474	0.00142619	0.906524
LINC00839	-1.16857	2.65784	-4.29303	0.000139717	0.00143724	0.898073
FNDC4	0.924798	1.83265	4.29117	0.000140475	0.00144372	0.892955
DENND5B-AS1	-0.852729	4.38102	-4.29093	0.000140573	0.00144372	0.892299
SMIM2-IT1	-0.834915	3.26605	-4.29074	0.000140649	0.00144372	0.891786
LXN	0.877728	3.20449	4.29034	0.000140813	0.00144418	0.890685
CSDC2	-0.894993	5.39412	-4.28974	0.000141062	0.00144565	0.889011
XCL2	1.01895	1.19496	4.28902	0.000141356	0.00144812	0.887042
LINC01762	-0.949425	3.75221	-4.28872	0.000141482	0.00144833	0.886201
HAGH	-0.790867	5.21197	-4.28774	0.000141884	0.00145132	0.88352
SSTR1	-0.637253	2.06204	-4.28762	0.000141934	0.00145132	0.883187
TAGLN	0.765123	5.4922	4.28726	0.000142083	0.00145231	0.882192
ASB9	-0.987272	3.22363	-4.28633	0.00014247	0.00145568	0.879622
IGLV3-10	2.50783	2.75331	4.28608	0.000142572	0.00145568	0.878944
AIM2	0.600535	0.545855	4.2858	0.000142688	0.00145632	0.878176
CCDC183	-0.65096	3.7029	-4.28534	0.000142877	0.00145771	0.876923
TYRO3	-0.985845	2.63496	-4.28314	0.000143795	0.00146493	0.870866
CPNE6	-1.82744	2.14042	-4.28307	0.000143827	0.00146493	0.870653
FRG2C	-0.672588	0.900985	-4.28301	0.000143852	0.00146493	0.870488
C1orf115	-0.647268	5.5023	-4.28269	0.000143985	0.00146574	0.869615
LHFPL3-AS1	-0.89082	1.64247	-4.28247	0.000144079	0.00146615	0.869001
DHRS4-AS1	-0.810644	4.8056	-4.28014	0.000145057	0.00147254	0.862605
GRIA3	-0.77375	1.68397	-4.27974	0.000145224	0.00147254	0.861517
PRX	-0.586349	2.56482	-4.27974	0.000145226	0.00147254	0.861501
IGHJ2P	1.80449	1.48433	4.27966	0.00014526	0.00147254	0.861283
H2AC16	1.44369	1.89174	4.27957	0.000145298	0.00147254	0.86103
SHISAL2A	0.672592	0.728809	4.27872	0.000145658	0.00147564	0.858695
A1CF	-1.07723	3.3253	-4.27837	0.000145806	0.00147659	0.857734
ASPDH	-1.30067	5.52006	-4.27808	0.000145928	0.00147728	0.856943
LOC105374836	1.18028	3.1827	4.27717	0.000146315	0.00147968	0.854438
TRBV15	0.691706	0.466043	4.27555	0.000147006	0.00148436	0.849979
TSPAN13	0.730466	2.15192	4.27525	0.000147135	0.00148512	0.849152
LINC02293	-0.898563	1.89355	-4.2744	0.0001475	0.00148716	0.846809
CD163L1	0.916617	1.42004	4.27408	0.000147637	0.00148799	0.845929
PVALB	-1.43621	4.04621	-4.27359	0.000147849	0.00148903	0.844577
GIMAP2	0.823496	2.63778	4.27323	0.000148002	0.00149002	0.843599
SYT13	-0.756456	3.14846	-4.27145	0.000148769	0.00149509	0.838708
FCGR1A	0.744236	1.05061	4.2703	0.000149269	0.00149892	0.835538
SOX9	1.16752	3.38568	4.2673	0.000150577	0.0015093	0.827288
TRG-AS1	0.623206	0.802126	4.2669	0.000150751	0.0015097	0.826196
DRD5	-0.834755	1.29929	-4.26679	0.000150798	0.0015097	0.825899
CRABP1	-1.48936	2.37347	-4.26672	0.000150829	0.0015097	0.825706
NPB	-0.643797	1.87723	-4.26618	0.000151068	0.0015097	0.824209
IGHV4-34	2.65085	2.93095	4.26607	0.000151113	0.0015097	0.823929
NRK	-0.678362	2.77506	-4.26389	0.000152078	0.00151437	0.817912
IGLC7	2.90888	2.94007	4.26322	0.000152374	0.00151677	0.816072
LOC574538	-1.17951	2.28807	-4.26227	0.000152794	0.00151984	0.813471
VEGFA	-0.779374	6.10318	-4.26163	0.000153077	0.00152156	0.811718
IL34	0.857545	2.61839	4.26139	0.000153183	0.00152205	0.811068
SIGLEC7	0.723084	1.0583	4.26036	0.000153645	0.00152445	0.808221
IL2RA	0.750207	1.0166	4.26035	0.000153647	0.00152445	0.808206
GATD3	-0.664239	5.01601	-4.2591	0.000154209	0.00152782	0.804752
KRT19	0.730434	5.83735	4.25893	0.000154286	0.00152803	0.804284
TNFRSF21	-0.604213	5.88832	-4.25674	0.000155267	0.00153466	0.79829
IGKJ5	3.66971	6.72416	4.25572	0.00015573	0.00153631	0.795479
GPR155	-0.727174	3.97631	-4.2557	0.000155739	0.00153631	0.795422
CYP8B1	-1.42316	3.81751	-4.25504	0.000156037	0.00153703	0.793617
GAMT	-0.757085	4.86186	-4.25464	0.000156217	0.00153826	0.792522
LINC02889	1.05165	1.47157	4.2545	0.000156284	0.00153836	0.792122
GBGT1	0.633327	3.37346	4.25426	0.000156391	0.00153887	0.791472
GJB1	-0.987698	5.07489	-4.25211	0.000157373	0.00154631	0.785553
TRGV7	0.763139	1.10343	4.25137	0.000157709	0.00154869	0.783538
LIN52	-0.680862	2.74697	-4.25133	0.000157729	0.00154869	0.783422
LDHD	-1.03316	5.49425	-4.25068	0.000158027	0.00155107	0.781632
CSK	0.659794	4.38092	4.24881	0.000158886	0.0015576	0.776509
CGREF1	-1.05299	4.85039	-4.24817	0.000159184	0.00155962	0.774742
SLC22A18AS	-0.67373	2.48741	-4.2464	0.000160004	0.00156531	0.769883
ARMH4	-0.892009	3.05529	-4.2463	0.000160049	0.00156531	0.769615
CTXN1	0.863464	3.00724	4.24522	0.000160554	0.00156914	0.766638
P2RX1	0.693413	1.33614	4.24506	0.000160629	0.00156929	0.7662
SLC22A7	-1.3905	6.003	-4.24461	0.000160838	0.00157078	0.764968
TRAF1	0.835094	3.47814	4.24389	0.000161173	0.00157293	0.763
TMEM207	-1.31239	2.35599	-4.24371	0.00016126	0.00157321	0.762495
CIMAP1B	0.991341	4.25278	4.24271	0.000161729	0.00157723	0.759751
CCDC200	-0.947512	6.06726	-4.24232	0.000161908	0.00157842	0.758701
HAO2	-1.33807	6.49067	-4.2401	0.000162957	0.00158638	0.752599
TRBV10-3	0.748415	0.577876	4.23923	0.000163371	0.00158754	0.750202
SORD2P	-1.18371	4.32382	-4.23912	0.000163423	0.00158754	0.749897
SALL3	-1.0152	1.93934	-4.23883	0.00016356	0.0015883	0.749109
CHP2	-1.31433	1.71667	-4.23731	0.000164283	0.00159363	0.744942
ANKS4B	-1.07974	3.53324	-4.23693	0.000164465	0.00159409	0.743895
IQGAP3	0.730277	1.04368	4.23672	0.000164562	0.00159409	0.743333
GIMAP5	0.622148	3.3205	4.23654	0.000164649	0.00159437	0.742834
TRBV6-1	0.817677	0.617203	4.23454	0.000165608	0.00160138	0.73735
R3HDML	-1.6187	2.90025	-4.23438	0.000165688	0.00160159	0.736893
CDSN	0.698292	0.910363	4.23225	0.00016671	0.00161034	0.731078
PDE4B	0.678839	2.00231	4.23044	0.000167591	0.00161486	0.7261
SLC2A4RG	-0.629435	6.55504	-4.23024	0.000167687	0.00161489	0.725557
VSTM4	-0.712316	3.77607	-4.22839	0.00016859	0.00162164	0.720484
KLRG1	0.592571	1.47393	4.22692	0.000169309	0.00162684	0.71646
KCNJ12	-0.587771	1.68476	-4.22656	0.000169487	0.00162798	0.715469
IGHG3	3.5811	6.48722	4.22577	0.000169875	0.00162999	0.713308
MAOB	-0.744757	6.18885	-4.22538	0.000170068	0.00163071	0.712233
TRBV7-9	1.18908	1.15433	4.22463	0.00017044	0.00163312	0.710172
CES2	-0.740649	6.45626	-4.22414	0.000170681	0.00163463	0.708836
TRBJ2-5	1.84014	2.14882	4.22122	0.000172135	0.00164346	0.700819
IGHV3-7	2.98583	4.43184	4.21988	0.000172806	0.00164888	0.697145
ZDHHC11B	-0.897053	2.20992	-4.21953	0.000172981	0.00164998	0.696185
MIR7846	1.1545	2.449	4.21894	0.000173276	0.00165163	0.69458
REG1A	2.44691	3.05632	4.21823	0.000173631	0.00165236	0.692643
ACOT4	-0.932918	3.42719	-4.21807	0.000173713	0.00165236	0.692197
NCF1B	1.00307	1.85836	4.21761	0.000173947	0.00165299	0.690929
GZMH	1.15662	1.64164	4.21707	0.000174219	0.00165418	0.689452
ANKRD24	-0.705499	1.86619	-4.21558	0.000174971	0.00165913	0.685382
BCL2A1	0.96357	1.19867	4.21543	0.000175049	0.0016593	0.68496
SLC12A6	-0.610865	4.59561	-4.21524	0.000175143	0.00165962	0.684454
AS3MT	-0.617058	2.64222	-4.21485	0.000175342	0.00166093	0.683379
NLRP1	0.80203	3.35398	4.21315	0.000176209	0.00166734	0.678719
ISOC2	-0.738408	6.37419	-4.21305	0.000176262	0.00166734	0.678435
DPEP2	0.650639	1.75825	4.21235	0.000176616	0.00167003	0.676538
SOWAHB	-0.601167	2.85783	-4.21154	0.000177034	0.00167142	0.674309
GP1BA	-0.79331	2.9427	-4.21098	0.000177319	0.00167182	0.672785
BMP1	0.70868	3.43253	4.21093	0.000177346	0.00167182	0.672642
TGFB1	0.854726	4.78519	4.21044	0.0001776	0.00167361	0.671292
SMAP2	0.68658	4.13284	4.21007	0.000177789	0.00167427	0.670288
DCN	0.687623	5.62945	4.20729	0.000179226	0.00168606	0.662682
ALS2CL	-0.746002	4.20786	-4.20631	0.000179736	0.00169028	0.659997
ADAM12	0.879664	1.73959	4.20343	0.000181244	0.00170001	0.652107
ETFB	-0.679723	6.32585	-4.20326	0.000181333	0.00170001	0.651638
SORD	-1.21906	5.21774	-4.20305	0.000181441	0.00170001	0.651077
RNF213	0.669255	5.83419	4.20219	0.000181896	0.0017026	0.648712
LMO1	-0.628324	0.742759	-4.20046	0.000182811	0.00170865	0.643971
SNORD115-1	-0.985674	1.27755	-4.19916	0.000183498	0.00171332	0.640429
MCAT	-0.605289	4.38408	-4.19837	0.000183919	0.00171608	0.638263
IGKJ2	3.77118	7.85562	4.19746	0.000184404	0.00172002	0.635776
NXN	0.600486	2.52791	4.19715	0.000184572	0.00172099	0.63492
GAS2L1P2	-0.877361	1.4574	-4.1964	0.000184975	0.00172299	0.632859
PRODH	-1.21973	3.43493	-4.19516	0.000185638	0.00172741	0.629479
TRAV8-4	0.742804	0.728334	4.19362	0.000186468	0.00173369	0.625265
ASB13	-0.625404	5.24714	-4.19356	0.000186503	0.00173369	0.625088
MIOX	-1.39831	7.74576	-4.19293	0.000186839	0.00173623	0.623388
SLC51A	-0.846285	3.31665	-4.19277	0.000186929	0.00173647	0.622934
MPST	-0.63708	5.53138	-4.19226	0.000187201	0.00173783	0.621558
TRPM3	-0.798274	4.47767	-4.19189	0.000187402	0.0017391	0.620544
NFATC4	0.669798	2.99064	4.19119	0.000187783	0.00174205	0.618626
MTTP	-1.12048	2.90411	-4.19015	0.000188348	0.00174575	0.615788
LINC00645	-0.714216	1.82376	-4.18648	0.000190364	0.00176001	0.605735
ARHGAP28	-0.736801	2.44274	-4.18639	0.000190414	0.00176001	0.605485
TM6SF2	-0.850037	2.85391	-4.18495	0.00019121	0.00176326	0.601547
TDO2	0.651826	0.598548	4.1843	0.000191568	0.00176462	0.59978
IGHD6-19	1.86895	1.46946	4.18418	0.000191634	0.00176463	0.599457
WSPAR	-0.651978	0.810323	-4.18363	0.00019194	0.00176686	0.597947
LINC01239	-0.638479	1.42423	-4.18096	0.00019343	0.00177639	0.590648
IGKV1-6	3.13413	3.503	4.1805	0.000193685	0.00177754	0.589402
GCH1	-0.701658	3.08918	-4.18024	0.000193834	0.00177772	0.588678
SLC22A23	-0.592097	3.57744	-4.17809	0.000195041	0.0017852	0.582815
SLC4A11	-0.684709	1.76446	-4.1769	0.000195715	0.00178958	0.579559
PTGDR	0.675986	0.995201	4.17581	0.000196335	0.00179346	0.57657
RHBDF2	0.826072	3.17807	4.17468	0.000196976	0.00179811	0.573493
TMIGD1	-0.976399	1.36945	-4.17443	0.000197117	0.0017988	0.572819
NRSN1	0.833277	1.32361	4.17318	0.00019783	0.0018035	0.56941
CCDC3	0.636817	2.57616	4.17299	0.000197939	0.0018039	0.568889
NCR3	0.767639	0.851024	4.17256	0.000198189	0.00180558	0.567695
EMX1	-0.759295	3.87637	-4.17175	0.00019865	0.00180857	0.565504
PRDM16	-0.703435	2.87732	-4.17064	0.000199291	0.00181218	0.562462
FIGNL2	-0.73974	3.49114	-4.17061	0.00019931	0.00181218	0.562371
TRBJ1-1	2.02046	1.95145	4.16966	0.000199857	0.00181595	0.559781
IGLV6-57	3.02648	3.44334	4.16894	0.00020027	0.00181849	0.557832
CDHR2	-0.967993	4.72757	-4.16821	0.000200697	0.00182056	0.555823
FHL3	0.744526	3.48864	4.16724	0.000201262	0.00182387	0.553167
PRLR	-1.04217	4.20252	-4.16289	0.000203808	0.00184267	0.541303
SLC9A3	-0.934663	6.20836	-4.16238	0.000204111	0.00184422	0.539899
CRYL1	-0.761681	7.34081	-4.15816	0.000206615	0.00186146	0.52839
AGXT	-2.20943	3.83924	-4.15804	0.000206686	0.00186146	0.528065
FN3K	-1.07189	6.41136	-4.15739	0.000207076	0.00186361	0.526286
LINC01480	0.769083	1.02541	4.15679	0.000207435	0.00186567	0.524649
NFKBID	0.681537	2.56836	4.1557	0.000208087	0.0018692	0.521688
XYLT1	0.699696	2.1093	4.15531	0.000208325	0.00187055	0.52061
LAT	0.67247	3.40556	4.15454	0.000208784	0.00187343	0.518529
FADS6	-0.930922	1.23081	-4.15443	0.00020885	0.00187343	0.518231
MIR378A	-1.1301	3.76599	-4.15377	0.000209251	0.00187457	0.516424
ZPLD2P	-0.70576	3.34811	-4.15311	0.000209652	0.00187755	0.514615
IGLV2-8	3.00072	4.23808	4.15058	0.000211188	0.00188946	0.507723
CASC22	-0.864117	0.784705	-4.15034	0.000211333	0.00189013	0.507077
THPO	-0.775319	1.94394	-4.14963	0.000211767	0.00189339	0.505142
IGLC5	2.65532	2.4621	4.14852	0.00021245	0.00189703	0.502102
IL18	0.608148	3.19307	4.14821	0.000212636	0.00189807	0.501273
CTSG	1.56341	1.61116	4.14732	0.000213189	0.00190111	0.498825
C10orf126	-0.618471	1.05128	-4.14721	0.000213254	0.00190111	0.498535
HSFY2	-0.734671	0.520597	-4.14517	0.000214514	0.00191048	0.492977
ORM2	0.612434	0.759602	4.145	0.000214618	0.00191079	0.492517
NUDT12	-0.593517	2.85627	-4.14388	0.000215315	0.00191566	0.489459
SDC3	0.76119	4.05716	4.14388	0.000215317	0.00191566	0.48945
LINC00886	-0.628602	1.93696	-4.14378	0.000215376	0.00191566	0.489191
SLC9A2	-0.667159	2.28022	-4.1436	0.000215487	0.00191603	0.488704
RNF144B	1.00469	3.62372	4.14344	0.000215588	0.0019163	0.488264
TEF	-0.83897	4.31682	-4.14255	0.000216144	0.00191835	0.485833
IGKV1-33	3.54687	4.45769	4.14225	0.00021633	0.00191854	0.485021
LINC01398	-0.645834	0.790008	-4.14063	0.000217347	0.00192475	0.480593
EPB41L3	-0.697361	4.80098	-4.14033	0.000217535	0.0019255	0.479776
SLPI	2.43364	4.36571	4.13835	0.000218782	0.00193519	0.474381
NQO2	-0.908705	6.13774	-4.13825	0.000218842	0.00193519	0.474123
FER1L6-AS1	-0.740468	0.802528	-4.13768	0.000219205	0.00193715	0.472559
CCL22	1.07965	0.931751	4.13705	0.000219607	0.00194007	0.470832
STPG3	-1.12228	3.31697	-4.13664	0.000219866	0.00194155	0.469718
DHRS9	0.72764	0.592876	4.13656	0.000219916	0.00194155	0.469506
LINC01863	-0.877482	0.811028	-4.13643	0.000219999	0.00194166	0.46915
PFKFB1	-0.677118	1.30021	-4.1359	0.000220331	0.00194334	0.467725
KCNE3	-0.661425	4.09267	-4.13458	0.000221176	0.00194657	0.464114
ABCC9	0.639267	2.93772	4.13431	0.000221349	0.0019473	0.463376
HSD17B3	-0.73349	1.67869	-4.13261	0.000222436	0.00195561	0.458752
TRBJ2-2	1.8522	1.95502	4.13117	0.00022336	0.00196248	0.45484
TFF3	0.700978	1.46251	4.1293	0.000224572	0.00196934	0.449733
SLC34A3	-1.44688	4.82395	-4.12785	0.00022551	0.00197458	0.445803
GABRP	1.07806	1.60594	4.12765	0.000225643	0.00197458	0.445245
VDR	-1.0053	4.73315	-4.1276	0.000225674	0.00197458	0.445116
H2BC17	1.46824	2.1732	4.1272	0.000225934	0.00197559	0.444031
AGMAT	-1.00524	7.31595	-4.12532	0.000227167	0.00198258	0.438893
TRGC2	0.824409	1.2051	4.12486	0.000227468	0.00198457	0.437645
SERPINF1	1.0379	5.01283	4.12436	0.000227797	0.0019868	0.436283
LOC102723475	-0.591963	1.0346	-4.12297	0.000228707	0.00198977	0.432519
GFRA1	0.935269	3.82291	4.12288	0.000228766	0.00198977	0.432276
REEP6	-1.25848	4.93101	-4.12196	0.000229376	0.00199247	0.429764
HAO2-IT1	-1.50093	4.04752	-4.12187	0.000229437	0.00199247	0.429513
S100A9	2.0832	3.78097	4.12114	0.000229921	0.00199454	0.427525
TRBV9	1.00022	0.758781	4.12072	0.000230201	0.00199521	0.426379
TRAV19	0.938	0.72445	4.12042	0.000230396	0.0019955	0.425578
H2BC13	1.30136	2.10775	4.11609	0.000233295	0.00201679	0.413781
MLXIPL	-1.09475	4.93407	-4.1141	0.000234638	0.00202648	0.408367
STAT1	0.787714	5.17755	4.11386	0.000234797	0.00202704	0.407729
MIR194-2HG	-0.90287	3.15514	-4.11378	0.000234851	0.00202704	0.407513
RASGRP4	0.644423	1.55043	4.1125	0.00023572	0.0020339	0.404025
FUT3	-1.09218	3.81864	-4.11235	0.000235823	0.00203415	0.403615
HRG	-1.35331	3.36122	-4.11184	0.000236167	0.00203648	0.402238
MIR6813	1.13604	1.30182	4.11142	0.000236456	0.00203832	0.401087
MIR147A	-0.77992	0.390714	-4.1113	0.000236534	0.00203836	0.400774
TIMP2	0.7297	6.08326	4.1097	0.00023763	0.00204587	0.396415
HNF4G	-0.839084	3.20511	-4.10904	0.000238085	0.0020485	0.39461
HNF4A	-1.06907	5.96336	-4.10844	0.000238497	0.0020514	0.39298
LOC101927708	-0.689574	2.50632	-4.10775	0.000238966	0.0020535	0.391127
TMBIM6	-0.736138	8.89059	-4.10748	0.000239153	0.00205447	0.390387
VXN	-0.663866	1.67076	-4.10489	0.000240949	0.00206666	0.38333
MYO9B	0.731593	4.44033	4.10472	0.000241062	0.00206698	0.382889
IGHV4-59	3.10936	4.52634	4.10401	0.00024156	0.0020693	0.380944
SH3GL2	-0.733934	2.01894	-4.10288	0.000242348	0.00207411	0.37787
FER1L6-AS2	-0.878903	1.2731	-4.10103	0.000243644	0.0020813	0.372841
WNT8B	-0.587726	1.17049	-4.10051	0.000244007	0.0020831	0.371438
SLC38A4	-0.662511	2.12233	-4.10001	0.000244356	0.00208521	0.370088
ADRB1	-0.589192	1.23235	-4.09994	0.000244405	0.00208521	0.369898
ECHDC3	-0.950123	6.06754	-4.0976	0.000246063	0.00209739	0.363522
SPAG5	-0.898657	5.29624	-4.09534	0.000247665	0.00210776	0.357405
TPSD1	0.898964	0.837936	4.09389	0.000248704	0.00211464	0.353455
SNORA73A	0.719145	7.74974	4.09348	0.000248996	0.00211614	0.352349
PCSK5	-0.595037	2.95402	-4.0925	0.000249697	0.00212045	0.349697
ALDH5A1	-0.643558	4.46183	-4.09166	0.000250304	0.00212298	0.347406
MAFTRR	-0.714245	1.78281	-4.0893	0.00025201	0.00213583	0.341002
ECHS1	-0.735793	7.7054	-4.08921	0.000252077	0.00213583	0.340751
RHCG	-1.72681	5.34172	-4.08862	0.000252502	0.0021383	0.339165
ELN	0.602704	3.36847	4.08774	0.000253142	0.00214174	0.336777
LRG1	1.20032	1.53073	4.08505	0.00025511	0.00215175	0.329474
ADAMTS2	0.827997	2.3225	4.08426	0.000255697	0.00215537	0.327307
SNORD115-9	-0.770076	0.582196	-4.08265	0.000256884	0.00216272	0.32294
RPL17	0.647704	6.9219	4.08241	0.00025706	0.00216331	0.322296
EHHADH	-0.882344	6.3599	-4.08173	0.00025756	0.00216641	0.320462
IGKV1-27	2.94685	3.55691	4.07867	0.000259841	0.00217891	0.312148
LINC02688	-0.68478	1.25916	-4.07754	0.000260684	0.00218465	0.309095
TRBV28	1.2334	1.08149	4.07628	0.000261629	0.00219122	0.305683
KNG1	-1.08944	6.25342	-4.07614	0.000261735	0.00219144	0.305304
CDH3	0.796431	2.73979	4.07535	0.000262334	0.00219444	0.303147
EVL	0.787793	3.96811	4.07479	0.000262759	0.00219599	0.301623
IGHV1-46	2.09238	1.91457	4.07458	0.000262915	0.00219663	0.30106
SULF1	0.832433	3.63739	4.07442	0.000263036	0.00219696	0.300628
IL24	0.739314	0.667397	4.06845	0.000267592	0.00222518	0.284438
IGHG4	3.52051	6.49514	4.06673	0.000268917	0.00223364	0.279783
HLA-B	0.812245	8.87065	4.06667	0.000268965	0.00223364	0.279616
ELF4	0.619675	2.91551	4.06632	0.000269234	0.0022351	0.278675
CRB2	-0.780578	3.08007	-4.06535	0.000269982	0.0022386	0.276058
IGHV4-28	2.37146	1.89734	4.0642	0.000270879	0.00224536	0.272931
PLEKHD1	-0.841436	1.1762	-4.06344	0.000271471	0.00224687	0.270875
DRICH1	-1.20048	2.6722	-4.06331	0.000271576	0.00224706	0.270508
ALDH2	-0.734197	5.81653	-4.06148	0.000273005	0.00225684	0.265564
MIR3616	-1.13206	1.8796	-4.05989	0.000274258	0.00226632	0.261247
RMST	-1.10901	4.99826	-4.05981	0.000274316	0.00226632	0.261046
CH25H	1.17396	1.19798	4.057	0.000276539	0.00227999	0.25344
ENPP6	-1.20277	4.38737	-4.05477	0.000278321	0.00229112	0.247385
CFP	0.797619	1.3269	4.05438	0.000278628	0.00229226	0.246347
MIR4538	2.06191	2.03295	4.05371	0.000279167	0.002296	0.244528
GJA1	0.649906	3.14988	4.05355	0.000279297	0.00229638	0.244089
SYK	0.621883	3.88906	4.05288	0.000279834	0.00230011	0.242277
BLK	1.1215	1.00908	4.0515	0.000280946	0.0023051	0.23854
CYSRT1	-1.08038	3.08769	-4.0497	0.000282404	0.00231291	0.233664
PROM1	1.35918	4.17312	4.04716	0.000284465	0.0023263	0.226812
SOD2	0.591175	5.11685	4.04706	0.000284548	0.0023263	0.226535
CFAP126	-0.608904	4.52641	-4.04685	0.000284721	0.00232702	0.225964
PON2	0.668619	4.82103	4.04616	0.000285286	0.00233094	0.224093
MME	-1.39891	5.95678	-4.04554	0.000285798	0.0023343	0.222406
CAT	-0.658849	7.16139	-4.04297	0.000287906	0.00234885	0.215479
CYTOR	1.34642	3.28202	4.04173	0.000288933	0.00235653	0.212124
HABP2	1.31468	3.99956	4.04062	0.000289861	0.00236201	0.209104
CAPN8	0.731521	0.861534	4.04033	0.000290099	0.00236322	0.20833
LOC105371485	-0.659549	1.62636	-4.03905	0.000291165	0.00237049	0.204876
DDN	-1.39052	2.95546	-4.0381	0.000291959	0.00237555	0.20231
PIPOX	-1.31913	6.38168	-4.03729	0.000292646	0.00237815	0.200094
PECR	-0.682402	3.952	-4.03649	0.000293311	0.0023823	0.197958
HLA-DRB6	1.1135	4.55263	4.03582	0.000293881	0.00238552	0.196127
ZSWIM4	0.782859	2.91487	4.03557	0.000294091	0.00238652	0.195454
FAM151A	-1.75922	7.52143	-4.03404	0.000295383	0.00239416	0.191325
LOC101928143	-0.851415	2.38951	-4.03317	0.000296122	0.00239841	0.188971
LHFPL3-AS2	-0.597861	4.69069	-4.03301	0.000296256	0.00239841	0.188543
EBI3	0.662776	1.57075	4.03282	0.000296422	0.00239904	0.188017
SHBG	-1.02032	2.57162	-4.03008	0.000298754	0.00241435	0.180633
IRF1	0.695978	4.17716	4.02944	0.000299303	0.00241796	0.178904
GLTPD2	-1.29066	4.77712	-4.02923	0.000299484	0.00241811	0.178336
MYC	1.1487	2.3506	4.02868	0.000299956	0.00242079	0.176852
ASL	-0.618205	5.86437	-4.0278	0.000300721	0.002423	0.174452
CD27	0.676686	2.37182	4.02615	0.00030214	0.00243096	0.170019
CSTA	1.13898	1.21093	4.0252	0.000302971	0.00243569	0.167432
MIR4306	-0.606666	3.54469	-4.02475	0.00030336	0.00243648	0.166224
GAL3ST1	-0.690796	3.10392	-4.02427	0.000303778	0.00243912	0.164926
CLCNKA	-1.24047	5.4637	-4.024	0.000304012	0.0024394	0.1642
RNF224	-1.1595	3.06824	-4.02382	0.000304168	0.0024394	0.163715
IGHE	0.745087	0.541742	4.02227	0.000305524	0.00244811	0.159526
KCNJ8	0.665664	3.17437	4.02196	0.000305791	0.00244811	0.158705
STPG3-AS1	-1.01206	2.83375	-4.01937	0.000308073	0.00246557	0.151701
TMEM82	-0.913244	4.29222	-4.01749	0.000309738	0.00247479	0.146626
SMIM34	-0.853634	1.87638	-4.01605	0.000311019	0.00248199	0.142737
SLC6A19	-1.34399	7.36198	-4.01268	0.00031404	0.002501	0.133635
CLDN8	-0.830175	3.72926	-4.01143	0.000315165	0.00250851	0.130266
IGLV1-51	2.15589	3.96789	4.01077	0.000315762	0.00251179	0.128486
FCRLB	-0.828056	2.05198	-4.01064	0.000315879	0.002512	0.128135
IGHV3-73	2.47398	2.42074	4.00902	0.000317345	0.00252293	0.123774
IGDCC4	0.905964	1.09621	4.00849	0.000317829	0.00252604	0.122341
LOC400541	-1.03081	4.49081	-4.00821	0.00031808	0.00252615	0.121598
IGHJ1	4.17406	4.72716	4.00758	0.000318658	0.0025297	0.119886
KLHDC7A	-0.814711	5.01106	-4.00726	0.00031895	0.00253128	0.119024
ALAD	-0.757311	5.6162	-4.00691	0.000319274	0.00253238	0.11807
OGDHL	-0.702126	7.57812	-4.00651	0.000319634	0.00253371	0.117007
FER1L4	1.04716	1.79259	4.00638	0.000319756	0.00253371	0.116647
VMP1	0.821573	5.13139	4.00251	0.000323321	0.00255708	0.106208
C16orf89	-1.07012	3.45755	-4.0024	0.00032342	0.00255713	0.105919
PLG	-1.58804	7.29352	-3.9987	0.000326863	0.00257914	0.0959507
H2AC12	1.35886	2.4816	3.99803	0.000327494	0.00258114	0.0941353
PCYOX1	-0.599834	5.90722	-3.99643	0.000328993	0.00259221	0.0898346
UICLM	-0.853389	0.75997	-3.99593	0.000329465	0.00259519	0.0884848
FOLR1	-0.600062	7.13771	-3.99493	0.000330408	0.00260187	0.0857948
EFEMP1	0.668986	4.9112	3.99278	0.00033245	0.00261431	0.0799948
HSFY1	-0.81334	0.596594	-3.99207	0.00033312	0.00261871	0.0780995
IGKV1-17	3.10254	3.30627	3.99176	0.000333415	0.00261877	0.0772662
SNORD99	0.839505	3.42949	3.99087	0.000334266	0.00262396	0.0748641
LIF	1.23754	2.55907	3.98879	0.000336264	0.0026321	0.0692558
ARRDC5	0.648231	1.19099	3.98851	0.000336531	0.00263335	0.0685084
LINC01788	-0.936259	2.55	-3.98782	0.000337195	0.00263637	0.0666524
H3C7	1.28848	3.13152	3.98676	0.000338219	0.00264287	0.0637974
KCTD12	0.612965	4.38343	3.98319	0.000341696	0.00266093	0.054172
IGHV3-13	2.53582	2.20299	3.9822	0.000342659	0.00266692	0.0515221
FAM245B	-0.75713	1.66257	-3.9821	0.000342759	0.00266694	0.0512469
MIR1290	-1.06771	2.98298	-3.98176	0.00034309	0.00266876	0.0503401
SLC13A3	-1.33707	8.43552	-3.98157	0.000343275	0.00266944	0.0498316
HDHD3	-0.658759	5.56745	-3.98125	0.000343593	0.00267116	0.0489586
SMIM1	-0.857125	4.01441	-3.98031	0.000344513	0.00267603	0.0464443
TESC	0.981079	3.56714	3.97999	0.000344831	0.00267695	0.0455751
CHRNA4	-1.17294	2.51921	-3.97997	0.000344853	0.00267695	0.0455143
IGLV3-19	3.10036	4.13251	3.97947	0.000345348	0.00267872	0.0441652
CAMK2N1	-0.600152	5.42293	-3.97451	0.000350278	0.00270471	0.0308251
MIR650	3.08726	4.64704	3.97389	0.000350897	0.0027072	0.0291636
DAO	-1.29734	5.98096	-3.97329	0.0003515	0.00271033	0.0275468
SRGAP3-AS4	-0.607144	1.43668	-3.97205	0.000352751	0.00271844	0.0242045
TPSG1	-0.632667	1.34135	-3.97122	0.000353587	0.00272259	0.0219748
SBSPON	0.653468	3.13276	3.96646	0.000358425	0.00275134	0.00918668
TMEM139	-0.643036	4.66361	-3.96447	0.000360462	0.00276524	0.0038555
FAM83G	-0.659371	4.18004	-3.96384	0.000361119	0.00276567	0.00214116
GPR137B	-0.685144	4.40876	-3.96352	0.000361447	0.00276601	0.00128784
CYP27A1	-0.622058	5.73499	-3.96259	0.000362401	0.00277022	-0.00119327
CRIP1	0.905953	5.37015	3.96052	0.000364559	0.00278361	-0.0067778
HPGD	-0.973002	2.72019	-3.96011	0.000364986	0.0027857	-0.00787958
IL9	-0.752435	0.924655	-3.95643	0.000368832	0.00280607	-0.0177416
SERPINA5	-1.09919	6.06482	-3.95604	0.000369242	0.0028075	-0.0187869
LOC107985688	0.675609	0.843487	3.95576	0.000369541	0.00280823	-0.0195481
TMEM178A	-0.715558	1.96522	-3.95568	0.000369628	0.00280823	-0.0197698
PARP14	0.629235	4.56051	3.9551	0.000370242	0.00281055	-0.0213305
C11orf96	1.15669	4.85878	3.95416	0.000371234	0.00281561	-0.0238491
MIR4539	2.25779	2.52355	3.95361	0.000371816	0.0028186	-0.0253213
PIM2	1.13707	3.73409	3.95197	0.00037356	0.00282869	-0.0297241
SECTM1	0.960181	2.82047	3.95169	0.000373861	0.00283019	-0.0304821
LINC01928	-1.44514	2.20593	-3.95114	0.000374447	0.00283384	-0.031956
MIR187	-1.30303	1.46933	-3.9504	0.000375235	0.00283733	-0.0339344
IGHV3-69-1	1.54962	1.34408	3.95003	0.000375631	0.00283733	-0.0349266
LOC107987091	-0.81485	1.74388	-3.94976	0.000375924	0.00283875	-0.0356593
UBE2L6	0.62523	4.71531	3.94736	0.000378505	0.00285604	-0.0420949
RPL28	0.61336	5.66483	3.94734	0.000378527	0.00285604	-0.0421485
HMGA1	0.929763	4.1903	3.94632	0.000379629	0.00286357	-0.0448832
BAIAP2L2	-0.912488	4.46478	-3.9448	0.000381275	0.00287125	-0.0489548
PKLR	-1.04997	4.79772	-3.94434	0.000381777	0.00287423	-0.0501906
LINC00622	-0.703344	3.12863	-3.94387	0.00038229	0.00287731	-0.0514536
AKR7A3	-0.930073	6.02967	-3.94314	0.000383091	0.00288149	-0.0534225
IGHA2	3.12902	5.6549	3.94216	0.000384154	0.00288737	-0.0560299
FGFR3	-0.785364	5.4434	-3.94168	0.00038468	0.00289054	-0.0573172
CRLF1	1.04186	1.63691	3.94053	0.000385953	0.00289772	-0.0604243
ASF1B	0.634936	1.2782	3.93983	0.000386715	0.00290264	-0.0622776
TRAV32	-0.746977	1.02932	-3.93956	0.000387019	0.00290302	-0.0630181
IGHV2-5	2.71082	3.22202	3.93883	0.000387823	0.00290698	-0.0649699
TNFRSF12A	1.48609	5.34545	3.93817	0.000388551	0.00291005	-0.0667336
GALNT17	-0.748564	1.56619	-3.93754	0.00038925	0.00291448	-0.0684224
ADRA2B	-0.713272	1.69868	-3.93448	0.000392665	0.0029341	-0.0766387
STAB1	1.14652	5.2012	3.93442	0.000392726	0.0029341	-0.0767843
KCNAB2	-0.663043	4.74922	-3.93421	0.000392969	0.00293511	-0.0773663
LOC105375623	-1.41263	1.26973	-3.93301	0.000394313	0.00294435	-0.0805768
IGKJ3	3.7415	6.75085	3.93184	0.000395625	0.00295334	-0.0837009
PDXP	-0.778042	4.08084	-3.93125	0.00039629	0.00295564	-0.0852802
CD207	0.607056	0.719536	3.93116	0.000396399	0.00295564	-0.0855373
WT1	-1.06667	2.96257	-3.9307	0.000396913	0.00295731	-0.0867558
TRAV12-1	0.802481	0.695935	3.9281	0.000399868	0.0029761	-0.0937318
LIME1	-0.886331	6.34323	-3.92785	0.000400147	0.00297737	-0.094388
MRO	-1.44865	3.69991	-3.92702	0.000401099	0.00298273	-0.0966209
B3GAT1-DT	-0.82017	3.41945	-3.92642	0.000401782	0.00298467	-0.0982213
TNFRSF13B	0.805555	0.62681	3.92548	0.000402857	0.00298907	-0.100734
TRAV16	0.625909	0.484111	3.92532	0.000403041	0.00298916	-0.101163
PLD4	0.813612	1.21734	3.92444	0.000404049	0.00299262	-0.103513
RAC3	-0.725302	3.06045	-3.92444	0.000404054	0.00299262	-0.103523
CCL4	1.28735	1.9976	3.92398	0.000404588	0.00299551	-0.104765
CYP27B1	-1.40354	4.19135	-3.92391	0.000404663	0.00299551	-0.10494
DEPDC7	-0.771206	2.59584	-3.92373	0.000404877	0.00299573	-0.105438
CYP3A4	-0.677218	1.55172	-3.92343	0.000405221	0.00299721	-0.106235
IGHV3-48	2.75213	3.50922	3.92021	0.000408955	0.00301913	-0.11486
MIR204	-1.067	3.13182	-3.91755	0.000412059	0.00303795	-0.121968
SLIT2-IT1	-0.918706	2.43046	-3.91561	0.000414339	0.00304738	-0.127154
PLCH2	-1.25736	3.64207	-3.91444	0.000415718	0.00305589	-0.130279
FAM245A	-0.891122	2.58645	-3.91348	0.000416856	0.00306261	-0.132849
MIR8061	0.988305	0.925392	3.91314	0.000417257	0.00306304	-0.133752
PIGR	0.860133	8.02271	3.9109	0.000419928	0.00307489	-0.139751
IQGAP2	-0.647663	4.94295	-3.91087	0.00041997	0.00307489	-0.139845
IGHJ6	3.6611	7.07153	3.91084	0.000419998	0.00307489	-0.139907
SUCLG1	-0.867734	7.84761	-3.91066	0.000420211	0.00307489	-0.140383
IL33	0.611218	1.50161	3.90964	0.000421436	0.00308221	-0.14312
P4HA2-AS1	-0.803328	2.85557	-3.90932	0.000421823	0.00308312	-0.143983
IGLV3-25	2.52865	4.036	3.90684	0.000424804	0.00310041	-0.150601
GZMB	1.43249	1.69167	3.90682	0.000424829	0.00310041	-0.150658
IGLV4-60	1.68198	1.29336	3.90654	0.000425173	0.00310209	-0.151418
TRPC7	-0.922575	2.30444	-3.90613	0.000425662	0.00310483	-0.152498
EMILIN1	0.866512	4.99277	3.90603	0.000425783	0.00310488	-0.152764
ND6	-1.28368	10.5869	-3.90393	0.000428342	0.00311439	-0.158397
BCL11A	0.651371	0.653707	3.90391	0.000428367	0.00311439	-0.158452
FRMD1	-0.880391	3.05963	-3.90302	0.000429451	0.00311931	-0.160828
PREX1	0.738779	4.07876	3.90293	0.000429556	0.00311931	-0.161058
CLEC18B	-1.23484	5.14736	-3.90202	0.000430667	0.00312398	-0.163484
IGLV1-44	2.98547	4.68535	3.90193	0.000430778	0.00312398	-0.163727
PROZ	-1.23354	2.67186	-3.90191	0.000430802	0.00312398	-0.16378
SLC2A3	0.976261	3.04441	3.90065	0.000432349	0.00313193	-0.167149
ARID5A	0.656935	2.84494	3.89902	0.000434357	0.00314232	-0.171502
LOC101928881	-0.655468	1.64877	-3.89568	0.000438501	0.00316485	-0.180425
LOC100506403	-0.613732	0.815031	-3.89373	0.000440935	0.00317823	-0.185626
IGHV3-49	2.75549	2.6029	3.89373	0.000440944	0.00317823	-0.185646
SLA2	0.609729	1.8724	3.89322	0.000441573	0.00318193	-0.186986
FAM131B	0.626091	1.57188	3.89007	0.000445551	0.00320722	-0.195412
NPDC1	0.682669	5.05678	3.88966	0.000446064	0.00320989	-0.196495
GRK2	0.63708	5.09749	3.8859	0.000450856	0.0032386	-0.206534
DDC	-1.16284	7.00405	-3.88554	0.000451316	0.00324105	-0.207492
TNNI3K	-0.641493	1.1249	-3.88423	0.000452996	0.00325141	-0.210982
FOLH1B	-1.1963	2.78433	-3.88181	0.000456127	0.00326705	-0.217454
CCN3	0.6094	1.73706	3.88079	0.000457439	0.00327472	-0.220151
MIR4435-1	1.13627	3.05358	3.87792	0.000461185	0.00329724	-0.227813
TRBV30	0.724959	0.739015	3.87678	0.000462682	0.00330535	-0.230857
SMIM38	-0.994053	1.33304	-3.87629	0.000463321	0.00330905	-0.232154
METTL1	-0.644602	4.00504	-3.8752	0.000464762	0.00331657	-0.235071
LINC01435	-0.586489	0.789388	-3.8749	0.000465153	0.00331782	-0.235861
VIL1	-0.726557	3.83421	-3.8746	0.000465546	0.00331976	-0.236655
DDC-AS1	-1.13919	4.7228	-3.87159	0.00046955	0.00334065	-0.244698
GLYAT	-1.04431	7.07988	-3.87157	0.000469573	0.00334065	-0.244743
ABCC2	-0.920418	4.72018	-3.87065	0.000470792	0.00334498	-0.24718
SLC25A48-AS1	-0.793948	2.79911	-3.87046	0.000471047	0.00334592	-0.247688
TMEM52	-0.831592	1.4258	-3.8695	0.000472333	0.00335245	-0.25025
FBLN1	0.763898	4.52201	3.86824	0.000474032	0.00336002	-0.253622
TPPP	-0.830091	2.86857	-3.86538	0.00047789	0.00337964	-0.261233
LOC101928844	-0.854207	1.59118	-3.86345	0.000480511	0.00339467	-0.26637
LINC01060	-1.4632	3.48566	-3.86089	0.000484003	0.00341494	-0.273171
NLRC5	0.918704	3.77347	3.85961	0.000485772	0.00342654	-0.276596
TRIM15	-0.752843	2.68893	-3.85938	0.000486084	0.00342697	-0.277199
IGHV1-69D	3.00723	3.15957	3.85919	0.000486343	0.00342704	-0.2777
FCRL2	0.93117	0.777757	3.85743	0.000488774	0.0034424	-0.282381
CACNA1E	-1.0706	1.46305	-3.85622	0.000490453	0.00345	-0.285602
FCRL3	0.930838	0.762326	3.85595	0.000490834	0.00345158	-0.286329
IGKV2-30	2.80118	4.07611	3.85518	0.00049191	0.00345577	-0.288387
RNU5F-1	1.14599	1.55247	3.85466	0.000492627	0.00345798	-0.289754
SMIM2	-0.708625	3.24377	-3.85369	0.000493991	0.00346666	-0.292349
IGLV2-28	2.32993	3.81401	3.8534	0.000494397	0.00346862	-0.293121
NIBAN3	0.963329	1.33973	3.85318	0.000494704	0.00346989	-0.293705
NPY	-1.01513	4.65157	-3.85202	0.000496333	0.00347598	-0.29679
NDNF	-1.53449	3.43396	-3.85071	0.00049817	0.0034844	-0.30026
TMC1	-1.37403	1.15895	-3.85021	0.000498874	0.00348754	-0.301585
CAPN6	0.903378	1.86722	3.84721	0.000503128	0.00351279	-0.309557
GABRB2	-0.602681	1.21974	-3.84658	0.000504035	0.00351734	-0.311248
LINC02499	-1.86368	4.2455	-3.84592	0.000504978	0.00352033	-0.313003
[truncated: 835 more rows]

## Sheet: Table S4
Supplementary Table 4. Differentially expressed genes between late DKD patients and controls (n = 3,525 DEGs)
id	logFC	AveExpr	t	P.Value	adj.P.Val	B
NR4A1	-4.32882	3.24611	-19.2923	7.75177e-20	2.12429e-15	34.2151
NR4A2	-2.8762	1.47072	-17.3018	2.22222e-18	3.02794e-14	31.1979
MIR27B	1.51276	4.46798	17.0762	3.31478e-18	3.02794e-14	30.8337
ATF3	-3.06654	2.45139	-13.7494	2.05927e-15	1.12865e-11	24.8611
MASCRNA	-2.0535	3.90448	-13.442	3.94536e-15	1.80198e-11	24.2468
DUSP1	-3.13091	5.17941	-13.2703	5.69825e-15	2.23078e-11	23.8987
TEX41	-0.915304	1.00593	-12.9131	1.2376e-14	4.23938e-11	23.1627
MIRLET7G	2.36607	3.0961	12.2658	5.23662e-14	1.59449e-10	21.7881
HEATR9	0.657259	1.21668	11.4473	3.4874e-13	7.97543e-10	19.971
ABCA5	-1.13587	2.76742	-11.4467	3.49238e-13	7.97543e-10	19.9696
CNPY4	0.63025	3.63053	11.2424	5.67867e-13	1.01588e-09	19.502
CACNB4	-0.813078	0.899289	-11.1738	6.69288e-13	1.07889e-09	19.3438
RPL13AP17	-0.614886	0.533147	-11.0527	8.96076e-13	1.36394e-09	19.0627
MIRLET7A1	1.59107	3.15656	11.0304	9.45656e-13	1.36394e-09	19.0107
MIRLET7D	2.03078	4.24834	10.9415	1.17331e-12	1.60766e-09	18.8027
SPACA1	-0.896273	0.553906	-10.9005	1.29609e-12	1.62062e-09	18.7067
FMN2	-1.21075	0.993972	-10.899	1.30104e-12	1.62062e-09	18.7031
MIR4763	1.39616	4.98361	10.8712	1.39209e-12	1.65864e-09	18.6378
TMEM200C	-0.677076	0.640314	-10.7979	1.66555e-12	1.90178e-09	18.4647
SLC25A25	-1.13433	3.54937	-10.7385	1.92672e-12	2.11199e-09	18.324
NR4A3	-2.30415	1.43628	-10.7058	2.0881e-12	2.16396e-09	18.2463
MOB1B	-0.730176	3.263	-10.6973	2.13206e-12	2.16396e-09	18.2262
ST3GAL6	-0.904372	2.97492	-10.5627	2.97321e-12	2.57837e-09	17.9048
SVEP1	1.52121	3.95653	10.5576	3.0108e-12	2.57837e-09	17.8927
SLC16A7	-0.969003	2.30874	-10.4543	3.89254e-12	3.13739e-09	17.6442
MIRLET7B	1.87054	3.94657	10.4119	4.32726e-12	3.38812e-09	17.5418
EGR1	-3.60482	4.07318	-10.3969	4.49222e-12	3.41958e-09	17.5056
GPR161	0.620081	1.60809	10.3573	4.96047e-12	3.67397e-09	17.4096
SLC19A2	-1.02974	2.85567	-10.3339	5.25995e-12	3.79325e-09	17.3528
DYRK2	0.650784	2.8954	10.3025	5.69212e-12	3.91786e-09	17.2764
SYT10	-0.592525	0.598026	-10.3006	5.71867e-12	3.91786e-09	17.2719
FOS	-4.21287	4.37339	-10.266	6.23882e-12	4.16997e-09	17.1876
LOC105375366	-0.952544	0.945655	-10.228	6.86632e-12	4.48011e-09	17.0947
LOC105370500	-0.648307	1.25042	-10.1159	9.11916e-12	5.59624e-09	16.8197
FBN1	1.3286	3.85358	10.1094	9.27059e-12	5.59624e-09	16.8038
ADAMTS17	-1.00246	1.30162	-10.0919	9.69164e-12	5.65084e-09	16.7607
DPP6	-1.03595	1.24154	-9.98093	1.28572e-11	6.99657e-09	16.4866
MIR3193	1.81947	2.77221	9.96542	1.33773e-11	7.04984e-09	16.4481
ZBTB10	-0.608344	2.96865	-9.92949	1.46658e-11	7.58305e-09	16.3589
DACH1	-0.839122	2.65273	-9.87565	1.68376e-11	8.54478e-09	16.2248
MIR24-1	1.09302	4.04166	9.82751	1.90567e-11	9.32555e-09	16.1046
MAPK1IP1L	-0.67835	4.02302	-9.80666	2.01084e-11	9.66758e-09	16.0525
C1S	2.02659	5.88425	9.76372	2.24647e-11	1.06142e-08	15.9449
MIR3120	0.810555	2.22837	9.75308	2.30909e-11	1.07251e-08	15.9182
MAGI2	-0.914918	1.59022	-9.74234	2.37411e-11	1.08434e-08	15.8912
ZCCHC24	0.98621	3.50646	9.73436	2.42365e-11	1.08882e-08	15.8711
LGR4	-0.636131	4.99673	-9.70866	2.59041e-11	1.12679e-08	15.8065
SLC25A36	-0.803045	3.71626	-9.6517	3.00292e-11	1.26603e-08	15.6629
CUL4B	-0.58761	3.29694	-9.6154	3.30013e-11	1.3498e-08	15.5712
TRPM7	-0.873685	4.11847	-9.59561	3.4747e-11	1.40031e-08	15.5211
GINS2	0.713266	1.25557	9.58382	3.58316e-11	1.41297e-08	15.4912
PRPH2	0.669353	1.43489	9.55892	3.82363e-11	1.45531e-08	15.428
PDE10A	-1.04278	2.55352	-9.52596	4.16743e-11	1.53972e-08	15.3443
ST6GALNAC3	-0.938323	1.14733	-9.52051	4.22723e-11	1.53972e-08	15.3304
MS4A6A	1.82482	3.35102	9.51424	4.29708e-11	1.53972e-08	15.3145
GAD1	-1.62919	1.79869	-9.50987	4.34655e-11	1.53972e-08	15.3034
LOC105378311	-0.621395	0.35577	-9.50472	4.4055e-11	1.53972e-08	15.2903
LOC102723475	-1.17404	1.0346	-9.50095	4.44923e-11	1.53972e-08	15.2807
MRAS	0.649809	3.75046	9.49705	4.49487e-11	1.53972e-08	15.2707
SLC6A17	-1.08525	1.22378	-9.47516	4.76013e-11	1.57165e-08	15.215
CCN1	-2.10783	5.2235	-9.43877	5.23695e-11	1.70849e-08	15.1221
N4BP2L2-IT2	-0.678468	2.98226	-9.40289	5.75492e-11	1.81273e-08	15.0303
PWAR5	-0.694476	3.71227	-9.35713	6.4919e-11	1.93466e-08	14.9131
MIR3074	0.867841	4.14194	9.35695	6.495e-11	1.93466e-08	14.9126
WASL	-0.687323	4.60187	-9.31555	7.2449e-11	2.08989e-08	14.8063
TFRC	-0.719022	3.39549	-9.29886	7.57154e-11	2.12528e-08	14.7633
RNASE1	1.07758	7.11356	9.22312	9.25388e-11	2.5565e-08	14.568
MIR29C	0.993483	5.10885	9.22008	9.32894e-11	2.5565e-08	14.5601
NRM	0.754074	2.44467	9.21319	9.50099e-11	2.57787e-08	14.5423
LOC105371022	-0.668383	0.743269	-9.18449	1.0254e-10	2.72816e-08	14.468
FOLR2	1.55623	3.80632	9.18047	1.03642e-10	2.72995e-08	14.4576
SGPP1	-0.701378	3.88729	-9.16203	1.08853e-10	2.78785e-08	14.4098
NR0B2	-1.52935	2.05475	-9.12587	1.19863e-10	3.04141e-08	14.3159
CCDC68	-0.600647	0.926846	-9.10706	1.26031e-10	3.16858e-08	14.2671
COL6A3	2.16259	4.419	9.10056	1.28238e-10	3.19475e-08	14.2501
MIR12136	-2.38991	9.44717	-9.09151	1.31372e-10	3.21509e-08	14.2266
MFAP4	1.59894	4.84412	9.09143	1.31401e-10	3.21509e-08	14.2264
CA8	-0.826146	0.953397	-9.07533	1.3718e-10	3.32546e-08	14.1845
LAMA4	1.02347	3.06275	9.06903	1.39507e-10	3.32546e-08	14.1681
SIK1	-1.61283	2.52716	-9.06454	1.41194e-10	3.32546e-08	14.1564
TWF2	0.972375	4.65458	9.02598	1.56545e-10	3.60501e-08	14.0558
GPX8	0.787938	2.14189	9.01716	1.60294e-10	3.6574e-08	14.0327
DKK3	1.16734	4.29062	9.01382	1.61735e-10	3.6574e-08	14.024
ZFP36	-2.24624	5.81678	-9.00525	1.65493e-10	3.6574e-08	14.0016
VPS13A	-0.659425	3.83828	-8.99812	1.68691e-10	3.69825e-08	13.9829
LOC105374191	-0.74003	0.685083	-8.9408	1.96775e-10	4.15238e-08	13.8328
AUH	-0.609453	3.43851	-8.94041	1.96982e-10	4.15238e-08	13.8318
NT5DC2	0.679992	3.77607	8.92588	2.0484e-10	4.2526e-08	13.7936
PTGER3	-1.463	3.3856	-8.91849	2.08958e-10	4.30548e-08	13.7742
SCML1	-0.640456	2.35569	-8.91183	2.12741e-10	4.33553e-08	13.7567
ZNF331	-0.680289	2.27362	-8.91036	2.13581e-10	4.33553e-08	13.7529
PRKAG2	-0.640657	3.09808	-8.90535	2.16488e-10	4.36224e-08	13.7397
MIR3189	-2.69838	4.16733	-8.90053	2.19318e-10	4.37024e-08	13.727
BHLHE40-AS1	-1.16117	1.98402	-8.89925	2.20075e-10	4.37024e-08	13.7237
INKA1	0.856792	2.70209	8.88877	2.26384e-10	4.3808e-08	13.6961
CAMK2N1	-1.15506	5.42293	-8.88776	2.27001e-10	4.3808e-08	13.6935
PPIB	0.68928	6.95083	8.88117	2.3107e-10	4.42815e-08	13.6761
RPS6KA6	-0.606395	1.65986	-8.8713	2.37311e-10	4.51406e-08	13.6501
NECAP2	0.598644	4.57465	8.86852	2.39099e-10	4.51406e-08	13.6428
ANKRD26	-0.647275	1.85586	-8.86636	2.40495e-10	4.51406e-08	13.6371
NME7	-0.848378	3.89766	-8.86065	2.44232e-10	4.55141e-08	13.6221
ZNF404	-0.619149	0.935623	-8.8533	2.49128e-10	4.55141e-08	13.6027
DIP2C-AS1	-0.665625	3.55573	-8.83874	2.59132e-10	4.62482e-08	13.5643
MIR29B2	0.937874	3.72245	8.83381	2.62609e-10	4.62482e-08	13.5513
SYCP2	-0.955867	0.992967	-8.83339	2.62906e-10	4.62482e-08	13.5502
FMOD	1.42835	3.34094	8.83187	2.63987e-10	4.62482e-08	13.5462
DDN-AS1	-0.618889	2.33701	-8.83051	2.6496e-10	4.62482e-08	13.5426
MIR4256	1.34761	4.15055	8.80125	2.86795e-10	4.91207e-08	13.4654
RMRP	1.37389	13.2182	8.79066	2.95149e-10	5.02377e-08	13.4374
LINC01098	-1.02821	0.804252	-8.78308	3.01269e-10	5.06502e-08	13.4174
MIR214	0.723775	2.01473	8.77085	3.11432e-10	5.20395e-08	13.385
CCDC186	-0.687872	2.6792	-8.76341	3.17781e-10	5.27785e-08	13.3653
SRRM4	-0.639908	0.388966	-8.75471	3.25373e-10	5.30746e-08	13.3423
GLIPR2	1.39742	2.42577	8.74444	3.34567e-10	5.36378e-08	13.3151
MDK	1.72041	3.53821	8.7443	3.34698e-10	5.36378e-08	13.3147
MIR29A	1.84824	2.61225	8.73065	3.47341e-10	5.53402e-08	13.2785
IGF2BP2-AS1	-0.680532	1.69893	-8.7247	3.53006e-10	5.59177e-08	13.2627
LOC102724428	-1.6959	2.52888	-8.70878	3.68621e-10	5.67989e-08	13.2205
GADD45B	-1.64698	4.39461	-8.70709	3.70324e-10	5.67989e-08	13.216
C1R	1.77353	6.15279	8.70436	3.73077e-10	5.67989e-08	13.2088
PHF21B	-0.780294	1.18018	-8.69331	3.84466e-10	5.78895e-08	13.1794
TMEM106B	-0.626045	2.44303	-8.69066	3.87252e-10	5.79146e-08	13.1724
ERO1B	-0.695368	2.55641	-8.68693	3.91202e-10	5.79487e-08	13.1624
ACKR1	2.83644	3.28605	8.68295	3.95466e-10	5.82653e-08	13.1519
SHOC1	-0.735	1.86234	-8.67515	4.03965e-10	5.91992e-08	13.1311
PPM1M	0.918181	3.94239	8.66318	4.17352e-10	6.05139e-08	13.0993
IHH	-1.25677	2.27053	-8.65973	4.21295e-10	6.07641e-08	13.0901
MSC	1.6364	2.42929	8.63382	4.52162e-10	6.48746e-08	13.0211
MIR3618	0.671541	3.592	8.61994	4.69629e-10	6.63387e-08	12.9841
SLC12A2	-0.628438	2.39451	-8.61046	4.81948e-10	6.73843e-08	12.9588
TMTC3	-0.718542	2.6252	-8.59737	4.99496e-10	6.91322e-08	12.9239
FSTL1	1.22745	4.71666	8.57628	5.29165e-10	7.21455e-08	12.8676
CALHM2	0.962828	3.05478	8.57197	5.35451e-10	7.26411e-08	12.856
CCND2	1.63609	4.00083	8.54807	5.71673e-10	7.67948e-08	12.7921
COL3A1	2.15046	6.24755	8.54146	5.82123e-10	7.74393e-08	12.7744
SH3PXD2B	0.72474	2.43452	8.53187	5.97625e-10	7.87371e-08	12.7488
ATP8B2	1.22953	3.78433	8.50818	6.37768e-10	8.36239e-08	12.6853
ESRRG	-0.833433	3.39231	-8.47132	7.0575e-10	8.91858e-08	12.5864
GJA3	-0.681985	0.643381	-8.4694	7.09477e-10	8.91858e-08	12.5812
ITGA6-AS1	-1.02767	2.84568	-8.45943	7.29222e-10	9.12493e-08	12.5544
SNORA79B	-1.00087	5.2705	-8.44645	7.55744e-10	9.41114e-08	12.5195
RGS19	1.30115	2.18124	8.4449	7.58963e-10	9.41114e-08	12.5153
LAIR1	1.40292	2.37488	8.43793	7.73682e-10	9.55044e-08	12.4966
TMSB10	1.69757	8.82716	8.43064	7.89378e-10	9.69309e-08	12.477
PTHLH	-0.692014	0.613618	-8.42929	7.92312e-10	9.69309e-08	12.4733
KLF9	-1.13065	4.28531	-8.42218	8.0798e-10	9.84084e-08	12.4542
CCL21	3.21739	4.92783	8.42011	8.12615e-10	9.8535e-08	12.4486
VIM	1.21796	7.71328	8.41806	8.17221e-10	9.8657e-08	12.4431
UBALD1	-0.839614	4.78622	-8.39605	8.68353e-10	1.02275e-07	12.3838
PRRX1	1.31099	1.35865	8.39528	8.70204e-10	1.02275e-07	12.3817
LUM	1.62106	5.7228	8.38807	8.87697e-10	1.03078e-07	12.3623
IQCJ	-0.59415	0.418454	-8.36682	9.41356e-10	1.07754e-07	12.3049
TNFAIP8L2	1.06639	2.89016	8.36592	9.43694e-10	1.07754e-07	12.3025
PLCZ1	-0.586036	0.800746	-8.363	9.51336e-10	1.07988e-07	12.2946
BYSL	0.636385	3.25294	8.35859	9.63014e-10	1.08436e-07	12.2827
ATL2	-0.70182	3.34007	-8.35652	9.6852e-10	1.08436e-07	12.2771
ARL15	-0.620512	3.10304	-8.35618	9.69447e-10	1.08436e-07	12.2762
L3MBTL4-AS1	-1.01423	1.56326	-8.34079	1.01158e-09	1.11593e-07	12.2346
GUCY1A1	0.811067	3.61399	8.33994	1.01397e-09	1.11593e-07	12.2323
TNFRSF4	0.712887	1.05962	8.32142	1.0673e-09	1.16064e-07	12.1822
RPSA	0.93857	8.16859	8.30991	1.10186e-09	1.1888e-07	12.1511
ENPP4	-0.756505	2.66284	-8.30316	1.12268e-09	1.2065e-07	12.1328
KLHL3	-1.41837	3.55753	-8.30122	1.1287e-09	1.20824e-07	12.1276
TTC21B	-0.682338	2.4481	-8.29213	1.15751e-09	1.23425e-07	12.103
PHLDA3	0.927354	3.15193	8.27648	1.20884e-09	1.27904e-07	12.0605
C1QA	1.91707	5.9333	8.26333	1.25379e-09	1.31141e-07	12.0249
SUGCT-AS1	-0.935114	1.62579	-8.25327	1.2893e-09	1.34342e-07	11.9976
SLC45A4-AS1	-0.776383	2.71249	-8.2362	1.35188e-09	1.38753e-07	11.9512
MIR181B1	1.39988	1.35751	8.23137	1.37017e-09	1.39584e-07	11.9381
TOX3	-0.817385	2.78141	-8.22745	1.38517e-09	1.40071e-07	11.9275
PSME2	0.803319	6.06239	8.22258	1.40408e-09	1.40996e-07	11.9142
DEPDC7	-1.39093	2.59584	-8.22244	1.40461e-09	1.40996e-07	11.9138
FRMD3	-0.961667	2.90948	-8.2121	1.4456e-09	1.44055e-07	11.8857
APOOL	-0.765466	3.14593	-8.20559	1.47203e-09	1.46158e-07	11.868
MIR6821	-1.12263	4.21678	-8.19863	1.50079e-09	1.47411e-07	11.8491
TNS4	-1.35272	1.23964	-8.19263	1.52611e-09	1.49362e-07	11.8327
CCND2-AS1	1.10866	1.97614	8.1795	1.58292e-09	1.53973e-07	11.797
RORA	-0.706827	2.72435	-8.17788	1.59007e-09	1.53973e-07	11.7926
PLCE1-AS1	-0.839633	1.38543	-8.1686	1.63172e-09	1.55438e-07	11.7673
MIR1204	1.85627	2.56229	8.1682	1.63356e-09	1.55438e-07	11.7662
LINC02033	0.617923	0.599462	8.15619	1.68918e-09	1.60174e-07	11.7335
EMP3	1.39181	4.99371	8.13277	1.80325e-09	1.69234e-07	11.6696
SLC2A12	-1.00072	1.70131	-8.12309	1.85265e-09	1.72668e-07	11.6432
KCNJ8	1.15693	3.17437	8.12191	1.85875e-09	1.72668e-07	11.64
SNHG3	0.826846	3.39168	8.11923	1.87273e-09	1.72796e-07	11.6326
KBTBD11	-0.663817	3.49766	-8.11355	1.9027e-09	1.74972e-07	11.6171
LINC01108	-0.630146	0.668936	-8.10747	1.93527e-09	1.76781e-07	11.6005
NDRG1	-1.29644	7.58975	-8.09672	1.99431e-09	1.79777e-07	11.5711
ATP8	-3.28818	9.77156	-8.09251	2.01794e-09	1.80718e-07	11.5596
CYP26B1	-1.95117	2.45748	-8.08726	2.0478e-09	1.82795e-07	11.5452
PPIG	-0.745363	2.7657	-8.08497	2.06094e-09	1.8337e-07	11.539
MIR7703	0.874374	6.39864	8.08359	2.06889e-09	1.83482e-07	11.5352
FOXF1	-0.885441	0.836781	-8.08004	2.08957e-09	1.84087e-07	11.5255
MGP	1.57514	6.96727	8.07891	2.09618e-09	1.84087e-07	11.5224
AP1AR	-0.617723	2.27826	-8.07848	2.0987e-09	1.84087e-07	11.5212
OLIG2	-0.595887	0.675199	-8.07782	2.10259e-09	1.84087e-07	11.5194
LGALS1	1.41434	6.4101	8.06903	2.15496e-09	1.88072e-07	11.4954
PDE1C	-0.721338	1.55565	-8.06659	2.16969e-09	1.88756e-07	11.4887
APOBEC3G	1.13881	2.16942	8.05766	2.22465e-09	1.91712e-07	11.4642
DIP2C	-0.745501	4.532	-8.05566	2.23715e-09	1.91923e-07	11.4588
VEGFA	-1.26786	6.10318	-8.05503	2.2411e-09	1.91923e-07	11.457
CFD	2.20165	3.75032	8.04716	2.29107e-09	1.9559e-07	11.4355
NEDD4L	-0.748062	4.98738	-8.04336	2.31558e-09	1.96814e-07	11.4251
ZNF697	-0.77683	3.69554	-8.0163	2.49808e-09	2.08226e-07	11.3509
HCN2	-0.666399	0.814868	-8.01605	2.49987e-09	2.08226e-07	11.3502
LINC00645	-1.17646	1.82376	-8.01244	2.52526e-09	2.0907e-07	11.3403
VCAN	2.57499	3.69023	8.00945	2.54654e-09	2.10197e-07	11.3321
ZNF804B	-1.02501	1.01803	-8.00581	2.57274e-09	2.11722e-07	11.3221
PTGES	0.995305	2.68639	7.9982	2.62826e-09	2.15578e-07	11.3012
NOS1AP	-0.729785	2.25737	-7.99543	2.64878e-09	2.16033e-07	11.2936
IER2	-1.03534	5.47169	-7.99092	2.68252e-09	2.18136e-07	11.2812
TPD52	-0.585113	3.14646	-7.98748	2.70862e-09	2.18739e-07	11.2717
TYROBP	1.91696	5.39252	7.98687	2.71323e-09	2.18739e-07	11.2701
TSHZ2	0.921417	1.94102	7.98604	2.71959e-09	2.18739e-07	11.2678
VSIG4	1.43188	3.44666	7.97747	2.78587e-09	2.22903e-07	11.2442
GAS7	0.964064	1.85792	7.97603	2.79716e-09	2.22903e-07	11.2403
MYPOP	-0.616585	2.96369	-7.97591	2.79808e-09	2.22903e-07	11.2399
MILR1	0.879832	1.99004	7.97373	2.81528e-09	2.23482e-07	11.2339
ASB15	-1.72522	1.7782	-7.97292	2.82167e-09	2.23482e-07	11.2317
STMN3	0.935419	3.57358	7.96956	2.84849e-09	2.24957e-07	11.2225
MOXD1	2.0673	3.91085	7.96617	2.87576e-09	2.26145e-07	11.2132
PRICKLE1	0.809709	2.88774	7.96564	2.88004e-09	2.26145e-07	11.2117
WFDC2	2.28149	7.08058	7.96409	2.89259e-09	2.26482e-07	11.2074
PIM3	-0.934626	5.59024	-7.95188	2.99366e-09	2.31657e-07	11.1738
BMP7	-0.933387	2.17659	-7.94725	3.03288e-09	2.32574e-07	11.1611
SNX14	-0.690927	4.03933	-7.94662	3.0383e-09	2.32574e-07	11.1594
CLIC1	0.831031	7.05392	7.94292	3.07011e-09	2.34354e-07	11.1492
PPARGC1A	-0.891841	4.05966	-7.94041	3.09183e-09	2.35342e-07	11.1423
MFNG	1.1053	3.36311	7.93383	3.14966e-09	2.37777e-07	11.1242
MIRLET7I	1.53554	3.01054	7.93265	3.1601e-09	2.3791e-07	11.1209
GLS	-0.600911	5.66164	-7.93092	3.17552e-09	2.38014e-07	11.1162
IKBKE	1.05567	2.66058	7.93055	3.17885e-09	2.38014e-07	11.1151
CCDC3	1.03936	2.57616	7.91348	3.33538e-09	2.46353e-07	11.0681
CARD6	0.689311	2.59611	7.90711	3.3958e-09	2.49486e-07	11.0505
MAGED4B	1.17083	1.71783	7.90478	3.41821e-09	2.50462e-07	11.0441
CCDC80	1.53454	3.96777	7.8975	3.48902e-09	2.54945e-07	11.0241
GCH1	-1.14077	3.08918	-7.89659	3.498e-09	2.54945e-07	11.0215
SGSM1	-0.700341	2.30381	-7.88382	3.62631e-09	2.60607e-07	10.9863
PYCARD	1.60477	3.09487	7.88304	3.63427e-09	2.60607e-07	10.9841
TMEM273	1.21733	1.92894	7.88267	3.63809e-09	2.60607e-07	10.9831
TIMP1	2.14093	5.54954	7.86585	3.81488e-09	2.68825e-07	10.9367
ISLR	1.44459	4.21231	7.86575	3.81597e-09	2.68825e-07	10.9364
PPM1L	-0.708994	2.36952	-7.86315	3.84413e-09	2.70114e-07	10.9292
DSG2-AS1	-0.638441	1.621	-7.85996	3.87887e-09	2.70937e-07	10.9204
CDH11	1.17351	3.2868	7.85948	3.8842e-09	2.70937e-07	10.9191
PKP2	-0.82094	3.00854	-7.85005	3.989e-09	2.76746e-07	10.893
RAB34	0.870434	4.77101	7.8456	4.0395e-09	2.78837e-07	10.8807
KDELR3	0.681545	2.95318	7.82965	4.22565e-09	2.88777e-07	10.8366
C2CD2	0.641616	3.29183	7.82489	4.28291e-09	2.90978e-07	10.8235
RPS6KA4	0.746218	3.94344	7.82433	4.28971e-09	2.90978e-07	10.8219
IL10RB	0.703384	4.13505	7.82209	4.31698e-09	2.92105e-07	10.8157
MIR503	1.80157	3.36363	7.81667	4.3837e-09	2.95162e-07	10.8007
H4C13	2.18167	2.30507	7.81521	4.40187e-09	2.95659e-07	10.7967
NEBL	-1.00704	2.5933	-7.81153	4.44785e-09	2.9729e-07	10.7865
EGF	-2.40094	4.5444	-7.80575	4.52122e-09	3.00727e-07	10.7705
HES1	-1.17923	4.75349	-7.8034	4.55146e-09	3.01276e-07	10.764
GABARAPL1	-0.807367	6.67193	-7.80027	4.59193e-09	3.01768e-07	10.7553
TRBC2	2.6272	4.43678	7.79874	4.61184e-09	3.02352e-07	10.7511
MATCAP2	-0.597084	2.47434	-7.78845	4.74823e-09	3.1055e-07	10.7225
ARPC1B	1.37126	5.21093	7.77917	4.87465e-09	3.15059e-07	10.6968
TCF24	-0.867468	0.806811	-7.77392	4.94774e-09	3.18281e-07	10.6823
MIR1306	0.602285	5.13216	7.76869	5.02161e-09	3.22277e-07	10.6678
KCNE1	-0.809556	0.845671	-7.76712	5.04392e-09	3.22952e-07	10.6634
DACT1	0.829908	2.80443	7.76232	5.11301e-09	3.26613e-07	10.6501
CCR2	1.81628	2.01618	7.75871	5.1657e-09	3.27687e-07	10.6401
HMGN5	-1.46973	1.55667	-7.74782	5.32768e-09	3.36371e-07	10.6099
PDLIM1	0.94309	5.53867	7.74704	5.33942e-09	3.36371e-07	10.6077
NAGK	0.610922	4.25202	7.74455	5.37736e-09	3.37984e-07	10.6008
SAMD5	-0.890797	2.90408	-7.74161	5.42237e-09	3.39592e-07	10.5926
CD63	0.725664	7.41813	7.74123	5.4282e-09	3.39592e-07	10.5916
VOPP1	0.694804	3.83219	7.74046	5.44012e-09	3.39592e-07	10.5894
COL14A1	1.57486	3.9241	7.73873	5.46677e-09	3.4048e-07	10.5846
CYBRD1	0.896232	4.43509	7.73562	5.51522e-09	3.42189e-07	10.576
PFN1	0.717593	7.2942	7.73537	5.51918e-09	3.42189e-07	10.5753
HLA-DMB	1.47031	5.26989	7.73155	5.57934e-09	3.4369e-07	10.5647
LMBRD1	-0.753304	3.95975	-7.72859	5.62636e-09	3.44408e-07	10.5565
KIRREL2	-0.856144	0.950701	-7.72834	5.63038e-09	3.44408e-07	10.5558
TGFBI	1.50769	5.08534	7.72721	5.64854e-09	3.44749e-07	10.5526
PVT1	1.26141	1.86223	7.71315	5.87866e-09	3.56413e-07	10.5136
SPON2	1.5162	4.9872	7.71024	5.92737e-09	3.58573e-07	10.5055
PLEKHA4	1.21242	3.50913	7.70642	5.992e-09	3.6089e-07	10.4949
MARVELD1	0.943567	3.4565	7.70342	6.04335e-09	3.61769e-07	10.4865
MIR326	1.61544	3.04107	7.70004	6.10166e-09	3.64292e-07	10.4771
LINC02957	-0.614357	0.586722	-7.69872	6.12464e-09	3.64869e-07	10.4734
TRPM6	-2.15732	2.21912	-7.69293	6.22618e-09	3.69312e-07	10.4573
TNFAIP8	0.907995	1.86294	7.68899	6.29636e-09	3.71865e-07	10.4464
CTSK	1.34449	3.60137	7.68687	6.3345e-09	3.72512e-07	10.4405
FA2H	-0.746798	1.40708	-7.67998	6.45979e-09	3.7745e-07	10.4213
FGF9	-1.16574	2.75247	-7.67777	6.50043e-09	3.78658e-07	10.4151
KIAA1549	-0.769748	3.68476	-7.67736	6.5081e-09	3.78658e-07	10.414
SASH3	1.67234	2.94429	7.67548	6.54287e-09	3.79875e-07	10.4088
CNNM2	-0.694886	3.33453	-7.67029	6.64024e-09	3.84713e-07	10.3943
PDGFRA	1.24241	4.45734	7.66758	6.69158e-09	3.86055e-07	10.3868
MUC5B	-0.771482	0.921205	-7.66589	6.72388e-09	3.87103e-07	10.3821
SELENOM	0.821306	6.51631	7.66464	6.74795e-09	3.87675e-07	10.3786
CGNL1	-0.842974	6.90518	-7.66134	6.81156e-09	3.88883e-07	10.3694
GFRA2	0.787248	1.07162	7.65574	6.92109e-09	3.92682e-07	10.3538
LMX1B	-1.29638	1.7299	-7.64931	7.04884e-09	3.99104e-07	10.3359
MAGI2-AS3	-0.96835	3.02292	-7.64706	7.09416e-09	4.00074e-07	10.3296
SSR2	0.670673	7.20004	7.64701	7.09517e-09	4.00074e-07	10.3295
EHHADH-AS1	-1.34722	2.42874	-7.64131	7.2114e-09	4.04962e-07	10.3136
MSC-AS1	0.880157	1.46783	7.6397	7.24445e-09	4.05985e-07	10.3091
LOC101930421	-0.710001	3.71228	-7.63832	7.27303e-09	4.06756e-07	10.3052
VASH1	0.932855	3.32412	7.63368	7.36972e-09	4.09655e-07	10.2923
H3C1	1.37647	4.25523	7.63276	7.38905e-09	4.09898e-07	10.2897
COL1A2	1.70385	6.33273	7.61787	7.70935e-09	4.25942e-07	10.2482
PSMB8	1.08147	4.86378	7.61487	7.77572e-09	4.27883e-07	10.2398
MIR3606	2.02349	7.25025	7.60651	7.96329e-09	4.37327e-07	10.2165
ALOX5	1.5353	2.6841	7.60478	8.00259e-09	4.38606e-07	10.2117
VTRNA1-3	2.28812	2.43432	7.59822	8.15376e-09	4.45111e-07	10.1933
CEP135	-0.64517	2.30111	-7.59403	8.25189e-09	4.49038e-07	10.1816
GRAMD1C	-0.85092	3.23066	-7.59375	8.25847e-09	4.49038e-07	10.1808
KIAA0930	0.68049	3.58562	7.59024	8.34167e-09	4.52664e-07	10.171
ND4L	-2.2277	9.97002	-7.58578	8.44839e-09	4.57549e-07	10.1586
GOLIM4	-0.816038	4.17696	-7.58064	8.57334e-09	4.62417e-07	10.1442
TBC1D2B	0.773074	4.20356	7.58016	8.58519e-09	4.62417e-07	10.1429
CELP	-1.19509	1.27551	-7.57753	8.64989e-09	4.63878e-07	10.1355
CORO1A	2.12105	4.25155	7.57614	8.68427e-09	4.64812e-07	10.1316
MSMO1	-1.01659	3.48506	-7.57381	8.74209e-09	4.66994e-07	10.1251
CCPG1	-0.606517	2.83863	-7.57246	8.77588e-09	4.67532e-07	10.1214
LOC107986298	-0.61882	1.49541	-7.57205	8.78626e-09	4.67532e-07	10.1202
LSMEM1	-0.869721	1.51565	-7.56578	8.94503e-09	4.73918e-07	10.1027
LOXL1	1.31392	3.88485	7.56527	8.95817e-09	4.73918e-07	10.1012
HEPH	0.642075	2.14361	7.56003	9.09328e-09	4.80139e-07	10.0866
ZNF91	-0.695859	2.94194	-7.55828	9.13863e-09	4.80487e-07	10.0817
ALDH1A3	1.20151	2.26052	7.55825	9.13945e-09	4.80487e-07	10.0816
TRIM50	-2.15797	2.31447	-7.55775	9.15246e-09	4.80487e-07	10.0802
PRKAG2-AS2	-1.23273	2.51876	-7.55454	9.237e-09	4.83074e-07	10.0712
CTSZ	0.741724	7.05403	7.55291	9.28005e-09	4.84345e-07	10.0667
MIR3614	0.725827	4.84396	7.55228	9.29665e-09	4.84345e-07	10.0649
CDKL1	-0.692934	3.49415	-7.55113	9.32734e-09	4.85022e-07	10.0617
JUN	-1.83992	5.23024	-7.54127	9.59405e-09	4.97004e-07	10.0341
NUGGC	-1.34798	2.64117	-7.53849	9.6705e-09	5.0002e-07	10.0263
NDN	0.684916	3.18984	7.53176	9.85844e-09	5.07104e-07	10.0075
CPEB4	-0.838568	4.79207	-7.5316	9.86302e-09	5.07104e-07	10.007
PTGFR	-0.690396	1.05672	-7.53045	9.89553e-09	5.07822e-07	10.0038
ALDH1A3-AS1	0.786175	1.2121	7.52319	1.01032e-08	5.16275e-07	9.98347
ARHGDIB	1.26794	5.67697	7.51966	1.02058e-08	5.19848e-07	9.97358
GALNT16	0.832657	2.48842	7.51834	1.02445e-08	5.20853e-07	9.96987
MIR3198-2	0.683117	6.33558	7.51446	1.03589e-08	5.24231e-07	9.959
PDK4	-2.07288	3.78135	-7.51398	1.0373e-08	5.24231e-07	9.95767
FAM78A	1.22985	2.01519	7.51368	1.03819e-08	5.24231e-07	9.95683
HPGD	-1.58871	2.72019	-7.51285	1.04066e-08	5.24231e-07	9.9545
H4C15	1.15379	5.79701	7.50431	1.06642e-08	5.28953e-07	9.93056
BHLHE40	-1.27133	5.88528	-7.50415	1.06691e-08	5.28953e-07	9.93011
IFRD1	-0.731977	3.24645	-7.50399	1.0674e-08	5.28953e-07	9.92966
ARID4A	-0.744144	2.75821	-7.50292	1.07068e-08	5.29621e-07	9.92666
DEF6	1.56387	2.75703	7.49958	1.08097e-08	5.328e-07	9.9173
MIR3918	0.993069	2.94039	7.49957	1.081e-08	5.328e-07	9.91727
H3C11	2.16375	2.85944	7.49511	1.09488e-08	5.38044e-07	9.90478
GXYLT2	1.00238	1.99748	7.49489	1.09556e-08	5.38044e-07	9.90417
ANXA2	1.16828	5.14602	7.49125	1.10705e-08	5.41743e-07	9.89395
NCF4-AS1	0.709513	0.906909	7.48432	1.12925e-08	5.49661e-07	9.87452
SLC10A5	-1.25539	1.92787	-7.48177	1.13754e-08	5.52715e-07	9.86735
DMXL1	-0.749928	4.49202	-7.47439	1.16187e-08	5.59578e-07	9.84663
LOC101927551	-0.954043	1.94726	-7.4696	1.17794e-08	5.65735e-07	9.83319
CALCR	-0.792496	1.01816	-7.46745	1.1852e-08	5.65735e-07	9.82717
HPGDS	0.652783	1.21066	7.46691	1.18704e-08	5.65735e-07	9.82565
LAT2	1.36373	2.80355	7.46459	1.19498e-08	5.68528e-07	9.81912
CD2	1.93002	2.35373	7.45897	1.21438e-08	5.74547e-07	9.80336
NCKAP1L	1.47049	2.59759	7.45864	1.21552e-08	5.74547e-07	9.80243
ITPRIPL2	0.712206	3.84519	7.45005	1.24584e-08	5.87626e-07	9.77831
SPON1	1.29193	3.65827	7.44586	1.26091e-08	5.92693e-07	9.76654
MFAP2	1.07561	2.00206	7.44052	1.2804e-08	6.00826e-07	9.75152
NCF4	1.42165	2.51507	7.43952	1.28408e-08	6.01518e-07	9.74872
PALS1	-0.824494	4.18135	-7.43838	1.28829e-08	6.02463e-07	9.74551
PCOLCE	1.07524	4.22262	7.43571	1.2982e-08	6.0536e-07	9.738
LINC00484	-1.03801	1.9149	-7.43526	1.29987e-08	6.0536e-07	9.73675
ADH1B	1.50031	4.74545	7.43493	1.30111e-08	6.0536e-07	9.73581
STING1	0.90665	4.5918	7.42528	1.33766e-08	6.16087e-07	9.70869
CD164	-0.650129	6.09643	-7.41924	1.36106e-08	6.21729e-07	9.6917
LOC102723604	0.795056	1.32198	7.41919	1.36125e-08	6.21729e-07	9.69157
THBS2	1.89833	3.61131	7.41735	1.36846e-08	6.23257e-07	9.6864
RUNDC3B	-0.785255	1.34839	-7.41182	1.39039e-08	6.29787e-07	9.67083
LOC100192426	-0.642968	2.19831	-7.41108	1.39333e-08	6.30079e-07	9.66876
LIMD2	1.51853	3.27422	7.40391	1.42236e-08	6.41091e-07	9.64857
TAMALIN	-0.979534	2.95519	-7.40138	1.43272e-08	6.43642e-07	9.64147
CD33	1.11948	1.66929	7.39982	1.43917e-08	6.45012e-07	9.63706
CNRIP1	0.725411	2.73303	7.39227	1.47072e-08	6.5641e-07	9.61583
LTB	2.47342	3.71015	7.39059	1.47786e-08	6.58526e-07	9.61109
JPT1	1.00371	3.16273	7.38749	1.49108e-08	6.63335e-07	9.60237
FAM184A	-0.693984	2.0367	-7.38669	1.49451e-08	6.63786e-07	9.60012
PCDH18	0.834804	2.69399	7.38342	1.50863e-08	6.6789e-07	9.59091
ACKR4	-0.666027	1.78273	-7.38189	1.51528e-08	6.69754e-07	9.5866
TMEM54	1.3768	4.25853	7.37698	1.53686e-08	6.78199e-07	9.57276
ND3	-2.11865	10.2699	-7.36757	1.57903e-08	6.95069e-07	9.54625
CD84	1.17738	1.72416	7.36732	1.58016e-08	6.95069e-07	9.54555
RPL10	0.897652	7.86314	7.36534	1.58918e-08	6.968e-07	9.53997
HOPX	1.35367	1.52037	7.36409	1.5949e-08	6.9819e-07	9.53646
RNASE6	1.51655	3.18301	7.36234	1.60296e-08	7.00599e-07	9.53152
AGAP2-AS1	0.88591	1.56293	7.35992	1.61417e-08	7.03255e-07	9.5247
TSSC2	0.798495	1.66456	7.35853	1.62065e-08	7.04845e-07	9.52078
GDF15	-1.78122	4.57438	-7.35678	1.62884e-08	7.05853e-07	9.51584
CDADC1	-0.852209	2.53776	-7.35588	1.63308e-08	7.05853e-07	9.51329
DYNLL1	0.647757	6.97763	7.35442	1.63995e-08	7.06622e-07	9.50918
C1QC	1.79712	5.76807	7.35301	1.64659e-08	7.0837e-07	9.50522
LOC102724474	-0.883282	1.9772	-7.35088	1.65673e-08	7.11614e-07	9.49921
MMP7	2.53428	6.06784	7.33822	1.71823e-08	7.33775e-07	9.46352
MRPL23-AS1	-0.82349	0.84586	-7.33397	1.73939e-08	7.39013e-07	9.45153
GCNT2	-0.640453	3.12034	-7.32616	1.77901e-08	7.5351e-07	9.42948
FAM89B	0.856352	4.92368	7.32203	1.80031e-08	7.61354e-07	9.41782
SLCO4C1	-0.723923	4.41958	-7.32093	1.806e-08	7.61409e-07	9.41473
FKBP10	0.932669	3.90818	7.31893	1.81646e-08	7.64642e-07	9.40908
TMOD4	0.965858	1.88	7.31736	1.82471e-08	7.64908e-07	9.40464
DIRAS1	-0.745523	1.38877	-7.31604	1.83165e-08	7.64908e-07	9.40092
RPL23A	0.791372	7.72484	7.31583	1.83279e-08	7.64908e-07	9.40031
LOC613038	0.840071	1.53406	7.30978	1.86502e-08	7.76552e-07	9.38324
MIR198	1.20151	5.67851	7.30933	1.86742e-08	7.76552e-07	9.38198
PHETA2	0.819226	2.589	7.30355	1.89885e-08	7.86044e-07	9.36564
SLC2A3	-1.57266	3.04441	-7.30082	1.91383e-08	7.91049e-07	9.35795
SYT11	0.640036	2.72719	7.29594	1.94097e-08	7.99855e-07	9.34415
PIP5K1B	-0.617589	1.96599	-7.29512	1.94559e-08	8.00018e-07	9.34183
LINC01099	-0.671335	0.571007	-7.29483	1.9472e-08	8.00018e-07	9.34101
TGFBR3	-0.820578	4.73057	-7.29333	1.95566e-08	8.02288e-07	9.33677
CD3D	2.06935	2.14339	7.28434	2.00705e-08	8.13629e-07	9.31137
FBP1	-1.53408	7.8356	-7.27393	2.06824e-08	8.34727e-07	9.28196
RAC2	1.95197	3.64896	7.27169	2.08168e-08	8.37685e-07	9.27562
FLT1	-1.11166	3.68095	-7.27045	2.08912e-08	8.39447e-07	9.27212
IRS2	-0.892793	3.06334	-7.26961	2.09423e-08	8.39559e-07	9.26973
SRPX	0.954384	1.62128	7.26614	2.11529e-08	8.45005e-07	9.25993
CKLF	0.668216	3.03463	7.26349	2.13157e-08	8.50271e-07	9.25242
ABCC9	0.966389	2.93772	7.26172	2.14246e-08	8.52135e-07	9.24743
MRC1	1.13723	3.73391	7.25033	2.21418e-08	8.73058e-07	9.21518
NUAK1	0.627745	2.93404	7.24505	2.2482e-08	8.82662e-07	9.20025
ITGAM	1.1042	2.55368	7.24184	2.26917e-08	8.89618e-07	9.19116
SEC62	-0.758738	3.77369	-7.24031	2.27921e-08	8.91003e-07	9.18684
MAGED4	0.978387	1.49355	7.23728	2.29928e-08	8.97571e-07	9.17825
SLA2	0.975092	1.8724	7.2341	2.32046e-08	9.0455e-07	9.16927
SEL1L3	0.878303	3.41332	7.23018	2.34696e-08	9.13373e-07	9.15815
SMARCD3	0.804155	3.89019	7.22882	2.35621e-08	9.13957e-07	9.1543
GNG2	0.709442	2.1816	7.22323	2.39462e-08	9.25558e-07	9.13846
QPCT	1.18275	2.20691	7.22163	2.40568e-08	9.28523e-07	9.13395
ANKRD36BP1	-0.605027	2.68704	-7.22068	2.4123e-08	9.28834e-07	9.13126
C17orf49	0.77549	4.05941	7.22026	2.41527e-08	9.28834e-07	9.13005
SLC46A3	-0.781492	3.26032	-7.21941	2.42116e-08	9.28834e-07	9.12767
LINC00593	-0.813078	0.600469	-7.21877	2.42564e-08	9.28834e-07	9.12585
SHLD2	-0.680784	4.41189	-7.21861	2.42682e-08	9.28834e-07	9.12538
MCM7	0.585767	4.5057	7.21812	2.43027e-08	9.28858e-07	9.12399
ZMAT1	-0.718314	2.85317	-7.21606	2.44474e-08	9.32832e-07	9.11818
PROCR	0.752129	3.51461	7.21499	2.45234e-08	9.33389e-07	9.11513
ADISSP	0.877602	3.85754	7.21258	2.46947e-08	9.37305e-07	9.10832
DEPDC1B	-0.650004	0.751167	-7.20976	2.4897e-08	9.43677e-07	9.10033
FLJ42393	-0.707945	2.75926	-7.20788	2.50328e-08	9.47514e-07	9.095
SLC45A4	-0.633645	3.21122	-7.20434	2.52911e-08	9.54653e-07	9.08494
CARD11	1.56229	2.16277	7.20187	2.54724e-08	9.5801e-07	9.07795
EXPH5	-0.761843	2.67147	-7.2017	2.54849e-08	9.5801e-07	9.07747
COL8A2	0.757414	1.13429	7.19955	2.56442e-08	9.62675e-07	9.07137
LOXL4	0.767773	2.83346	7.19906	2.56806e-08	9.62725e-07	9.06998
ST3GAL2	0.626215	3.67764	7.19763	2.57872e-08	9.654e-07	9.06592
C1orf216	0.61585	1.95957	7.19513	2.59743e-08	9.69755e-07	9.05884
PIK3C2G	-0.8203	1.79302	-7.19373	2.60798e-08	9.72369e-07	9.05487
ETV4	1.0126	2.12998	7.19258	2.61663e-08	9.72866e-07	9.05163
SLED1	-0.793993	2.47771	-7.19106	2.62824e-08	9.74617e-07	9.04729
LINC01612	-0.807807	1.60144	-7.18633	2.66442e-08	9.83867e-07	9.0339
RNU5B-1	-1.37562	0.971158	-7.18554	2.67056e-08	9.83867e-07	9.03165
ALX1	1.1706	1.44225	7.18546	2.67113e-08	9.83867e-07	9.03144
IFITM1	1.28404	6.81462	7.18251	2.69407e-08	9.90983e-07	9.02307
ND6	-2.03221	10.5869	-7.1809	2.7067e-08	9.94296e-07	9.01848
SIT1	1.61347	1.70599	7.17993	2.71427e-08	9.95742e-07	9.01575
ACOT12	-0.849016	1.40267	-7.17686	2.7385e-08	1.00128e-06	9.00704
SELPLG	1.4474	2.81526	7.17544	2.74982e-08	1.00128e-06	9.003
MIR93	1.06225	2.88764	7.17523	2.75147e-08	1.00128e-06	9.00242
BTG2	-1.24595	5.55496	-7.17497	2.75357e-08	1.00128e-06	9.00167
RIPK3	0.820858	2.31742	7.1748	2.75495e-08	1.00128e-06	9.00118
PCYOX1	-0.926346	5.90722	-7.17103	2.78516e-08	1.01092e-06	8.9905
MIA2	-0.792949	4.093	-7.16594	2.82654e-08	1.01789e-06	8.97605
VAV1	1.50163	2.75911	7.16593	2.82664e-08	1.01789e-06	8.97602
S100A4	1.59899	5.18527	7.16378	2.84433e-08	1.02157e-06	8.96991
FBN3	-1.05764	1.39225	-7.1626	2.85402e-08	1.02371e-06	8.96658
FHL2	1.08362	3.11931	7.16133	2.86459e-08	1.02605e-06	8.96296
DPP4	-1.41023	6.03338	-7.16039	2.87242e-08	1.02628e-06	8.96028
TRANK1	1.0226	2.86895	7.1538	2.92775e-08	1.04333e-06	8.9416
PTGS2	-0.761703	1.3278	-7.15009	2.95945e-08	1.05326e-06	8.93105
MYD88	0.650199	4.42433	7.14786	2.97867e-08	1.05735e-06	8.92471
GBGT1	0.914838	3.37346	7.14015	3.04599e-08	1.07458e-06	8.90282
KLK1	-2.96374	2.85997	-7.14006	3.04682e-08	1.07458e-06	8.90256
ADAMTS19	-0.715998	0.707741	-7.13519	3.0901e-08	1.08597e-06	8.88874
CD48	2.09986	2.63885	7.13255	3.11388e-08	1.08954e-06	8.88123
FOSB	-3.80685	1.68278	-7.13236	3.11555e-08	1.08954e-06	8.88071
H3C13	1.61065	2.95454	7.13208	3.11814e-08	1.08954e-06	8.87989
LCK	1.88636	2.31333	7.12977	3.13911e-08	1.09306e-06	8.87333
ATP6V1A	-0.643738	5.84815	-7.12691	3.16524e-08	1.10076e-06	8.86521
B4GALNT3	-0.94273	3.07155	-7.12291	3.20225e-08	1.11149e-06	8.85382
FBXO21	-1.03912	4.94227	-7.1227	3.20419e-08	1.11149e-06	8.85323
ADAM15	0.723466	4.64908	7.12098	3.22014e-08	1.11462e-06	8.84837
PKDCC	0.842149	4.60504	7.11819	3.24639e-08	1.12187e-06	8.84041
RDX	-0.807492	4.2062	-7.1159	3.268e-08	1.12753e-06	8.83392
LHFPL6	1.1257	4.54571	7.11558	3.27101e-08	1.12753e-06	8.83302
CTSS	1.58024	3.71196	7.11402	3.28595e-08	1.12903e-06	8.82855
SLC37A2	0.926602	2.19855	7.11379	3.28811e-08	1.12903e-06	8.82791
H2BC12	1.44919	4.61474	7.1134	3.29183e-08	1.12903e-06	8.8268
CASP1	1.02713	2.52773	7.11087	3.31604e-08	1.13591e-06	8.81962
FCGR2B	1.58578	2.37373	7.10816	3.34229e-08	1.13792e-06	8.8119
EPB41L3	-1.03029	4.80098	-7.10726	3.35097e-08	1.13792e-06	8.80936
BTK	1.34114	1.82773	7.10656	3.35783e-08	1.13884e-06	8.80736
CASP4	0.923356	4.56049	7.10497	3.37333e-08	1.14268e-06	8.80285
IMPDH2	0.73902	5.76274	7.10408	3.3821e-08	1.14423e-06	8.80031
PSMB9	1.21386	4.41962	7.09961	3.42627e-08	1.1549e-06	8.7876
MIR497HG	0.767248	3.88464	7.0978	3.44435e-08	1.15957e-06	8.78244
TRBC1	2.34242	3.76493	7.09643	3.4581e-08	1.16261e-06	8.77854
CEACAM21	0.652764	0.667708	7.09605	3.46185e-08	1.16261e-06	8.77748
CP	1.10575	2.32714	7.09222	3.50063e-08	1.17174e-06	8.76657
ANXA1	1.20211	4.88845	7.09187	3.50423e-08	1.17174e-06	8.76556
GREB1	-0.794558	1.61097	-7.08824	3.54133e-08	1.18061e-06	8.75525
MICAL2	1.08856	3.33723	7.07836	3.6445e-08	1.20984e-06	8.72712
NCKAP5-AS2	-0.924519	1.7514	-7.07802	3.64812e-08	1.20984e-06	8.72615
PTAFR	1.20686	2.47016	7.07435	3.68716e-08	1.21707e-06	8.71572
SLC2A6	0.843116	2.02016	7.07166	3.71611e-08	1.22253e-06	8.70806
CTH	-1.06512	2.59808	-7.06636	3.77381e-08	1.23853e-06	8.69297
DOK1	0.799538	2.45824	7.0648	3.79094e-08	1.24267e-06	8.68853
HRG	-2.00105	3.36122	-7.06422	3.79737e-08	1.24329e-06	8.68688
MMP2	1.17007	4.65159	7.06159	3.82649e-08	1.25017e-06	8.67939
RPS19	1.09487	6.62166	7.0615	3.82751e-08	1.25017e-06	8.67913
SEMA3B	-1.01736	5.5529	-7.06029	3.84097e-08	1.25196e-06	8.67569
GPAT3	-1.91024	4.92877	-7.06019	3.84214e-08	1.25196e-06	8.6754
OTUD1	-0.694527	3.98407	-7.05784	3.86843e-08	1.25754e-06	8.66872
VIM-AS1	1.18073	5.84997	7.03859	4.09125e-08	1.32203e-06	8.61387
MIR142	2.2986	3.67712	7.03735	4.10605e-08	1.32379e-06	8.61033
ELOVL7	-0.664111	2.55811	-7.03048	4.18901e-08	1.34264e-06	8.59074
AHNAK2	1.17004	1.66383	7.02793	4.22014e-08	1.35103e-06	8.58349
FGD2	1.45317	2.53649	7.02715	4.22981e-08	1.35255e-06	8.58124
CD53	1.72951	3.45666	7.02418	4.26653e-08	1.36034e-06	8.57278
C16orf54	1.59192	2.10239	7.02398	4.26904e-08	1.36034e-06	8.5722
MUC5B-AS1	-0.700347	0.689544	-7.02149	4.30001e-08	1.36861e-06	8.56512
GOLGA4	-0.973726	4.30347	-7.02041	4.31366e-08	1.37136e-06	8.56202
FLI1	0.767589	3.0895	7.0185	4.33765e-08	1.37739e-06	8.55659
ZNF436	0.591842	3.1242	7.01219	4.41813e-08	1.39557e-06	8.53858
SPTBN4	-0.635553	1.18102	-7.01201	4.42035e-08	1.39557e-06	8.53809
SEPSECS	-0.625023	2.90964	-7.00791	4.47346e-08	1.40425e-06	8.52639
LPAR1	1.09171	2.69791	7.00619	4.49598e-08	1.40895e-06	8.52147
H4C14	1.06645	5.4707	7.00487	4.51335e-08	1.41192e-06	8.5177
CYBB	1.45557	3.76104	7.00289	4.53934e-08	1.41628e-06	8.51207
CNPY3	0.769212	3.55873	7.00263	4.54281e-08	1.41628e-06	8.51132
MAGI2-AS2	-0.796531	0.525096	-7.00206	4.55037e-08	1.41703e-06	8.5097
WDFY3-AS2	-0.798382	2.75496	-6.99601	4.63125e-08	1.43894e-06	8.49244
RPS3	0.972681	7.43219	6.99304	4.67154e-08	1.44818e-06	8.48395
KNG1	-1.6085	6.25342	-6.99251	4.67882e-08	1.4488e-06	8.48243
TSPAN7	-0.798363	4.80404	-6.99052	4.70594e-08	1.44997e-06	8.47677
PAFAH1B3	0.82514	3.29385	6.99022	4.71009e-08	1.44997e-06	8.47591
CEL	-1.83122	2.6107	-6.98919	4.72422e-08	1.44997e-06	8.47297
ACO2	-0.84169	7.21308	-6.9876	4.74622e-08	1.45487e-06	8.46842
ARHGAP15	1.14975	1.93965	6.98502	4.78204e-08	1.46421e-06	8.46106
LOXL1-AS1	0.758616	2.27877	6.97568	4.91398e-08	1.4979e-06	8.4344
AUTS2	-0.607418	2.44613	-6.97499	4.92397e-08	1.4979e-06	8.43241
MIR224	1.8358	2.7073	6.97478	4.92693e-08	1.4979e-06	8.43182
IP6K3	-1.44541	1.94557	-6.97454	4.93031e-08	1.4979e-06	8.43115
ITGBL1	1.04613	1.22538	6.96765	5.03044e-08	1.52325e-06	8.41146
CXCR3	1.1812	1.60376	6.96716	5.03758e-08	1.52373e-06	8.41007
RBPMS2	-1.05887	3.81683	-6.96545	5.06288e-08	1.52677e-06	8.40516
DOK2	1.36423	2.4075	6.96535	5.06436e-08	1.52677e-06	8.40488
PLCB2	1.48518	2.84724	6.9627	5.10352e-08	1.53352e-06	8.39733
CLEC10A	2.17173	2.99446	6.96178	5.11731e-08	1.53598e-06	8.39469
TP53	0.696989	4.11453	6.96049	5.13659e-08	1.53796e-06	8.391
CD3G	1.25683	1.42014	6.96009	5.14252e-08	1.53796e-06	8.38988
PIK3CD-AS1	1.15543	1.20191	6.95984	5.14636e-08	1.53796e-06	8.38914
LINC00970	-0.908696	1.44021	-6.95717	5.18654e-08	1.54828e-06	8.38153
MYO1G	1.50234	2.28439	6.95053	5.28798e-08	1.56902e-06	8.36255
IGFLR1	1.11677	2.90571	6.95038	5.29037e-08	1.56902e-06	8.36211
PTGFRN	0.900717	2.87116	6.94875	5.31563e-08	1.57481e-06	8.35745
ERF	-0.829507	5.41962	-6.94482	5.37686e-08	1.58951e-06	8.34623
LRRC19	-1.06569	3.7377	-6.94271	5.41011e-08	1.59403e-06	8.34019
XBP1	1.08159	6.46263	6.94237	5.41542e-08	1.59403e-06	8.33923
DIAPH1-AS1	-0.754365	1.91799	-6.94012	5.45114e-08	1.6011e-06	8.33279
P3H3	0.645059	3.21468	6.93833	5.47975e-08	1.60779e-06	8.32766
IFNAR2	1.04229	3.47752	6.93774	5.48909e-08	1.6088e-06	8.32599
ITM2C	1.11731	6.58653	6.93693	5.5021e-08	1.61089e-06	8.32368
GZMA	1.52934	2.27444	6.93576	5.52101e-08	1.6147e-06	8.32032
DTYMK	0.659878	3.85635	6.93421	5.54598e-08	1.61733e-06	8.3159
HLA-DMA	1.0398	6.07971	6.9341	5.5477e-08	1.61733e-06	8.31559
IKZF3	1.70988	1.92311	6.93108	5.59687e-08	1.6263e-06	8.30695
SLC45A1	-0.797258	2.0035	-6.93017	5.61171e-08	1.6263e-06	8.30436
CD180	1.03795	1.13784	6.92728	5.65942e-08	1.63253e-06	8.29606
GFRA1	1.35065	3.82291	6.9179	5.81658e-08	1.66734e-06	8.26923
FRMD1	-1.34282	3.05963	-6.91686	5.83428e-08	1.67066e-06	8.26626
YWHAH	0.784871	5.35801	6.91614	5.84651e-08	1.67068e-06	8.26421
APCDD1	1.05992	1.45116	6.91437	5.87685e-08	1.6776e-06	8.25914
MS4A4A	1.34236	2.6618	6.9077	5.99235e-08	1.7017e-06	8.24008
LOC388242	0.705124	1.35504	6.90487	6.04221e-08	1.71231e-06	8.23196
FBLIM1	1.20827	3.95611	6.90409	6.05598e-08	1.71444e-06	8.22973
ARRB1	0.789726	3.88997	6.89492	6.22048e-08	1.75572e-06	8.20348
LINC00924	1.00082	2.29763	6.89457	6.22684e-08	1.75572e-06	8.20248
TMEM119	1.23173	2.94374	6.89454	6.22741e-08	1.75572e-06	8.20239
TMEM229B	0.641578	1.90381	6.89346	6.24698e-08	1.75717e-06	8.19932
LOC107983961	-1.0912	0.707991	-6.89338	6.24851e-08	1.75717e-06	8.19908
PLIN3	0.736053	4.38419	6.8932	6.25178e-08	1.75717e-06	8.19856
NCKAP5	-0.652283	2.2388	-6.89163	6.2805e-08	1.76343e-06	8.19407
PPP2R1B	-0.609631	3.30073	-6.8904	6.30306e-08	1.76795e-06	8.19056
SFXN1	-0.925484	4.43753	-6.88901	6.32877e-08	1.77154e-06	8.18658
NOP53	0.642724	7.28724	6.88846	6.33907e-08	1.77261e-06	8.18498
INPP5J	-1.24468	3.79251	-6.88734	6.35985e-08	1.77501e-06	8.18178
RRS1-DT	-0.643978	1.25414	-6.88628	6.37951e-08	1.77667e-06	8.17876
KNL1	-0.593991	1.19682	-6.88301	6.44077e-08	1.78828e-06	8.16939
PXDN	1.1835	3.75343	6.87488	6.59573e-08	1.82391e-06	8.14611
RBM3	0.614509	4.97111	6.87441	6.60479e-08	1.82457e-06	8.14476
C1QB	1.75449	5.51261	6.87221	6.64745e-08	1.83451e-06	8.13846
LST1	1.9246	3.20616	6.87098	6.6715e-08	1.83929e-06	8.13492
SLC26A7	-1.49142	3.3054	-6.86624	6.76453e-08	1.86307e-06	8.12136
L2HGDH	-0.827411	3.08113	-6.86526	6.78396e-08	1.86654e-06	8.11855
RASSF8	-0.688079	3.43318	-6.85797	6.93021e-08	1.89497e-06	8.09766
BASP1	1.10066	2.77713	6.85775	6.93462e-08	1.89497e-06	8.09703
S100A10	1.07131	6.76864	6.85705	6.94879e-08	1.89497e-06	8.09504
RASSF2	1.4573	2.72581	6.857	6.94983e-08	1.89497e-06	8.09489
TAGLN2	0.838657	6.6538	6.85678	6.95429e-08	1.89497e-06	8.09426
ARHGAP30	1.50875	3.24234	6.85401	7.01092e-08	1.89872e-06	8.08632
TFAP2A	-0.828516	2.09887	-6.85382	7.01479e-08	1.89872e-06	8.08578
NBL1	1.08154	3.84785	6.85363	7.0187e-08	1.89872e-06	8.08523
C3	2.3272	4.82807	6.84794	7.13668e-08	1.92166e-06	8.0689
CD3E	1.86898	2.82087	6.84785	7.13857e-08	1.92166e-06	8.06864
LOC101927557	-0.786484	2.38681	-6.84544	7.1891e-08	1.92958e-06	8.06174
SHISA5	0.592375	5.52303	6.84493	7.19983e-08	1.93054e-06	8.06028
IFITM2	1.14724	6.90416	6.84372	7.22527e-08	1.93294e-06	8.05682
CA10	-0.824606	1.96577	-6.84351	7.22982e-08	1.93294e-06	8.0562
MARCKSL1	1.28037	4.92557	6.84067	7.29e-08	1.94523e-06	8.04808
F3	-1.24485	2.6075	-6.83273	7.46144e-08	1.98133e-06	8.02532
PRKAA2	-0.596092	3.38977	-6.83238	7.46927e-08	1.98149e-06	8.02429
CYP27B1	-2.10301	4.19135	-6.83132	7.4925e-08	1.98573e-06	8.02125
PSMB10	0.742533	5.28844	6.82897	7.54423e-08	1.99751e-06	8.01451
CD247	1.32195	1.82412	6.82574	7.61594e-08	2.01007e-06	8.00524
MIR5581	0.686989	4.12786	6.8249	7.63464e-08	2.01084e-06	8.00284
LINC00602	-0.891055	0.836447	-6.82472	7.6386e-08	2.01084e-06	8.00234
JUNB	-1.72205	5.40702	-6.82362	7.66317e-08	2.01396e-06	7.99919
MDFI	0.951134	1.48731	6.82223	7.69456e-08	2.01396e-06	7.99519
EFEMP2	0.673163	5.28268	6.82116	7.71876e-08	2.01837e-06	7.99211
ADAP2	0.740119	3.9086	6.81979	7.7497e-08	2.02444e-06	7.98819
LRPPRC	-0.640165	5.22587	-6.81907	7.76607e-08	2.02444e-06	7.98613
TCEAL2	-0.974814	1.92232	-6.81877	7.77293e-08	2.02444e-06	7.98526
JAML	1.96965	2.92194	6.81853	7.77847e-08	2.02444e-06	7.98456
ALCAM	-0.660692	3.48724	-6.81851	7.77893e-08	2.02444e-06	7.98451
RPL13	0.818442	7.50712	6.81797	7.79115e-08	2.0257e-06	7.98297
FCER1G	1.39478	4.49114	6.81594	7.83751e-08	2.0321e-06	7.97716
NT5DC1	-0.600118	3.3025	-6.8156	7.84535e-08	2.0321e-06	7.97618
TSC22D2	-0.594638	3.65072	-6.81528	7.85285e-08	2.0321e-06	7.97524
TUBA1A	1.22047	5.23171	6.81457	7.86911e-08	2.03251e-06	7.97322
TAX1BP3	0.742179	5.23699	6.81297	7.9061e-08	2.03818e-06	7.96862
MIR645	1.23011	4.63205	6.81144	7.94173e-08	2.04367e-06	7.96422
H4C8	1.02022	6.49886	6.81095	7.95294e-08	2.04449e-06	7.96284
AGAP2	0.990069	1.38189	6.8104	7.96585e-08	2.04589e-06	7.96125
NXPH2	-0.94063	1.29095	-6.80533	8.08504e-08	2.07092e-06	7.9467
CGAS	0.778959	1.36797	6.80529	8.08601e-08	2.07092e-06	7.94658
YPEL4	0.588281	2.22373	6.80422	8.1113e-08	2.07546e-06	7.94353
DOCK2	1.36927	2.32102	6.79938	8.22734e-08	2.10123e-06	7.92961
TMSB4X	1.46799	9.44046	6.79661	8.29423e-08	2.11634e-06	7.92168
LSP1	1.84927	3.23173	6.78893	8.48327e-08	2.15697e-06	7.89961
RPL32	0.961161	7.40707	6.78611	8.55354e-08	2.16738e-06	7.89153
COL8A1	1.20115	2.76508	6.78595	8.55752e-08	2.16738e-06	7.89108
LINC00885	-0.775417	1.5515	-6.78376	8.61271e-08	2.17594e-06	7.88478
ADH1A	0.9131	1.94746	6.78366	8.61516e-08	2.17594e-06	7.8845
BLOC1S5-TXNDC5	0.940038	5.08501	6.7812	8.67758e-08	2.1828e-06	7.87743
HS6ST2	-1.01236	1.90954	-6.78102	8.68213e-08	2.1828e-06	7.87692
HCLS1	1.33484	4.52224	6.77896	8.73478e-08	2.19402e-06	7.871
ND4	-3.08828	11.8052	-6.77714	8.78164e-08	2.20377e-06	7.86575
SGK3	-0.630946	2.38626	-6.77568	8.81925e-08	2.21119e-06	7.86157
COLEC12	0.678858	1.98353	6.77511	8.83402e-08	2.21286e-06	7.85993
ALS2CL	-1.03403	4.20786	-6.77426	8.85613e-08	2.21638e-06	7.85748
CASC22	-1.21367	0.784705	-6.77296	8.8899e-08	2.22091e-06	7.85376
H2AC11	1.83631	2.94429	6.77235	8.90585e-08	2.22091e-06	7.852
MICOS10-NBL1	1.02942	4.50475	6.77232	8.90652e-08	2.22091e-06	7.85192
EEF1AKMT3	-0.854273	3.57541	-6.77232	8.90667e-08	2.22091e-06	7.85191
FNDC4	1.25514	1.83265	6.76686	9.05043e-08	2.24213e-06	7.83623
C3AR1	0.817228	2.15136	6.7666	9.0572e-08	2.24213e-06	7.83549
DNAAF4-CCPG1	-0.742054	2.89221	-6.759	9.26138e-08	2.28648e-06	7.81366
HSPA4L	-0.764058	2.60897	-6.75804	9.28749e-08	2.2888e-06	7.8109
RPS10	0.872948	7.49391	6.75599	9.34352e-08	2.30054e-06	7.80501
MARCHF1	0.791413	1.55957	6.75456	9.38303e-08	2.30612e-06	7.80088
FADS2	0.814519	3.45441	6.74682	9.59848e-08	2.34645e-06	7.77864
SLC10A1	0.66467	2.15961	6.74617	9.61674e-08	2.34882e-06	7.77678
ATP6	-2.98533	10.8507	-6.74201	9.73506e-08	2.37137e-06	7.76481
MIR3171HG	-0.657367	0.742818	-6.73514	9.93341e-08	2.4154e-06	7.74505
TBC1D8B	-0.762874	2.12374	-6.73355	9.97975e-08	2.4197e-06	7.74049
BAIAP2	-1.13716	3.64773	-6.73332	9.98644e-08	2.4197e-06	7.73984
MCUR1	-0.64805	3.66594	-6.73236	1.00148e-07	2.42443e-06	7.73706
MIR6503	1.68106	1.85594	6.73087	1.00587e-07	2.4329e-06	7.73278
FBXO41	0.700945	1.20787	6.72994	1.0086e-07	2.43721e-06	7.73012
A2M-AS1	0.744831	3.50675	6.72937	1.01032e-07	2.43721e-06	7.72846
RHOG	0.798158	4.18696	6.72668	1.01833e-07	2.45438e-06	7.72072
BAX	0.733868	4.88545	6.72237	1.0313e-07	2.4791e-06	7.70833
PDXP-DT	1.07258	1.86023	6.7202	1.03787e-07	2.48454e-06	7.7021
POLR2G	0.605154	5.4755	6.71907	1.04134e-07	2.49012e-06	7.69884
NAPSB	1.45758	3.59564	6.71698	1.04773e-07	2.50105e-06	7.69284
LAPTM5	1.63205	4.85417	6.71565	1.05185e-07	2.50434e-06	7.689
TMPRSS2	-0.991844	4.64482	-6.71426	1.05616e-07	2.51241e-06	7.685
CSF1R	1.37185	4.75606	6.70954	1.0709e-07	2.53951e-06	7.67142
CHST15	0.963543	2.73244	6.70789	1.07611e-07	2.5474e-06	7.66667
HLA-DRA	1.09189	8.38766	6.70732	1.07792e-07	2.5474e-06	7.66502
TXNDC5	0.950984	5.15536	6.706	1.08208e-07	2.55193e-06	7.66125
HCK	1.38288	2.96229	6.70492	1.08553e-07	2.55566e-06	7.65813
TACC2	-0.698342	3.62331	-6.69875	1.1054e-07	2.58908e-06	7.64037
PEA15	0.693004	5.6103	6.69797	1.10793e-07	2.59281e-06	7.63813
MAGI1-AS1	-0.619534	3.65314	-6.6966	1.1124e-07	2.60105e-06	7.63418
RDH10-AS1	-0.758781	1.81651	-6.69131	1.12984e-07	2.62685e-06	7.61895
AK4	-1.26325	6.21459	-6.69121	1.13015e-07	2.62685e-06	7.61868
MIR212	-1.74455	0.973935	-6.68911	1.13717e-07	2.64094e-06	7.61261
CLDN8	-1.19102	3.72926	-6.68674	1.14512e-07	2.65455e-06	7.6058
CXCL16	0.741868	4.3099	6.68313	1.15733e-07	2.67414e-06	7.59541
PHF19	0.688707	2.35201	6.67574	1.18277e-07	2.72146e-06	7.57411
CDC42EP5	0.788734	2.91891	6.6753	1.18428e-07	2.72265e-06	7.57286
LINC01426	0.725274	0.551714	6.67453	1.18698e-07	2.72658e-06	7.57063
SH3YL1	-0.797826	3.86096	-6.67151	1.19756e-07	2.74396e-06	7.56195
SPOCK2	-0.807073	4.66832	-6.66999	1.20293e-07	2.75397e-06	7.55756
RNASET2	0.807001	2.69972	6.66553	1.21881e-07	2.78335e-06	7.54472
SALL3	-1.37294	1.93934	-6.66057	1.23673e-07	2.82194e-06	7.53042
CD101	0.603389	1.39766	6.65912	1.24202e-07	2.82928e-06	7.52624
TMEM52B	-1.65329	5.58529	-6.65784	1.24671e-07	2.83525e-06	7.52255
INSR	-0.794966	6.10034	-6.65658	1.25131e-07	2.84192e-06	7.51894
ADCY7	1.32481	3.05962	6.65647	1.25172e-07	2.84192e-06	7.51863
CADM3	1.50259	1.39092	6.65584	1.25406e-07	2.84386e-06	7.51679
FERMT3	1.25744	3.59217	6.65568	1.25464e-07	2.84386e-06	7.51634
TENM2	-0.647615	1.40442	-6.65459	1.25869e-07	2.84947e-06	7.51319
HSPA1B	-1.43044	6.78492	-6.65445	1.2592e-07	2.84947e-06	7.51279
PAQR5-DT	-1.06112	3.70362	-6.65279	1.26534e-07	2.85401e-06	7.50802
OLR1	-1.06393	2.04055	-6.65251	1.26641e-07	2.85401e-06	7.50719
PIK3CG	1.0217	1.84451	6.64932	1.27835e-07	2.87383e-06	7.498
PCK1	-2.192	8.09524	-6.64897	1.27967e-07	2.87444e-06	7.49699
CCL19	3.78774	4.27805	6.64778	1.28415e-07	2.88214e-06	7.49357
CHI3L2	1.15299	0.965306	6.64673	1.28811e-07	2.88819e-06	7.49056
PMP22	0.605464	3.63775	6.64651	1.28896e-07	2.88819e-06	7.48991
NME2	0.930756	6.2735	6.64617	1.29024e-07	2.8887e-06	7.48894
CAMK2B	-0.934628	1.44554	-6.64345	1.3006e-07	2.90952e-06	7.48111
MCF2L	-0.709641	3.86506	-6.64251	1.30424e-07	2.91528e-06	7.47837
LHPP	-0.655557	3.02779	-6.63869	1.31895e-07	2.94005e-06	7.46739
CAPN6	1.34161	1.86722	6.63848	1.31977e-07	2.94005e-06	7.46678
GYPC	1.22568	4.23714	6.6382	1.32086e-07	2.94005e-06	7.46597
CCDC148	-0.770929	2.52249	-6.63764	1.32304e-07	2.94005e-06	7.46435
TESC	1.40806	3.56714	6.63691	1.32589e-07	2.94209e-06	7.46224
IL2RG	1.88427	3.04988	6.63175	1.34618e-07	2.97969e-06	7.44737
SNX20	1.28319	1.43651	6.62804	1.36098e-07	2.99681e-06	7.43666
CCDC196	-0.651813	1.52415	-6.62376	1.37823e-07	3.02636e-06	7.42433
PYROXD1	-0.626115	2.32055	-6.61958	1.3953e-07	3.05405e-06	7.41228
ADRB2	1.08716	2.07814	6.61906	1.39743e-07	3.05628e-06	7.41078
FBXL5	-0.688504	5.56289	-6.61451	1.41628e-07	3.08766e-06	7.39766
TRBJ2-3	2.18013	3.16821	6.6128	1.42343e-07	3.0983e-06	7.39273
ADAMTS19-AS1	-0.846982	0.81152	-6.61223	1.42584e-07	3.09859e-06	7.39108
GRB14	-0.679856	3.49891	-6.60927	1.4383e-07	3.11583e-06	7.38255
PCDH15	-0.850681	0.908796	-6.60876	1.4405e-07	3.11813e-06	7.38106
SMIM34	-1.20891	1.87638	-6.60826	1.44259e-07	3.12018e-06	7.37964
DMRT2	-1.37402	3.03223	-6.60736	1.44646e-07	3.12608e-06	7.37702
XPNPEP2	-1.87031	7.59985	-6.60457	1.45836e-07	3.14685e-06	7.36899
TUBB	0.809683	6.7005	6.60421	1.4599e-07	3.14769e-06	7.36796
SCUBE1-AS2	-0.644698	0.496038	-6.60393	1.46113e-07	3.14786e-06	7.36713
C1QTNF5	0.73768	2.18897	6.60051	1.47593e-07	3.17226e-06	7.35726
MFRP	0.73768	2.18897	6.60051	1.47593e-07	3.17226e-06	7.35726
AGMO	-0.750067	1.37064	-6.59992	1.47848e-07	3.17525e-06	7.35557
CFHR1	1.87688	2.22801	6.59778	1.48784e-07	3.19285e-06	7.34939
IL27RA	1.06823	2.44958	6.59587	1.49625e-07	3.20839e-06	7.34387
PLAC9	0.662616	3.74634	6.59524	1.49901e-07	3.2118e-06	7.34207
GZMM	1.25096	1.4787	6.59438	1.50283e-07	3.21747e-06	7.33957
GPHN	-0.832117	4.41318	-6.58906	1.52657e-07	3.2632e-06	7.32423
ACSF2	-1.29542	7.39673	-6.58851	1.52906e-07	3.26597e-06	7.32263
LRP1-AS	0.826723	3.56203	6.58763	1.533e-07	3.27182e-06	7.32011
CYP3A4	-0.978361	1.55172	-6.58572	1.54168e-07	3.2878e-06	7.31458
S100A11	1.13963	6.92588	6.58455	1.54701e-07	3.29659e-06	7.3112
ABCD3	-0.733118	4.66333	-6.58368	1.55097e-07	3.29991e-06	7.3087
ADA	0.782377	2.64088	6.58209	1.55826e-07	3.31028e-06	7.3041
SERPINA4	-1.39103	2.50702	-6.58163	1.56037e-07	3.31103e-06	7.30278
ARMH4	-1.18928	3.05529	-6.578	1.57715e-07	3.3349e-06	7.2923
SLC26A6	-1.06348	4.90354	-6.57456	1.59321e-07	3.36536e-06	7.28238
LCP1	1.80115	4.1889	6.571	1.61006e-07	3.39111e-06	7.27208
STEAP4	1.12232	2.01915	6.57035	1.61315e-07	3.39268e-06	7.27021
F11	-1.3026	2.96357	-6.56802	1.62424e-07	3.4134e-06	7.26349
PCSK1N	-1.09731	7.9534	-6.56658	1.63114e-07	3.42215e-06	7.25934
NCF2	1.36131	2.81807	6.56646	1.63174e-07	3.42215e-06	7.25899
ANKRD24	-0.945637	1.86619	-6.56527	1.6375e-07	3.42258e-06	7.25554
SRM	0.662738	4.43829	6.56522	1.6377e-07	3.42258e-06	7.25541
LINC00426	0.636365	0.825105	6.56521	1.63778e-07	3.42258e-06	7.25536
RPL36	0.835716	7.53141	6.56512	1.63821e-07	3.42258e-06	7.25511
F11-AS1	-1.00782	1.73781	-6.56504	1.6386e-07	3.42258e-06	7.25487
SHANK2-AS1	-0.667193	2.78381	-6.55958	1.66521e-07	3.47021e-06	7.2391
LTC4S	0.709693	3.69622	6.55918	1.66717e-07	3.47145e-06	7.23795
RCC1	0.835878	2.78106	6.55894	1.66833e-07	3.47145e-06	7.23727
TRPV2	0.837475	2.68494	6.55828	1.67159e-07	3.47559e-06	7.23536
LIMS3	-0.663265	1.51607	-6.55789	1.67351e-07	3.47694e-06	7.23423
SLC30A9	-0.601759	4.13139	-6.557	1.67792e-07	3.48347e-06	7.23165
C1QTNF7	-1.03382	2.22701	-6.55644	1.68065e-07	3.48514e-06	7.23006
LAMC2	1.56764	2.66343	6.55632	1.68127e-07	3.48514e-06	7.2297
IL10RA	1.5038	3.27203	6.55485	1.68858e-07	3.495e-06	7.22546
FBLN1	1.11396	4.52201	6.55414	1.69213e-07	3.49971e-06	7.2234
NME1-NME2	0.911973	6.08579	6.55112	1.70727e-07	3.52305e-06	7.21468
MIR25	0.948416	3.74994	6.54918	1.71705e-07	3.53791e-06	7.20908
OLIG1	-0.781773	1.51524	-6.54856	1.72021e-07	3.54174e-06	7.20728
TRBJ2-1	2.14182	2.16405	6.54725	1.72688e-07	3.54482e-06	7.20349
PYY	-0.676642	0.917106	-6.54614	1.73253e-07	3.55259e-06	7.20029
DEFB1	-1.23313	8.65084	-6.54358	1.74566e-07	3.56882e-06	7.1929
HELT	-0.744267	0.74115	-6.5433	1.74713e-07	3.56882e-06	7.19208
RRAGD	-0.742706	4.18539	-6.54318	1.74774e-07	3.56882e-06	7.19173
CYBC1	0.656311	4.48172	6.54249	1.75129e-07	3.57087e-06	7.18974
HSPA1A	-1.38695	6.90831	-6.54047	1.76175e-07	3.58419e-06	7.18391
HLA-DPB1	1.46283	5.3249	6.53992	1.76461e-07	3.58734e-06	7.18233
MISP3	-0.879013	4.20456	-6.53719	1.77889e-07	3.61102e-06	7.17443
TRBJ2-6	1.88732	1.96853	6.53659	1.78206e-07	3.61209e-06	7.17269
IL34	1.13157	2.61839	6.53347	1.79851e-07	3.63468e-06	7.1637
COL1A1	2.33902	5.57984	6.53304	1.80083e-07	3.63555e-06	7.16243
LAIR2	0.624093	0.746414	6.53289	1.80159e-07	3.63555e-06	7.16202
RCSD1	0.807425	2.63644	6.53243	1.80407e-07	3.63787e-06	7.16067
HAS2	0.779014	0.700996	6.53017	1.81614e-07	3.65952e-06	7.15414
TNNT2	-1.27418	3.16786	-6.52991	1.8175e-07	3.65957e-06	7.15341
MLXIPL	-1.49505	4.93407	-6.52801	1.82774e-07	3.67701e-06	7.14791
PIK3AP1	0.775553	3.83641	6.5276	1.82994e-07	3.67701e-06	7.14673
STUM	-0.963793	1.99524	-6.52626	1.83718e-07	3.68027e-06	7.14286
CAPG	0.765276	5.46717	6.52397	1.84966e-07	3.69177e-06	7.13624
CCR5	1.19088	1.5176	6.52205	1.86016e-07	3.70195e-06	7.13069
SHMT1	-1.00357	7.64276	-6.52027	1.86995e-07	3.71335e-06	7.12555
SLC22A23	-0.794812	3.57744	-6.51653	1.89076e-07	3.74922e-06	7.11472
AHNAK	0.752918	7.68095	6.51608	1.89326e-07	3.75148e-06	7.11342
STK10	0.929471	3.71665	6.51411	1.90429e-07	3.76559e-06	7.10773
LONRF1	-0.597446	2.95075	-6.51363	1.90698e-07	3.76566e-06	7.10635
DDAH1	-0.752999	5.58036	-6.51358	1.90729e-07	3.76566e-06	7.10619
ACTR6	-0.666325	2.05825	-6.51112	1.92116e-07	3.78131e-06	7.0991
CD1C	1.69311	1.73175	6.51096	1.92211e-07	3.78131e-06	7.09861
TRGV2	1.46224	1.73647	6.50875	1.93467e-07	3.80328e-06	7.09223
LOC105372143	-0.667707	2.60817	-6.50815	1.93812e-07	3.80734e-06	7.09049
ALDH1L1-AS2	-1.07719	2.7146	-6.50716	1.94377e-07	3.81467e-06	7.08764
PPP1R21	-0.594859	4.96629	-6.50662	1.9469e-07	3.81638e-06	7.08606
ALDH6A1	-1.52159	7.22096	-6.50525	1.95477e-07	3.82905e-06	7.08211
SLC25A48	-1.11663	2.47029	-6.50261	1.97007e-07	3.85619e-06	7.07448
BMP4	0.645838	2.94798	6.50238	1.97144e-07	3.85619e-06	7.0738
FXYD5	1.22416	3.55836	6.49833	1.99512e-07	3.88864e-06	7.06211
FLT3LG	0.769515	2.587	6.49793	1.99751e-07	3.89053e-06	7.06093
FOXS1	0.797815	2.40942	6.49008	2.04432e-07	3.96761e-06	7.03825
SLC1A4	0.628125	2.45527	6.48934	2.04882e-07	3.97352e-06	7.0361
MYO7A	-1.15448	3.76131	-6.48864	2.05304e-07	3.97638e-06	7.03409
GPR89A	-0.860572	3.9698	-6.48813	2.05618e-07	3.97654e-06	7.03259
GLT8D2	0.645411	1.88451	6.48681	2.06417e-07	3.98918e-06	7.02879
ATP6V1C2	-0.671847	4.03771	-6.48581	2.07031e-07	3.99822e-06	7.02589
GRAMD1B	-1.19436	3.23705	-6.48547	2.07236e-07	3.99937e-06	7.02491
RPS5	0.78339	7.86449	6.48454	2.07809e-07	4.00528e-06	7.02221
RASSF3	0.709507	3.19683	6.4844	2.07893e-07	4.00528e-06	7.02182
MIR654	1.10283	0.993002	6.48417	2.08039e-07	4.00528e-06	7.02113
PARVG	1.12446	2.22492	6.48387	2.08221e-07	4.00528e-06	7.02027
ABTB3	-0.803079	1.95008	-6.48378	2.08273e-07	4.00528e-06	7.02003
PTPN6	0.923678	4.39864	6.48258	2.09019e-07	4.01679e-06	7.01653
CDC20	0.792082	1.8822	6.48109	2.09941e-07	4.02323e-06	7.01222
LAMP2	-0.670033	4.5757	-6.47482	2.13863e-07	4.08412e-06	6.99409
SLIT3	1.08168	4.85924	6.47375	2.14544e-07	4.09426e-06	6.99098
LILRB1	1.11748	1.82976	6.47286	2.15104e-07	4.09923e-06	6.98843
MIR195	1.55286	1.91372	6.47181	2.15774e-07	4.10915e-06	6.98539
PLP2	1.23305	4.4666	6.46733	2.1865e-07	4.14574e-06	6.97242
B2M	0.761108	7.5581	6.46457	2.20443e-07	4.17486e-06	6.96443
SLC16A10	-1.04959	2.33519	-6.46419	2.20687e-07	4.17659e-06	6.96334
CD79A	2.37284	2.59987	6.46348	2.21152e-07	4.18251e-06	6.96128
MIR425	1.4148	2.16311	6.46171	2.22315e-07	4.19581e-06	6.95615
TMEM143	-0.713335	3.56786	-6.45897	2.24118e-07	4.21822e-06	6.94824
RIPK4	-0.73859	4.33552	-6.45604	2.26074e-07	4.25211e-06	6.93973
ACOX1	-0.699095	5.4001	-6.45482	2.26885e-07	4.26153e-06	6.93622
GPR65	0.683922	1.13363	6.45282	2.28235e-07	4.27515e-06	6.93041
CYP4A11	-1.88368	7.59394	-6.45163	2.2904e-07	4.2873e-06	6.92697
MIR4521	1.54136	1.40192	6.4495	2.30488e-07	4.31146e-06	6.9208
NDNF	-2.2112	3.43396	-6.44722	2.32044e-07	4.33761e-06	6.91421
MIR199A2	0.907142	3.08723	6.44374	2.34447e-07	4.37655e-06	6.90412
H2AC17	1.83179	2.92717	6.4428	2.35094e-07	4.38566e-06	6.90142
CEACAM1	-0.738453	4.6392	-6.44211	2.35575e-07	4.38864e-06	6.89942
PLCL1	-0.773815	4.31161	-6.44032	2.3683e-07	4.40902e-06	6.89422
SLC39A14	-0.797227	4.42905	-6.43274	2.422e-07	4.48766e-06	6.87227
FRMD6	0.607466	2.11981	6.43227	2.42531e-07	4.49076e-06	6.87093
PRSS48	-0.626219	2.41871	-6.43114	2.43345e-07	4.49974e-06	6.86765
GAL3ST4	0.692471	1.79624	6.43025	2.43987e-07	4.50858e-06	6.86507
C1RL	1.11411	3.99661	6.42961	2.44451e-07	4.51411e-06	6.86321
CD79B	1.78673	2.50468	6.429	2.4489e-07	4.51767e-06	6.86146
ARHGAP9	1.5266	2.62247	6.42704	2.46314e-07	4.53934e-06	6.85578
LIMS4	-0.626625	2.34095	-6.42672	2.46552e-07	4.54067e-06	6.85483
CARD9	0.903271	1.94441	6.42529	2.47597e-07	4.55378e-06	6.85069
MIR548V	-1.2137	2.9402	-6.42404	2.48514e-07	4.56148e-06	6.84707
ZEB2	0.816619	4.05712	6.42358	2.48848e-07	4.56454e-06	6.84576
ARL11	0.710391	0.831586	6.42093	2.50812e-07	4.59399e-06	6.83806
EMILIN1	1.2258	4.99277	6.42021	2.51346e-07	4.59805e-06	6.83598
DNAJB9	-0.833752	4.07002	-6.41914	2.5214e-07	4.6095e-06	6.83289
EMILIN2	0.874805	2.28779	6.4186	2.52542e-07	4.61082e-06	6.83133
MRO	-2.03728	3.69991	-6.41679	2.53902e-07	4.62937e-06	6.82607
RPL10A	0.74244	8.49844	6.41613	2.54399e-07	4.63325e-06	6.82416
RARRES1	1.52128	2.72494	6.41605	2.54453e-07	4.63325e-06	6.82395
ALDH1L1-AS1	-1.27229	5.16207	-6.41302	2.56745e-07	4.66567e-06	6.81517
CNPY3-GNMT	0.698149	3.07943	6.41146	2.57939e-07	4.68427e-06	6.81063
ACADM	-1.13536	5.41907	-6.41067	2.58541e-07	4.69208e-06	6.80835
KIF21A	-0.717089	4.02361	-6.40747	2.60999e-07	4.73356e-06	6.79908
ARHGAP28	-0.970154	2.44274	-6.40467	2.63173e-07	4.76353e-06	6.79096
ANO5	-0.632608	2.09898	-6.40299	2.64481e-07	4.78089e-06	6.78611
MSH3	-0.677406	4.23054	-6.40255	2.64824e-07	4.78394e-06	6.78484
UGT2B28	-1.86795	0.881679	-6.40059	2.66371e-07	4.80239e-06	6.77914
IRF8	1.59888	3.55126	6.39588	2.70106e-07	4.86332e-06	6.76551
LCP2	1.17487	2.81967	6.39418	2.71472e-07	4.88182e-06	6.76057
COL15A1	1.19555	4.14913	6.3925	2.72828e-07	4.90267e-06	6.75569
LRRK1	0.905839	1.9765	6.39223	2.7304e-07	4.90327e-06	6.75493
SH3GL2	-0.983622	2.01894	-6.3889	2.75747e-07	4.94541e-06	6.74527
CYP3A7-CYP3A51P	-1.01102	1.82943	-6.3875	2.7689e-07	4.95886e-06	6.74122
CMTM7	0.74238	3.36161	6.38732	2.77041e-07	4.95886e-06	6.74069
SEPTIN1	0.87073	3.34422	6.38674	2.77516e-07	4.96412e-06	6.73901
ADAMTS2	1.11397	2.3225	6.38444	2.79411e-07	4.99477e-06	6.73234
ITGAL	1.59797	3.05907	6.38251	2.81014e-07	5.01687e-06	6.72675
KCTD17	0.825939	2.00034	6.38147	2.81878e-07	5.02576e-06	6.72374
ANXA2R-AS1	0.754605	2.52597	6.38008	2.83042e-07	5.04087e-06	6.71971
SP140	0.989286	1.3278	6.38002	2.83094e-07	5.04087e-06	6.71953
RASSF1-AS1	0.739712	1.97469	6.37502	2.8732e-07	5.09956e-06	6.70502
SAMHD1	1.31338	4.0081	6.37125	2.90546e-07	5.15348e-06	6.69409
PAXX	0.701157	5.08075	6.37102	2.90745e-07	5.15367e-06	6.69342
ADAM19	1.20419	2.49069	6.37051	2.91182e-07	5.15808e-06	6.69195
MIR130A	1.03869	1.72858	6.36852	2.92899e-07	5.18131e-06	6.68619
FERMT2	-0.655445	4.70067	-6.36834	2.93061e-07	5.18131e-06	6.68565
NTNG1	-0.999883	1.35042	-6.36545	2.95577e-07	5.22201e-06	6.67728
HSPD1	-0.860928	6.87785	-6.36469	2.96248e-07	5.22755e-06	6.67506
PLPP4	-0.732108	1.58138	-6.3624	2.98262e-07	5.24957e-06	6.66843
RGS9BP	-0.984224	1.65606	-6.3621	2.98523e-07	5.25078e-06	6.66757
UBE2QL1	-0.733204	1.26248	-6.35543	3.04484e-07	5.33851e-06	6.64822
CD4	1.26524	4.0858	6.35395	3.05822e-07	5.35853e-06	6.64393
CCDC69	0.731295	3.55176	6.3509	3.08599e-07	5.39339e-06	6.63508
PLEK	1.46792	2.88252	6.35017	3.09263e-07	5.39886e-06	6.63297
RORC	-0.999309	4.5164	-6.3491	3.10251e-07	5.41191e-06	6.62985
GZMK	1.47273	1.58015	6.34783	3.11421e-07	5.42886e-06	6.62617
FOXH1	-0.666686	2.29788	-6.34597	3.13142e-07	5.44502e-06	6.62077
TMBIM6	-0.978628	8.89059	-6.34455	3.14457e-07	5.46095e-06	6.61667
RRAS	0.708547	5.32841	6.34413	3.14853e-07	5.46437e-06	6.61544
CD209	1.27855	2.07373	6.34275	3.16141e-07	5.47632e-06	6.61144
PIK3R5	1.34533	2.11999	6.34139	3.17424e-07	5.49199e-06	6.60748
PTPRO	-1.4583	2.68814	-6.34136	3.17447e-07	5.49199e-06	6.60741
PTN	0.834873	3.35655	6.34078	3.17996e-07	5.49802e-06	6.60571
GGTA1	1.03491	2.50943	6.33514	3.23358e-07	5.58017e-06	6.58934
P2RX5-TAX1BP3	0.619042	3.53104	6.33283	3.25572e-07	5.6113e-06	6.58267
CSRNP1	-1.1441	3.5806	-6.33259	3.25804e-07	5.61178e-06	6.58197
ETFDH	-0.647014	4.27552	-6.33218	3.26208e-07	5.6152e-06	6.58076
NODAL	-0.607456	1.43868	-6.33169	3.26682e-07	5.61983e-06	6.57934
S1PR4	1.37816	1.78529	6.33088	3.27463e-07	5.62973e-06	6.577
IKZF1	1.23234	1.62255	6.33041	3.27923e-07	5.6341e-06	6.57562
G6PC1	-2.54613	5.70493	-6.32978	3.28531e-07	5.63749e-06	6.57381
FAAH	-0.706626	5.51799	-6.32939	3.28914e-07	5.64053e-06	6.57267
NNMT	2.22686	3.63246	6.32896	3.29333e-07	5.64419e-06	6.57142
MMP23A	0.806582	1.85567	6.32606	3.3218e-07	5.68234e-06	6.563
TRGV3	1.24036	1.72495	6.3214	3.36794e-07	5.74941e-06	6.54949
S100A13	0.823588	4.71313	6.32126	3.36942e-07	5.74941e-06	6.54906
GGACT	-1.18781	3.3489	-6.32076	3.37436e-07	5.75426e-06	6.54763
TRBJ2-7	2.2092	3.7583	6.32025	3.37947e-07	5.75939e-06	6.54615
HSD11B2	-1.58207	7.60267	-6.31695	3.41272e-07	5.80883e-06	6.53656
RAN	0.604596	5.50741	6.31523	3.43016e-07	5.82404e-06	6.53158
ARHGEF25	0.692672	3.09457	6.31443	3.43829e-07	5.83062e-06	6.52926
CD27	0.912539	2.37182	6.30843	3.50005e-07	5.90976e-06	6.51183
DDN	-1.86935	2.95546	-6.30755	3.5092e-07	5.91566e-06	6.50928
OSBPL6	-0.765906	1.37021	-6.30736	3.51114e-07	5.91566e-06	6.50873
MIR6834	0.804788	2.30024	6.30696	3.51535e-07	5.91566e-06	6.50756
MAP7	-0.690072	4.05378	-6.30664	3.51866e-07	5.91566e-06	6.50664
RPL28	0.843291	5.66483	6.3057	3.52842e-07	5.92844e-06	6.50393
IFNGR2	0.634019	4.57958	6.30024	3.58607e-07	6.01424e-06	6.48807
GPR89B	-0.879259	4.25273	-6.299	3.59931e-07	6.02906e-06	6.48446
OGDHL	-0.949923	7.57812	-6.29806	3.60938e-07	6.04223e-06	6.48172
NFATC4	0.866054	2.99064	6.29659	3.62506e-07	6.05614e-06	6.47748
IMPDH1	0.730093	3.4254	6.29576	3.63403e-07	6.06499e-06	6.47506
MIR23B	0.979698	3.55054	6.2941	3.65203e-07	6.09131e-06	6.47023
RBP1	0.766015	2.60988	6.29366	3.65674e-07	6.09546e-06	6.46896
TMEM216	0.649198	2.88444	6.29162	3.67899e-07	6.1251e-06	6.46303
CD163	1.22999	3.59025	6.29044	3.69182e-07	6.14105e-06	6.45962
ESF1	-0.720611	1.78341	-6.29017	3.69485e-07	6.14105e-06	6.45882
MANF	0.905147	5.02254	6.28765	3.72252e-07	6.17133e-06	6.45151
H2BC9	1.75243	3.67903	6.28556	3.74575e-07	6.20203e-06	6.44542
LOC105370489	0.67745	3.00423	6.28537	3.74783e-07	6.20203e-06	6.44488
RPL13AP5	1.02089	5.48179	6.28414	3.76152e-07	6.21343e-06	6.44131
FER1L6-AS1	-0.967691	0.802528	-6.28281	3.77636e-07	6.23417e-06	6.43746
PHYHIP	-0.933991	1.77797	-6.28075	3.79949e-07	6.26859e-06	6.43148
MS4A4E	0.928383	1.47736	6.28024	3.80525e-07	6.27054e-06	6.43
VWA5A	0.603223	3.52676	6.27912	3.81797e-07	6.28394e-06	6.42673
PALM3	-0.924857	3.98168	-6.27436	3.87229e-07	6.35047e-06	6.4129
CCR4	0.926507	1.068	6.27114	3.90948e-07	6.39614e-06	6.40355
COL5A1	1.53278	3.40531	6.2669	3.95896e-07	6.45782e-06	6.39124
SRPX2	0.806792	2.41724	6.26601	3.96939e-07	6.46713e-06	6.38866
EMX2	-0.761175	4.36436	-6.26552	3.97518e-07	6.47272e-06	6.38724
HDAC6	-0.749054	5.75177	-6.26437	3.98875e-07	6.49095e-06	6.3839
MIR8071-2	2.20233	2.37357	6.26179	4.01947e-07	6.5332e-06	6.37639
RAB3A	-0.601289	2.42044	-6.26105	4.02834e-07	6.54373e-06	6.37424
SYT1	-0.782152	1.65023	-6.25169	4.14174e-07	6.69618e-06	6.34706
TRAV9-2	1.01939	0.756849	6.24834	4.18322e-07	6.74155e-06	6.33731
GPX1	0.809853	7.07431	6.24825	4.18426e-07	6.74155e-06	6.33707
RPS27A	0.744949	7.57735	6.2474	4.19494e-07	6.75429e-06	6.33457
SNX22	0.659699	4.64727	6.2467	4.20358e-07	6.76026e-06	6.33256
WT1	-1.45811	2.96257	-6.24305	4.24943e-07	6.83e-06	6.32194
BATF	1.19866	1.20957	6.23989	4.28954e-07	6.88638e-06	6.31275
RPL6	0.679421	7.09172	6.23853	4.3069e-07	6.9102e-06	6.3088
WIPF3	-0.635569	1.85963	-6.2367	4.33036e-07	6.93829e-06	6.30348
HCST	1.52697	2.70292	6.23657	4.332e-07	6.93829e-06	6.30311
MIR331	1.2773	2.54965	6.23618	4.33703e-07	6.93938e-06	6.30197
CRACR2A	0.758338	1.37123	6.23609	4.3382e-07	6.93938e-06	6.30171
RGS16	-0.967014	2.44664	-6.23593	4.34028e-07	6.93938e-06	6.30124
ENC1	0.905072	2.97866	6.23322	4.37531e-07	6.98144e-06	6.29337
LYPLAL1	-0.586839	2.547	-6.23136	4.39959e-07	7.00967e-06	6.28796
RORA-AS1	-0.627817	2.56891	-6.23005	4.41665e-07	7.03276e-06	6.28417
SLC43A3	0.928564	2.89775	6.22869	4.43458e-07	7.05721e-06	6.2802
GMFG	1.25028	4.44002	6.22847	4.43747e-07	7.05771e-06	6.27957
H1-5	1.76377	2.6028	6.22806	4.44283e-07	7.06213e-06	6.27838
GRK5	0.651993	2.31292	6.22625	4.46678e-07	7.0961e-06	6.27312
DLD	-0.711094	4.71196	-6.22454	4.48959e-07	7.12336e-06	6.26814
MIR1199	-1.3463	2.93505	-6.22438	4.49174e-07	7.12336e-06	6.26767
IRF4	2.00513	1.80954	6.22293	4.5111e-07	7.14499e-06	6.26346
LINC01396	-0.608426	0.665557	-6.2221	4.52214e-07	7.15088e-06	6.26107
LINC01278	-0.735821	3.58143	-6.2196	4.55586e-07	7.1959e-06	6.2538
CLIC4	-0.638326	6.55617	-6.21878	4.56706e-07	7.20113e-06	6.2514
FZD5	-0.650579	3.50899	-6.21846	4.57134e-07	7.20373e-06	6.25048
MIR6824	-1.09861	4.8608	-6.21808	4.57651e-07	7.20774e-06	6.24937
CD52	2.11793	3.05353	6.21742	4.58551e-07	7.21777e-06	6.24745
IQGAP2	-0.885933	4.94295	-6.21573	4.60865e-07	7.25003e-06	6.24252
TP53INP2	-0.872638	4.54033	-6.21512	4.61692e-07	7.25886e-06	6.24077
RASAL3	1.33822	2.42888	6.21483	4.62097e-07	7.26106e-06	6.23991
COLGALT1	0.664693	4.4722	6.20886	4.70365e-07	7.37407e-06	6.22256
SH3BP1	1.22003	2.47691	6.20677	4.7329e-07	7.40721e-06	6.21649
CAVIN3	0.910515	3.7313	6.20449	4.76511e-07	7.45337e-06	6.20985
PPP1R14B	1.02144	5.47618	6.20382	4.77466e-07	7.46404e-06	6.20789
RPL39	0.848166	8.48817	6.2007	4.81899e-07	7.52906e-06	6.19885
NDFIP2	-0.662763	3.14513	-6.20024	4.82558e-07	7.53506e-06	6.19751
ELOA2	-0.600055	1.79125	-6.19328	4.92647e-07	7.68822e-06	6.17726
IL12RB1	0.854845	1.33182	6.19163	4.95071e-07	7.72164e-06	6.17246
SNORD97	-0.894517	3.79029	-6.18988	4.97648e-07	7.75588e-06	6.16738
RTP4	0.85479	2.15658	6.18714	5.01725e-07	7.79685e-06	6.15939
SP140L	0.642354	2.49863	6.18703	5.01884e-07	7.79685e-06	6.15908
DCN	0.870245	5.62945	6.18672	5.0235e-07	7.79965e-06	6.15818
GLI1	0.845296	1.49789	6.18608	5.03303e-07	7.81002e-06	6.15632
CHI3L1	-1.75159	3.30074	-6.18135	5.10435e-07	7.90281e-06	6.14255
CHRM3-AS2	-0.783673	1.34938	-6.18079	5.11281e-07	7.90814e-06	6.14093
CRB2	-1.02139	3.08007	-6.18074	5.11357e-07	7.90814e-06	6.14079
ND2	-2.62569	10.3884	-6.17684	5.17321e-07	7.97787e-06	6.12944
EEA1	-0.594325	2.22292	-6.17539	5.19553e-07	8.00327e-06	6.12523
CLNK	-1.04892	2.26103	-6.17068	5.26876e-07	8.10658e-06	6.11153
FBL	0.826928	5.66928	6.17028	5.27504e-07	8.10753e-06	6.11036
ALDH1L1	-1.21781	6.55263	-6.16429	5.36983e-07	8.22094e-06	6.09294
LINC02294	-1.49353	2.0182	-6.1634	5.38406e-07	8.23353e-06	6.09035
MIAT	0.799191	1.73869	6.16278	5.39408e-07	8.23966e-06	6.08853
ADRA2A	1.39833	2.32073	6.16154	5.41395e-07	8.26036e-06	6.08493
HTRA1	-0.950609	5.89332	-6.16131	5.41763e-07	8.26036e-06	6.08427
ADHFE1	-0.709183	4.30301	-6.16119	5.41967e-07	8.26036e-06	6.0839
ALDH9A1	-0.658878	6.1026	-6.16118	5.4197e-07	8.26036e-06	6.08389
PNPLA1	-1.1661	2.34461	-6.16003	5.43835e-07	8.2842e-06	6.08053
BIN2	1.23385	2.38137	6.15927	5.45064e-07	8.29122e-06	6.07832
CLCN5	-0.647589	5.53669	-6.15918	5.45205e-07	8.29122e-06	6.07807
SERINC1	-0.597875	6.15129	-6.15755	5.47852e-07	8.31764e-06	6.07333
NTAN1	0.587051	3.95374	6.15025	5.5989e-07	8.47692e-06	6.05206
ARHGAP25	0.990004	2.67887	6.14862	5.62598e-07	8.50852e-06	6.04734
MIR18A	1.40112	1.61137	6.14696	5.65395e-07	8.5461e-06	6.04249
MCUB	0.868889	1.67835	6.14505	5.68604e-07	8.58514e-06	6.03695
AXIN2	0.758964	2.27868	6.14341	5.71393e-07	8.61907e-06	6.03216
EEIG2	0.585896	2.22863	6.14323	5.717e-07	8.61907e-06	6.03164
RPL17	0.838852	6.9219	6.14317	5.71795e-07	8.61907e-06	6.03147
GMIP	1.25536	2.94652	6.14162	5.74432e-07	8.64931e-06	6.02697
SCN7A	-0.792576	1.44623	-6.14119	5.75168e-07	8.65563e-06	6.02572
MIR30C1	1.0715	2.91613	6.13918	5.78623e-07	8.69997e-06	6.01986
ATP1B1	-1.13573	9.02975	-6.13909	5.78775e-07	8.69997e-06	6.0196
PTGER1	1.29583	3.96333	6.13807	5.80542e-07	8.71735e-06	6.01662
S100A6	1.00996	8.67013	6.13777	5.81054e-07	8.72026e-06	6.01576
TMEM213	-1.10879	4.99417	-6.1341	5.87432e-07	8.79672e-06	6.00507
SLFN12L	1.18832	1.63878	6.13328	5.88876e-07	8.80872e-06	6.00267
ALOX5AP	1.17338	2.57404	6.1317	5.91636e-07	8.83552e-06	5.9981
OLFM1	0.646749	1.26684	6.12951	5.95512e-07	8.88412e-06	5.99171
PPFIA4	-0.752681	2.03892	-6.12932	5.95844e-07	8.88412e-06	5.99116
MS4A7	1.1538	3.2777	6.12714	5.99724e-07	8.93198e-06	5.98481
SOWAHC	-0.713823	3.31892	-6.11884	6.14712e-07	9.10572e-06	5.96066
RGPD3	-0.600432	1.58587	-6.11828	6.15746e-07	9.11118e-06	5.95902
SEC24D	0.619325	3.31658	6.11546	6.2094e-07	9.17812e-06	5.9508
FAM20C	-0.831421	5.66896	-6.11483	6.22095e-07	9.18557e-06	5.94898
LYN	0.684896	2.12318	6.11418	6.23307e-07	9.19327e-06	5.94708
LILRB5	1.02087	2.24852	6.11372	6.24151e-07	9.20076e-06	5.94575
MYOF	0.952818	4.10653	6.11092	6.29377e-07	9.24796e-06	5.9376
MAF	-0.942718	3.41627	-6.10974	6.31599e-07	9.27564e-06	5.93415
ACSM2B	-1.26492	7.92269	-6.10885	6.33259e-07	9.29006e-06	5.93158
MEIS3	0.670889	1.64226	6.10626	6.38164e-07	9.347e-06	5.92403
SLA	0.88867	2.95315	6.10606	6.38538e-07	9.34749e-06	5.92346
SOWAHD	0.607181	0.857979	6.10544	6.39726e-07	9.35987e-06	5.92164
OST4	0.684953	7.04238	6.1052	6.40182e-07	9.36154e-06	5.92094
LOC105374836	1.44965	3.1827	6.10386	6.42743e-07	9.38898e-06	5.91704
PLEKHF1	0.719085	1.78075	6.10244	6.45465e-07	9.4187e-06	5.9129
NAP1L2	-0.655935	1.89351	-6.10168	6.46929e-07	9.42501e-06	5.91068
CSDC2	-1.09557	5.39412	-6.10124	6.47774e-07	9.43231e-06	5.90941
CACHD1	-0.648805	3.55347	-6.10096	6.4832e-07	9.43302e-06	5.90858
NRARP	-0.939858	2.26508	-6.09969	6.50769e-07	9.46083e-06	5.9049
MMP11	0.985456	3.15577	6.09694	6.56115e-07	9.52339e-06	5.89689
INSYN1	-0.930122	2.42453	-6.09588	6.58196e-07	9.5435e-06	5.89379
HCP5	0.918681	4.14272	6.09326	6.63354e-07	9.60304e-06	5.88616
RAB32	0.844245	4.10361	6.09116	6.67507e-07	9.65805e-06	5.88005
RPS14	0.844665	7.27754	6.08995	6.69916e-07	9.68269e-06	5.87653
MIRLET7C	1.43144	3.02659	6.08833	6.73142e-07	9.70884e-06	5.87183
SLC41A1	-0.800519	5.01756	-6.08636	6.77117e-07	9.76103e-06	5.86607
KRTAP5-8	-1.07904	1.48297	-6.0853	6.7926e-07	9.78677e-06	5.86298
GPSM3	1.27754	3.69953	6.08354	6.8282e-07	9.82258e-06	5.85786
TRAJ3	1.3618	3.93525	6.08321	6.83484e-07	9.82697e-06	5.85691
PYCARD-AS1	0.818253	1.25555	6.08174	6.86498e-07	9.85996e-06	5.8526
MIR6748	0.768147	4.19175	6.0813	6.87399e-07	9.86255e-06	5.85132
GINM1	-0.635315	5.1784	-6.07855	6.93043e-07	9.93425e-06	5.84332
GIPC2	-1.17673	4.00058	-6.07802	6.94129e-07	9.9383e-06	5.84179
MIR4647	0.65844	4.52643	6.07699	6.96266e-07	9.95383e-06	5.83878
RAB3D	0.721607	3.51969	6.07603	6.98269e-07	9.97422e-06	5.83597
PSMB8-AS1	0.786809	3.4503	6.07576	6.98822e-07	9.97422e-06	5.8352
WNK1	-0.619517	5.9999	-6.07321	7.04138e-07	1.00396e-05	5.82779
ACADSB	-1.25861	5.53243	-6.06908	7.12851e-07	1.0127e-05	5.81576
WT1-AS	-0.830923	1.4214	-6.06856	7.13973e-07	1.01377e-05	5.81422
RPL35A	0.952245	7.31973	6.06802	7.15105e-07	1.01432e-05	5.81267
MYL12A	0.612631	6.09279	6.06718	7.16913e-07	1.01636e-05	5.8102
CD14	0.8984	4.87226	6.06539	7.20735e-07	1.02125e-05	5.805
DAPP1	1.01019	1.22522	6.06469	7.22249e-07	1.02287e-05	5.80294
RPL35	0.795568	8.83168	6.06358	7.24624e-07	1.02517e-05	5.79973
GADD45A	-0.947927	5.29488	-6.06215	7.27715e-07	1.02848e-05	5.79557
RTKN	-0.64135	5.39335	-6.06087	7.30505e-07	1.03136e-05	5.79182
DOCK11	0.845794	3.0903	6.05877	7.3509e-07	1.03677e-05	5.7857
MIR664A	-0.988045	0.736122	-6.05814	7.36471e-07	1.03818e-05	5.78387
RPS2	0.911136	9.15234	6.05602	7.41135e-07	1.04368e-05	5.77769
ZFAND5	-0.624259	4.28892	-6.0535	7.46711e-07	1.05046e-05	5.77036
TMEM192	-0.725639	3.44275	-6.05174	7.50645e-07	1.05491e-05	5.76522
TMC8	1.59007	2.47965	6.05062	7.53145e-07	1.05734e-05	5.76197
MAP4K1	1.31469	2.10269	6.05025	7.53971e-07	1.05795e-05	5.76089
OLFML2B	0.778758	1.35867	6.04922	7.56298e-07	1.06051e-05	5.75788
TSPO	0.828066	5.35297	6.0491	7.56565e-07	1.06051e-05	5.75754
PLAC4	-0.770881	2.64303	-6.04803	7.58991e-07	1.06336e-05	5.7544
ALDH4A1	-1.3384	7.91116	-6.04557	7.64561e-07	1.06885e-05	5.74725
CDNF	-0.753038	1.65322	-6.04544	7.64859e-07	1.06885e-05	5.74687
CAMK2A	-1.00518	1.55188	-6.04504	7.65761e-07	1.06902e-05	5.74572
STPG2-AS1	-0.722512	1.21158	-6.04358	7.69118e-07	1.07316e-05	5.74144
BBOF1	-1.2576	4.93353	-6.04087	7.75339e-07	1.08019e-05	5.73356
LOC101927227	-0.672521	3.5927	-6.04053	7.76133e-07	1.08075e-05	5.73256
SERPINA3	2.7189	3.20112	6.0392	7.7922e-07	1.0834e-05	5.72867
S1PR2	0.612456	2.25249	6.02915	8.029e-07	1.11068e-05	5.69939
RASL11A	0.662603	3.55568	6.02832	8.04874e-07	1.11186e-05	5.69699
NRROS	0.78019	2.66869	6.02727	8.074e-07	1.11354e-05	5.69393
NPHS1	-1.93451	3.64222	-6.02691	8.08271e-07	1.11373e-05	5.69287
RGS1	-1.48618	1.30122	-6.02657	8.09095e-07	1.11419e-05	5.69187
SULT1C2	-0.63137	5.96776	-6.02346	8.16631e-07	1.12305e-05	5.68281
CXCL14	-0.713294	8.44274	-6.0195	8.26306e-07	1.13369e-05	5.67129
IFI27L2	1.45109	4.40939	6.01739	8.31534e-07	1.1388e-05	5.66512
LINC01485	-1.14549	1.71983	-6.01661	8.33455e-07	1.14086e-05	5.66286
MAN2B1	0.755483	5.23395	6.01605	8.3486e-07	1.14221e-05	5.66121
APOBEC3D	0.901959	2.20638	6.0144	8.38959e-07	1.14667e-05	5.65642
H3C8	1.5917	2.10493	6.0117	8.45755e-07	1.15424e-05	5.64853
TRPV4	-0.808691	4.76946	-6.00819	8.54651e-07	1.16522e-05	5.6383
COL16A1	1.42331	3.81468	6.00641	8.59181e-07	1.17081e-05	5.63313
EAF2	-0.888113	2.67261	-6.00284	8.68387e-07	1.17925e-05	5.6227
ASPA	-1.12675	3.95031	-6.0021	8.70292e-07	1.18067e-05	5.62056
C19orf33	1.23577	3.16628	6.00143	8.72033e-07	1.18186e-05	5.61861
IL4I1	0.597276	2.38722	5.99827	8.80277e-07	1.19108e-05	5.6094
GCLC	-0.625264	3.78848	-5.99617	8.85809e-07	1.19698e-05	5.60328
CUBN	-1.42663	8.43703	-5.99448	8.9029e-07	1.20185e-05	5.59834
CD244	0.885802	0.974906	5.99349	8.92912e-07	1.20479e-05	5.59546
TRBV20-1	1.52301	1.57671	5.99075	9.00242e-07	1.21289e-05	5.58747
CNDP1	-0.661496	1.20238	-5.9856	9.14157e-07	1.23043e-05	5.57247
LETR1	0.626412	1.9221	5.98538	9.14759e-07	1.23064e-05	5.57182
SDC3	0.946081	4.05716	5.98424	9.17877e-07	1.23302e-05	5.5685
SLFN12	0.626124	2.4356	5.98318	9.20791e-07	1.23572e-05	5.5654
LIN52	-0.824628	2.74697	-5.98261	9.22363e-07	1.23722e-05	5.56373
FER1L6-AS2	-1.10264	1.2731	-5.97794	9.35282e-07	1.25149e-05	5.55013
SMIM5	-0.618927	3.52961	-5.97761	9.36213e-07	1.25151e-05	5.54915
TPBG	0.837067	2.42621	5.9754	9.42385e-07	1.25857e-05	5.54273
ACO1	-0.929758	5.5432	-5.97534	9.42567e-07	1.25857e-05	5.54254
PGRMC1	-0.623861	6.48375	-5.97489	9.4383e-07	1.25924e-05	5.54123
GLUD1	-0.886166	6.67385	-5.97359	9.47482e-07	1.26288e-05	5.53745
CD1E	0.957812	0.816333	5.97306	9.48997e-07	1.26428e-05	5.53589
NOP10	0.731647	6.17544	5.97205	9.51869e-07	1.26688e-05	5.53293
APOBEC3C	0.979154	2.69048	5.9716	9.53142e-07	1.26796e-05	5.53163
PLIN5	-0.878215	4.22578	-5.97008	9.57454e-07	1.27246e-05	5.52721
KIF23-AS1	-0.623196	4.06371	-5.96888	9.60888e-07	1.27622e-05	5.52371
KIF21B	1.04211	1.67333	5.96765	9.64419e-07	1.27985e-05	5.52012
LIMK1	0.680505	3.55709	5.96654	9.67632e-07	1.28349e-05	5.51687
DNAJC28	-0.634726	1.82974	-5.96565	9.70201e-07	1.28628e-05	5.51428
MTARC2	-1.09471	5.63975	-5.96312	9.77541e-07	1.29476e-05	5.50691
PIK3R6	0.883333	1.01942	5.96147	9.82355e-07	1.29988e-05	5.5021
KIF3C	0.645488	1.87004	5.96058	9.84982e-07	1.30191e-05	5.49949
GRAP2	1.19857	1.44679	5.95922	9.88981e-07	1.30549e-05	5.49553
TLE1	0.710813	3.36714	5.95863	9.90708e-07	1.30714e-05	5.49382
XYLT1	0.86309	2.1093	5.95548	1.00007e-06	1.31633e-05	5.48463
LINC01465	0.688133	2.7152	5.95311	1.00715e-06	1.32438e-05	5.47772
NEAT1	-0.995973	8.63217	-5.952	1.0105e-06	1.32751e-05	5.47448
CX3CR1	0.790217	2.33814	5.9509	1.01381e-06	1.33122e-05	5.47128
MPEG1	1.54228	4.02024	5.95036	1.01545e-06	1.33273e-05	5.4697
BHMT2	-1.04222	8.06029	-5.94945	1.0182e-06	1.33379e-05	5.46705
RUBCNL	0.953199	1.68196	5.9475	1.02415e-06	1.33965e-05	5.46136
SFRP2	1.86958	2.09778	5.94605	1.02859e-06	1.34418e-05	5.45713
FAM180A	-0.736447	1.3711	-5.94138	1.04303e-06	1.36015e-05	5.4435
MIR4253	1.43451	3.29708	5.94122	1.04352e-06	1.36015e-05	5.44304
HLA-DPA1	1.29892	6.90303	5.94116	1.0437e-06	1.36015e-05	5.44287
LYZ	2.29873	4.60294	5.93935	1.04937e-06	1.36613e-05	5.43757
H4C16	0.758744	6.58975	5.93756	1.05497e-06	1.37211e-05	5.43237
MICU2	-0.650717	3.91255	-5.93665	1.05784e-06	1.3752e-05	5.42971
H2BC10	1.43024	3.23619	5.93616	1.05938e-06	1.37654e-05	5.42829
LOC105371967	0.97834	1.13168	5.93579	1.06056e-06	1.37742e-05	5.4272
SNRPD2	0.821369	5.70531	5.93552	1.06142e-06	1.37788e-05	5.42641
GPR155	-0.872629	3.97631	-5.93375	1.06704e-06	1.38387e-05	5.42125
RALYL	-0.94035	1.99651	-5.93166	1.07369e-06	1.39118e-05	5.41517
VAMP1	0.615581	3.18388	5.93004	1.07891e-06	1.39531e-05	5.41042
PRR5L	0.767053	2.78822	5.92737	1.08755e-06	1.40366e-05	5.40263
DGKB	-0.656731	0.959743	-5.92709	1.08845e-06	1.40366e-05	5.40182
STPG3-AS1	-1.28426	2.83375	-5.92613	1.09155e-06	1.40568e-05	5.39904
H3C2	1.71908	3.8226	5.9259	1.0923e-06	1.40598e-05	5.39837
TRAV8-6	0.887106	0.763289	5.92541	1.09391e-06	1.40674e-05	5.39692
THEMIS	0.918721	1.04133	5.92398	1.0986e-06	1.41185e-05	5.39275
RET	0.770586	1.31513	5.92388	1.09892e-06	1.41185e-05	5.39246
RPS15A	1.01068	6.58525	5.92351	1.10014e-06	1.41276e-05	5.39137
PTPRC	1.43398	3.02675	5.9228	1.10247e-06	1.41442e-05	5.38931
SCARNA21	1.30662	8.8026	5.92157	1.1065e-06	1.41827e-05	5.38574
CNN2	0.86513	6.00832	5.91996	1.11184e-06	1.42338e-05	5.38103
KMO	-1.126	3.22882	-5.9199	1.11205e-06	1.42338e-05	5.38085
POU2F2	0.77538	1.29641	5.91812	1.11797e-06	1.42896e-05	5.37565
MIR611	0.825403	6.05829	5.91725	1.12086e-06	1.43131e-05	5.37313
MIR6813	1.40659	1.30182	5.91473	1.12933e-06	1.44146e-05	5.36577
KL	-1.4517	6.48715	-5.91417	1.13122e-06	1.44201e-05	5.36413
CA12	-1.04277	7.21377	-5.91413	1.13134e-06	1.44201e-05	5.36403
MCCC2	-0.671959	5.41841	-5.91298	1.13525e-06	1.44632e-05	5.36066
RNPC3	-0.78108	4.53813	-5.91207	1.13832e-06	1.44888e-05	5.35802
CMTM2	-0.801896	2.22851	-5.91059	1.14337e-06	1.45396e-05	5.35369
CHAD	-1.39235	4.84786	-5.90468	1.16371e-06	1.47709e-05	5.33645
MME	-1.75685	5.95678	-5.90319	1.16891e-06	1.483e-05	5.33209
CCDC85B	0.933364	4.4445	5.9019	1.17339e-06	1.48731e-05	5.32835
SFXN2	-1.28694	4.8725	-5.90139	1.17518e-06	1.48888e-05	5.32686
ANKRD46	-0.606673	2.85088	-5.8998	1.18079e-06	1.49531e-05	5.3222
CD44	1.10939	4.19414	5.89785	1.18767e-06	1.50333e-05	5.31652
ZBTB20-AS5	-0.654915	2.38731	-5.89759	1.18859e-06	1.50379e-05	5.31577
PTPRD-AS1	-0.645378	1.25328	-5.89658	1.19217e-06	1.5071e-05	5.31283
CISD1	-0.629725	2.76588	-5.89608	1.19396e-06	1.5085e-05	5.31136
S100A16	0.800595	5.35828	5.89399	1.20142e-06	1.51653e-05	5.30527
SPHK1	0.929995	1.66428	5.89114	1.21169e-06	1.52737e-05	5.29695
GSTP1	0.898034	8.66618	5.89087	1.21266e-06	1.52751e-05	5.29617
IQSEC3	-1.244	2.47928	-5.8908	1.21291e-06	1.52751e-05	5.29596
NAT14	0.777443	3.51997	5.8869	1.22711e-06	1.54144e-05	5.28459
MAOB	-0.892925	6.18885	-5.88617	1.22979e-06	1.5438e-05	5.28245
FCHO1	1.14254	1.54533	5.88556	1.23203e-06	1.54591e-05	5.28067
MEI4	-0.679973	1.3499	-5.88428	1.23674e-06	1.54969e-05	5.27694
SLAMF6	1.05418	1.21339	5.88217	1.24457e-06	1.55879e-05	5.27077
PTPRCAP	1.24397	3.44329	5.88165	1.24648e-06	1.55976e-05	5.26927
CD28	0.918774	1.27769	5.88021	1.25187e-06	1.56356e-05	5.26505
IGSF11-AS1	-0.652813	0.767439	-5.88018	1.25198e-06	1.56356e-05	5.26497
ALPL	-1.24584	5.74178	-5.87995	1.25283e-06	1.56356e-05	5.2643
TRBJ2-4	1.93528	2.118	5.87746	1.26218e-06	1.57293e-05	5.25704
MIR223	1.68706	2.62586	5.87615	1.26714e-06	1.57624e-05	5.2532
SLFN11	0.739397	2.89711	5.87534	1.27021e-06	1.57935e-05	5.25084
TUB-AS1	-1.00976	2.21562	-5.87515	1.27092e-06	1.57952e-05	5.25029
AS3MT	-0.740121	2.64222	-5.8739	1.27569e-06	1.58242e-05	5.24663
CDK14	-0.75049	4.21455	-5.87345	1.27739e-06	1.58253e-05	5.24533
DPY19L2	-0.626483	2.90538	-5.87309	1.27876e-06	1.58352e-05	5.24427
PYGL	0.680711	3.35864	5.87266	1.28039e-06	1.58482e-05	5.24303
RN7SL3	0.977763	14.4166	5.87024	1.28969e-06	1.59389e-05	5.23596
CRIP2	0.618669	5.1396	5.87015	1.29004e-06	1.59389e-05	5.23569
MMUT	-0.799068	4.45969	-5.86746	1.30042e-06	1.60491e-05	5.22786
ORAI2	0.59382	3.12607	5.8668	1.303e-06	1.60699e-05	5.22592
SLC23A1	-1.38133	5.003	-5.86417	1.31327e-06	1.61831e-05	5.21824
MIR151B	1.3367	3.03657	5.86339	1.31634e-06	1.61987e-05	5.21596
AMN	-1.08406	5.78989	-5.86329	1.31671e-06	1.61987e-05	5.21569
PCDH9-AS4	-0.724458	0.746328	-5.86151	1.32375e-06	1.62745e-05	5.21048
PCCA	-0.64048	4.44831	-5.86102	1.32569e-06	1.62763e-05	5.20904
ACOT11	-0.939554	4.9114	-5.85938	1.33218e-06	1.63343e-05	5.20427
LDLRAD3	0.592345	1.94673	5.85148	1.36399e-06	1.66663e-05	5.1812
CDSN	0.830924	0.910363	5.85144	1.36412e-06	1.66663e-05	5.18111
STH	-1.10338	1.88144	-5.84985	1.37064e-06	1.67384e-05	5.17645
SPOCK1	-1.01981	3.59064	-5.84951	1.37203e-06	1.67405e-05	5.17546
MTTP	-1.34553	2.90411	-5.84638	1.38491e-06	1.68826e-05	5.16632
ZMYND10	0.592467	1.86778	5.84507	1.39033e-06	1.69332e-05	5.1625
LOC101928596	-1.63661	2.39838	-5.84505	1.3904e-06	1.69332e-05	5.16246
CYP1B1	0.98866	4.33554	5.84482	1.39138e-06	1.69332e-05	5.16177
EGOT	-0.796528	4.15356	-5.84478	1.39153e-06	1.69332e-05	5.16166
GLIS1	-0.753657	3.08627	-5.84393	1.39508e-06	1.69688e-05	5.15917
MAPT-IT1	-1.07171	1.95313	-5.84107	1.40704e-06	1.70764e-05	5.15083
DUSP2	-1.15929	1.63737	-5.84084	1.408e-06	1.70805e-05	5.15016
PLEKHO1	1.04705	3.58046	5.83996	1.41169e-06	1.71177e-05	5.14761
CTSV	-1.55198	2.36918	-5.83974	1.41262e-06	1.71213e-05	5.14696
CD1D	0.874665	0.999922	5.83907	1.41545e-06	1.71481e-05	5.14501
SNORD95	0.710279	5.10499	5.83789	1.42047e-06	1.71937e-05	5.14154
RASA3	0.987472	3.30312	5.83737	1.42267e-06	1.72128e-05	5.14003
RNF152	-1.48239	6.30698	-5.83662	1.42586e-06	1.72361e-05	5.13784
GRK6	0.773242	3.41198	5.83374	1.43819e-06	1.73545e-05	5.12943
SLAMF1	0.891331	0.957678	5.82691	1.4678e-06	1.76729e-05	5.10951
ANKRD13D	0.664478	3.837	5.82615	1.47115e-06	1.77054e-05	5.10728
SPHK2	-0.692083	4.525	-5.8254	1.47442e-06	1.77292e-05	5.10511
SNORA36B	-0.748083	0.612581	-5.82491	1.47657e-06	1.77396e-05	5.10368
AQP5	-0.832604	1.57814	-5.82325	1.48394e-06	1.77891e-05	5.09882
ADGRE5	1.0936	4.3736	5.82257	1.48696e-06	1.78176e-05	5.09683
HSPB2	0.921116	3.1564	5.82154	1.49155e-06	1.78569e-05	5.09382
SLAMF7	1.73029	2.04755	5.82123	1.4929e-06	1.78652e-05	5.09294
CD200R1	0.735181	0.864357	5.81932	1.50145e-06	1.79515e-05	5.08735
ESM1	-1.43274	2.1177	-5.81896	1.50307e-06	1.79515e-05	5.0863
AFF3	0.671044	1.65465	5.81889	1.50338e-06	1.79515e-05	5.0861
TRIM22	0.953455	4.31701	5.81668	1.51334e-06	1.80391e-05	5.07965
SNORD59A	-0.660928	3.84196	-5.81654	1.51397e-06	1.80391e-05	5.07923
H3C7	1.61787	3.13152	5.81638	1.51467e-06	1.80391e-05	5.07878
IGHD5-5	2.24166	1.88653	5.81631	1.51499e-06	1.80391e-05	5.07858
RPS16	0.717616	8.69132	5.81624	1.51532e-06	1.80391e-05	5.07836
IL16	1.15493	2.24438	5.81217	1.53385e-06	1.82288e-05	5.06649
IFI16	0.876046	3.45665	5.81216	1.53392e-06	1.82288e-05	5.06644
CYP2C8	-0.907904	1.3002	-5.81173	1.53589e-06	1.82443e-05	5.06519
RASGRP2	0.996922	2.94054	5.81081	1.54012e-06	1.82866e-05	5.0625
CECR2	-0.637474	1.91159	-5.8104	1.54201e-06	1.83011e-05	5.0613
BSND	-0.911219	2.40086	-5.81009	1.54342e-06	1.83056e-05	5.06041
SLC13A3	-1.67916	8.43552	-5.80978	1.54483e-06	1.83108e-05	5.05952
PRKCB	1.2359	1.67424	5.80896	1.54863e-06	1.83323e-05	5.05711
TPSAB1	2.19923	3.19293	5.80883	1.54924e-06	1.83323e-05	5.05673
TRAC	1.39878	4.13808	5.80852	1.55066e-06	1.83323e-05	5.05584
CYP4Z1	-1.26776	1.42761	-5.80739	1.55589e-06	1.83862e-05	5.05254
NTM	0.793688	0.777154	5.80581	1.56325e-06	1.84573e-05	5.04793
GFI1	0.660253	0.863058	5.80543	1.56506e-06	1.84707e-05	5.0468
GPD1L	-0.593017	4.09033	-5.80493	1.56738e-06	1.84901e-05	5.04535
ORM2	0.737897	0.759602	5.80267	1.578e-06	1.85914e-05	5.03875
CAT	-0.813458	7.16139	-5.79985	1.59133e-06	1.87323e-05	5.03053
RGS10	1.24639	3.38893	5.79911	1.59486e-06	1.87577e-05	5.02837
GIMAP2	0.96164	2.63778	5.79795	1.60043e-06	1.88152e-05	5.02496
MIR4659A	-1.05838	1.42098	-5.79751	1.6025e-06	1.88314e-05	5.0237
C11orf54	-1.02103	5.55855	-5.79733	1.60338e-06	1.88337e-05	5.02316
TRBV30	0.932902	0.739015	5.79643	1.6077e-06	1.88623e-05	5.02053
PPP1R1B	1.2931	2.63377	5.79639	1.60788e-06	1.88623e-05	5.02042
SLFN5	0.808217	3.11727	5.79499	1.61464e-06	1.89254e-05	5.01632
IL2RB	1.40221	1.81767	5.79436	1.61768e-06	1.89269e-05	5.01448
XCL2	1.18475	1.19496	5.79424	1.61822e-06	1.89269e-05	5.01416
ADAMTS12	0.659724	1.61781	5.79349	1.62187e-06	1.89615e-05	5.01195
NUDT12	-0.714123	2.85627	-5.79313	1.6236e-06	1.89736e-05	5.01091
RPL34	0.963516	7.30029	5.79185	1.62986e-06	1.90287e-05	5.00715
PBLD	-1.03262	6.75484	-5.79167	1.6307e-06	1.90287e-05	5.00665
EOMES	0.863908	0.83899	5.79096	1.63417e-06	1.90484e-05	5.00457
SCML4	0.714202	0.743303	5.79028	1.63751e-06	1.90792e-05	5.00257
TRGV1	1.19238	1.40579	5.78973	1.64016e-06	1.90939e-05	5.00099
SNAPIN	0.613505	4.87543	5.78942	1.64171e-06	1.91038e-05	5.00007
ZEB2-AS1	0.876445	4.70375	5.78702	1.65352e-06	1.92249e-05	4.99306
MIR616	-1.08198	3.47885	-5.78581	1.65951e-06	1.92537e-05	4.98953
PLEKHA5	-0.654145	3.97252	-5.78558	1.66066e-06	1.92589e-05	4.98886
SEPTIN4	0.616559	2.94219	5.78354	1.67078e-06	1.93353e-05	4.98292
AEBP1	1.34834	6.43819	5.78231	1.67694e-06	1.93902e-05	4.97932
MIR1248	-0.80495	3.14585	-5.77852	1.69607e-06	1.95623e-05	4.96824
GABRA2	-0.667203	0.837511	-5.77836	1.69687e-06	1.95623e-05	4.96778
TMEM258	0.820212	5.58523	5.77826	1.69735e-06	1.95623e-05	4.9675
GCGR	-1.41531	3.66901	-5.77823	1.69753e-06	1.95623e-05	4.9674
LINC01589	0.859657	1.49384	5.77683	1.70462e-06	1.96209e-05	4.96333
SIGLEC17P	0.615616	0.592316	5.7768	1.70476e-06	1.96209e-05	4.96324
CFH	0.918186	4.02046	5.7761	1.70836e-06	1.96498e-05	4.96118
IFI30	0.645626	6.1184	5.77507	1.71362e-06	1.9698e-05	4.95818
CD300LF	0.90299	1.18681	5.77484	1.71481e-06	1.97034e-05	4.9575
FASLG	0.630316	0.721818	5.77317	1.72337e-06	1.97769e-05	4.95263
PLXNA4	0.803236	1.39109	5.77294	1.72453e-06	1.97819e-05	4.95198
RPS4X	0.801654	8.33375	5.77219	1.72843e-06	1.98009e-05	4.94977
MIR4659B	-1.07384	1.50064	-5.77216	1.72856e-06	1.98009e-05	4.9497
AKAP9	-0.661925	3.46376	-5.77206	1.72907e-06	1.98009e-05	4.94941
SCN9A	-0.748921	1.87302	-5.77157	1.73162e-06	1.98217e-05	4.94797
FAU	0.604507	8.5651	5.76695	1.75567e-06	2.00719e-05	4.93449
CDC42SE1	0.67315	5.40755	5.76609	1.76023e-06	2.01005e-05	4.93196
GALNT17	-0.943268	1.56619	-5.76498	1.76603e-06	2.014e-05	4.92874
MIR548AQ	-1.52957	0.677872	-5.76273	1.77799e-06	2.02342e-05	4.92215
HOMER3	0.63562	4.56624	5.76144	1.78482e-06	2.02867e-05	4.9184
KAAG1	0.827277	3.65226	5.76097	1.78737e-06	2.03072e-05	4.91701
IL7R	1.84697	2.41002	5.76069	1.78883e-06	2.03154e-05	4.91621
ANKS1B	-0.585399	1.61833	-5.75903	1.79774e-06	2.03912e-05	4.91135
EHHADH	-1.07142	6.3599	-5.7588	1.79899e-06	2.03969e-05	4.91067
MCOLN3	-0.682535	1.99256	-5.75767	1.80506e-06	2.04574e-05	4.90738
LGALS9	0.936194	3.1638	5.75679	1.80979e-06	2.05025e-05	4.90482
H3C6	1.07195	3.019	5.75639	1.81199e-06	2.05189e-05	4.90364
LINC01739	-0.978606	1.14655	-5.75466	1.82135e-06	2.05982e-05	4.8986
RPS3A	0.771969	7.7076	5.75454	1.822e-06	2.05982e-05	4.89825
MIR7847	1.72205	3.80239	5.75408	1.82452e-06	2.06182e-05	4.8969
CYP3A7	-1.13126	2.03783	-5.75394	1.82527e-06	2.06182e-05	4.8965
SLPI	2.91148	4.36571	5.75243	1.83352e-06	2.07013e-05	4.8921
DGKA	1.30619	2.7645	5.75199	1.83597e-06	2.07134e-05	4.89079
FPR3	1.05824	2.61124	5.75074	1.84284e-06	2.07824e-05	4.88714
AEN	0.652534	2.54923	5.7498	1.84803e-06	2.08323e-05	4.88439
CCDC88B	1.28164	2.3556	5.74932	1.85064e-06	2.08532e-05	4.88301
CAPN13	-0.685325	1.96293	-5.74833	1.85611e-06	2.09063e-05	4.88013
OR7E12P	0.608304	1.15541	5.74794	1.85832e-06	2.09081e-05	4.87897
LOC102723692	0.775431	1.98204	5.74366	1.88223e-06	2.11483e-05	4.86648
CRLF1	1.30694	1.63691	5.74337	1.88383e-06	2.11576e-05	4.86565
FCER1A	1.79364	2.5779	5.74058	1.89964e-06	2.12915e-05	4.85748
KDR	-0.798235	4.46331	-5.74021	1.90172e-06	2.13061e-05	4.85641
H2AC12	1.67909	2.4816	5.74002	1.90278e-06	2.13093e-05	4.85587
MIR103B2	0.75668	1.77849	5.73963	1.905e-06	2.1317e-05	4.85473
LOC374443	0.696377	2.33128	5.73963	1.90503e-06	2.1317e-05	4.85471
ITGB2-AS1	1.15093	1.77799	5.73921	1.90742e-06	2.13344e-05	4.85349
ALAD	-0.933557	5.6162	-5.73908	1.90814e-06	2.13344e-05	4.85312
RPL29	0.638835	8.27671	5.7383	1.91262e-06	2.13758e-05	4.85083
RPLP0	0.723077	9.19845	5.73713	1.91929e-06	2.14328e-05	4.84743
NTN1	-0.614816	1.65601	-5.73365	1.93939e-06	2.16309e-05	4.83725
CTHRC1	0.864012	2.1792	5.73047	1.95786e-06	2.17926e-05	4.82798
SAMD14	-0.616915	3.17988	-5.72985	1.96152e-06	2.18242e-05	4.82616
RPL18A	0.675002	8.72014	5.72972	1.9623e-06	2.18242e-05	4.82577
MIR1252	-1.62228	1.46951	-5.72898	1.9666e-06	2.18543e-05	4.82363
ALDH3A2	-0.875335	6.23621	-5.72603	1.98401e-06	2.20032e-05	4.81502
CSF2RB	1.36967	2.43976	5.72562	1.98649e-06	2.20218e-05	4.8138
TRAF3IP3	1.05823	2.31417	5.72511	1.98951e-06	2.20464e-05	4.81232
C12orf57	0.836292	5.60775	5.72386	1.99692e-06	2.21106e-05	4.80869
CARMIL2	1.05713	1.35827	5.72199	2.00811e-06	2.22218e-05	4.80323
CIB2	0.920427	2.19771	5.72192	2.00859e-06	2.22218e-05	4.803
FN3K	-1.26896	6.41136	-5.71854	2.02898e-06	2.24021e-05	4.79313
PANK1	-0.944239	3.19666	-5.71645	2.04166e-06	2.25149e-05	4.78704
UBASH3A	0.96325	0.993486	5.71445	2.05392e-06	2.26348e-05	4.78119
RPL26	0.652794	8.31488	5.71141	2.07267e-06	2.28111e-05	4.77231
ETNPPL	-1.08944	1.25175	-5.71025	2.07984e-06	2.28807e-05	4.76894
TLR6	0.650516	1.10163	5.70984	2.08239e-06	2.28996e-05	4.76774
AKNA	1.37925	3.69793	5.70887	2.08847e-06	2.29552e-05	4.7649
FYB1	1.09498	2.41329	5.70852	2.09064e-06	2.29627e-05	4.76388
NELL1	-1.42448	2.56211	-5.70674	2.10178e-06	2.30573e-05	4.75869
SNHG32	0.780716	6.47215	5.70567	2.10854e-06	2.31222e-05	4.75556
THPO	-0.917243	1.94394	-5.70402	2.11896e-06	2.32262e-05	4.75074
COL19A1	-0.818956	1.76148	-5.7039	2.11972e-06	2.32262e-05	4.75039
MIR4742	-1.13934	1.46522	-5.70356	2.12187e-06	2.32405e-05	4.7494
JAK3	1.48341	2.88396	5.70031	2.14256e-06	2.34577e-05	4.73992
LIX1	1.07458	1.40334	5.69928	2.1492e-06	2.3521e-05	4.7369
CD6	1.419	1.99471	5.69889	2.1517e-06	2.35303e-05	4.73576
DLGAP1	0.951057	1.23437	5.69873	2.15268e-06	2.35303e-05	4.73531
TPSB2	2.1844	3.33112	5.69861	2.15348e-06	2.35303e-05	4.73495
IGKV3-20	3.62168	6.06968	5.69638	2.16786e-06	2.36591e-05	4.72845
MIR6883	-1.89798	3.7046	-5.69573	2.1721e-06	2.36959e-05	4.72654
A1CF	-1.2342	3.3253	-5.69535	2.17457e-06	2.3697e-05	4.72543
RCN1	0.814069	4.56645	5.69533	2.17468e-06	2.3697e-05	4.72538
SGK2	-0.724792	6.04456	-5.69197	2.19665e-06	2.38635e-05	4.71556
IGKC	4.13674	10.9194	5.6919	2.19711e-06	2.38635e-05	4.71536
LRRC2	-0.747837	1.93304	-5.69178	2.19791e-06	2.38635e-05	4.715
CDHR5	-1.28737	6.71213	-5.69088	2.20381e-06	2.39086e-05	4.71239
NCF1	1.2286	2.3119	5.69041	2.20692e-06	2.39329e-05	4.71101
IGKJ5	4.22238	6.72416	5.68938	2.21371e-06	2.39875e-05	4.70801
H4C5	0.856281	7.85215	5.68888	2.21702e-06	2.4014e-05	4.70654
CRIP1	1.11985	5.37015	5.68815	2.22188e-06	2.40419e-05	4.70441
SNORD63B	-1.03518	3.39875	-5.68685	2.23053e-06	2.41126e-05	4.70061
EHD3	-0.945638	4.29916	-5.68561	2.23883e-06	2.41737e-05	4.69699
LOC728392	0.694419	2.77248	5.68432	2.24747e-06	2.42479e-05	4.69322
SUCLG1	-1.08443	7.84761	-5.67847	2.2871e-06	2.45787e-05	4.67615
VWF	1.55785	4.3029	5.67797	2.2905e-06	2.4596e-05	4.6747
NIBAN1	0.748948	2.60948	5.67744	2.29418e-06	2.46221e-05	4.67313
SERPINA5	-1.35761	6.06482	-5.67713	2.29629e-06	2.46292e-05	4.67223
HSPA9	-0.611556	6.13911	-5.67636	2.3016e-06	2.46728e-05	4.66998
LDHB	-0.710342	8.52959	-5.67628	2.30216e-06	2.46728e-05	4.66974
SPN	1.21029	1.84436	5.67593	2.30452e-06	2.46772e-05	4.66874
SLC1A1	-0.804154	5.01711	-5.67569	2.30617e-06	2.46772e-05	4.66804
SMIM3	0.641399	3.15023	5.67536	2.30844e-06	2.46918e-05	4.66708
FAIM2	0.811021	0.994758	5.67291	2.32546e-06	2.48448e-05	4.6599
DTX3L	0.645479	3.90072	5.67183	2.33296e-06	2.49122e-05	4.65676
LRCOL1	0.590481	0.824939	5.67174	2.33359e-06	2.49122e-05	4.65649
H2AC13	1.60445	2.30514	5.6697	2.34788e-06	2.50355e-05	4.65053
PLPP3	-0.697284	5.94996	-5.66873	2.35467e-06	2.50981e-05	4.64771
NCF1C	1.18885	2.29551	5.66644	2.37083e-06	2.52508e-05	4.64103
H1-3	1.73587	3.97535	5.66522	2.37948e-06	2.53134e-05	4.63747
NRSN1	0.972707	1.32361	5.66014	2.41594e-06	2.56237e-05	4.62262
LOC107986547	-0.645114	0.997213	-5.66011	2.41613e-06	2.56237e-05	4.62254
FKBP11	0.820284	3.91225	5.65857	2.42727e-06	2.57319e-05	4.61805
MIR103A2	0.887209	1.77293	5.6579	2.43213e-06	2.57535e-05	4.6161
KCNJ3	-0.717349	3.05539	-5.65757	2.43452e-06	2.57605e-05	4.61514
TACC3	0.78692	2.31475	5.65755	2.43467e-06	2.57605e-05	4.61508
TLN2	-0.75174	4.81384	-5.65655	2.44201e-06	2.58282e-05	4.61214
C11orf21	1.23899	1.47282	5.65633	2.4436e-06	2.5835e-05	4.6115
H4C9	1.47504	3.32463	5.65562	2.44882e-06	2.58803e-05	4.60942
GABRB2	-0.762561	1.21974	-5.65495	2.4537e-06	2.59218e-05	4.60747
PDK2	-0.791381	5.09831	-5.65332	2.46572e-06	2.60256e-05	4.6027
RCAN2	-0.648641	3.6143	-5.65048	2.48674e-06	2.62103e-05	4.59441
TPCN2	-0.602575	4.41007	-5.64832	2.50284e-06	2.63698e-05	4.58811
HGF	0.713533	2.36863	5.64765	2.50785e-06	2.64124e-05	4.58616
RPL37A	0.909957	6.80316	5.64732	2.51031e-06	2.64282e-05	4.5852
KCNJ10	-1.01541	3.97138	-5.647	2.5127e-06	2.64432e-05	4.58427
CPA3	1.61446	1.90104	5.64532	2.52539e-06	2.65462e-05	4.57935
SNORA10	0.826874	2.8442	5.64478	2.52945e-06	2.65786e-05	4.57778
CAVIN1	0.635958	5.57127	5.64401	2.53528e-06	2.66195e-05	4.57553
MINPP1	-0.597962	2.99664	-5.64346	2.53944e-06	2.66511e-05	4.57393
PER1	-1.49591	4.72968	-5.64233	2.54804e-06	2.67193e-05	4.57063
STPG3	-1.31663	3.31697	-5.63865	2.57626e-06	2.69568e-05	4.55987
LAX1	1.19473	1.18378	5.63485	2.60565e-06	2.71864e-05	4.5488
PCAT29	-1.40895	1.89038	-5.63483	2.60581e-06	2.71864e-05	4.54874
IGKV2-28	3.53287	4.72102	5.63448	2.60855e-06	2.72009e-05	4.54771
GK	-1.15348	4.99291	-5.63436	2.60952e-06	2.72009e-05	4.54735
B3GALT4	0.627457	2.73033	5.63375	2.61422e-06	2.72292e-05	4.54559
IGKV1-39	3.71768	5.13171	5.63327	2.618e-06	2.72582e-05	4.54418
CADM1-AS1	-0.726998	1.38922	-5.63119	2.63438e-06	2.73892e-05	4.53809
STARD5	0.819147	1.66902	5.62684	2.66881e-06	2.76852e-05	4.52541
NOTCH2	0.620835	4.98958	5.62592	2.6762e-06	2.77221e-05	4.52271
MAOA	-0.775086	4.86849	-5.62587	2.67657e-06	2.77221e-05	4.52257
UBD	1.2797	4.22948	5.62585	2.67676e-06	2.77221e-05	4.5225
ARHGEF2	0.653094	3.76104	5.62573	2.67772e-06	2.77221e-05	4.52215
CASP4LP	0.636944	1.2742	5.62424	2.68967e-06	2.78142e-05	4.51781
AASS	-0.765734	4.25722	-5.62038	2.7209e-06	2.80948e-05	4.50653
LINC03070	0.686391	1.19066	5.61955	2.72763e-06	2.81431e-05	4.50412
HCAR2	-0.83626	1.73624	-5.61841	2.73692e-06	2.82071e-05	4.5008
AHCYL2	-0.588631	4.13953	-5.61802	2.74011e-06	2.82246e-05	4.49966
SYT7	-0.794213	1.49887	-5.61795	2.74068e-06	2.82246e-05	4.49946
RPS10-NUDT3	0.750397	6.27461	5.61632	2.75413e-06	2.83524e-05	4.49468
MIR3689B	0.668725	0.454274	5.61564	2.75972e-06	2.83993e-05	4.4927
SYPL2	-0.698487	4.1744	-5.61331	2.77898e-06	2.85646e-05	4.48591
SLC23A3	-1.50633	5.50468	-5.61301	2.78152e-06	2.85646e-05	4.48502
ELMO1	0.624872	2.55471	5.61295	2.78204e-06	2.85646e-05	4.48483
TMEM178A	-0.873254	1.96522	-5.60897	2.81531e-06	2.88602e-05	4.47323
GATM	-1.38962	9.30359	-5.6075	2.8277e-06	2.89683e-05	4.46894
DLGAP2	-1.05421	1.23279	-5.60344	2.86221e-06	2.92672e-05	4.45709
RPL31	1.00533	6.86359	5.59987	2.89299e-06	2.95268e-05	4.44665
UCN3	-0.751803	1.21956	-5.59902	2.90032e-06	2.95796e-05	4.44418
GAS5	0.855651	5.83041	5.59487	2.93655e-06	2.98935e-05	4.43206
ADAM33	0.735853	1.50221	5.59467	2.93827e-06	2.98999e-05	4.43149
UBE2L6	0.762656	4.71531	5.59452	2.93964e-06	2.99027e-05	4.43103
SUCLA2	-0.633033	4.44159	-5.59419	2.94252e-06	2.99098e-05	4.43008
IGKV3-15	3.5413	4.91327	5.5929	2.95385e-06	3.00027e-05	4.42632
SNORA70	0.671876	5.57584	5.59134	2.96771e-06	3.01212e-05	4.42175
WNT4	0.830223	1.36077	5.59111	2.96971e-06	3.01292e-05	4.4211
BAIAP3	-0.675706	2.96911	-5.59088	2.9718e-06	3.01292e-05	4.42041
CPZ	1.36289	1.76578	5.58977	2.98167e-06	3.0218e-05	4.41717
GHDC	-0.598427	5.29692	-5.58889	2.98956e-06	3.02822e-05	4.41459
SYK	0.73807	3.88906	5.58881	2.9902e-06	3.02822e-05	4.41438
YBX2	-0.693485	1.55335	-5.58735	3.00335e-06	3.03929e-05	4.4101
TRAT1	0.726667	0.643244	5.5836	3.03719e-06	3.06803e-05	4.39916
ATP6V0D2	-1.55581	4.72182	-5.57944	3.07521e-06	3.096e-05	4.38701
IGHV3-11	3.27108	3.61471	5.57922	3.07722e-06	3.09658e-05	4.38638
L3MBTL4	-0.595131	2.60337	-5.5783	3.08569e-06	3.09971e-05	4.38369
CLPTM1	-0.725318	6.33852	-5.57735	3.09451e-06	3.10517e-05	4.38091
PRSS50	-0.668253	1.24393	-5.57672	3.10032e-06	3.10985e-05	4.37908
IGLV1-40	3.50571	4.51048	5.57632	3.10399e-06	3.11239e-05	4.37792
EPHX1	-0.713536	6.49781	-5.57579	3.10891e-06	3.11603e-05	4.37638
RCAN3	0.59751	2.2055	5.57569	3.10989e-06	3.11603e-05	4.37607
MIR4711	-1.32653	2.26538	-5.57507	3.11561e-06	3.11948e-05	4.37427
SLC5A12	-1.46039	6.57706	-5.57481	3.11806e-06	3.12006e-05	4.37351
IGHD5-18	2.14788	1.7884	5.57277	3.13714e-06	3.13417e-05	4.36755
LINC01239	-0.732346	1.42423	-5.57202	3.14421e-06	3.14008e-05	4.36535
TNF	1.05207	1.45467	5.56827	3.17967e-06	3.17203e-05	4.3544
EPHB6	0.59516	2.10168	5.56788	3.18334e-06	3.17338e-05	4.35328
PEPD	-1.11724	8.32548	-5.56612	3.20014e-06	3.18549e-05	4.34814
INSYN2B	0.641293	1.50575	5.56565	3.20467e-06	3.18884e-05	4.34676
LRP2	-0.954774	8.42029	-5.56363	3.22405e-06	3.2058e-05	4.34087
H3C12	1.40803	1.46574	5.5626	3.23407e-06	3.21459e-05	4.33785
LPA	-0.969695	1.62023	-5.55904	3.26863e-06	3.24424e-05	4.32747
IL32	0.908961	6.69345	5.5584	3.27491e-06	3.24766e-05	4.3256
TUBA1B	0.764054	6.99045	5.55654	3.29313e-06	3.26029e-05	4.32018
CD83	-0.988085	3.96665	-5.55578	3.3007e-06	3.2666e-05	4.31794
RPL18	0.653077	9.09176	5.55459	3.31245e-06	3.27587e-05	4.31447
ARL4C	1.41964	3.01879	5.55313	3.32689e-06	3.287e-05	4.31022
RPLP2	0.635001	8.97376	5.55261	3.33211e-06	3.28938e-05	4.30869
PLAC8	1.13775	1.23303	5.55203	3.3379e-06	3.29391e-05	4.307
UCP2	1.25709	4.64404	5.55137	3.34446e-06	3.29919e-05	4.30508
IGFBP6	1.28107	4.37848	5.55024	3.35582e-06	3.30802e-05	4.30177
MIR26B	0.678408	4.21341	5.54895	3.36873e-06	3.31836e-05	4.29802
TSKU	-1.25394	4.86037	-5.54826	3.37571e-06	3.32284e-05	4.296
EEF1A1	1.10718	11.3889	5.54741	3.38434e-06	3.32861e-05	4.29351
CLEC11A	0.635898	4.0038	5.54739	3.38449e-06	3.32861e-05	4.29347
ADA2	0.946258	3.25638	5.54712	3.38724e-06	3.32882e-05	4.29267
ZAP70	1.03251	1.66105	5.54647	3.39381e-06	3.32989e-05	4.29078
SNORD55	0.822587	4.69766	5.54486	3.41027e-06	3.34245e-05	4.28606
EBI3	0.784259	1.57075	5.54457	3.41316e-06	3.34409e-05	4.28523
PNOC	0.689306	0.66307	5.54331	3.42605e-06	3.35312e-05	4.28156
RPS20	0.73476	7.2997	5.54172	3.44241e-06	3.36793e-05	4.27691
BHMT	-1.3182	8.72133	-5.54074	3.45248e-06	3.37538e-05	4.27405
OXGR1	-0.737376	1.06491	-5.53918	3.46866e-06	3.38756e-05	4.26949
H3C4	1.15765	4.25823	5.53727	3.48851e-06	3.40367e-05	4.26392
NPM3	0.868914	3.66347	5.53624	3.49924e-06	3.41135e-05	4.26092
TYRO3	-1.09608	2.63496	-5.53306	3.53275e-06	3.43831e-05	4.25162
SNORD60	0.750855	3.26968	5.53302	3.53317e-06	3.43831e-05	4.25151
LPAR2	0.73496	1.93628	5.53226	3.54121e-06	3.44165e-05	4.24929
TRAJ24	1.12952	4.00152	5.53223	3.54144e-06	3.44165e-05	4.24922
TSPAN2	-0.788354	1.93329	-5.53222	3.54162e-06	3.44165e-05	4.24917
RPS13	0.610864	8.39229	5.53176	3.54649e-06	3.44516e-05	4.24783
TFF3	0.808058	1.46251	5.53071	3.5576e-06	3.45473e-05	4.24478
GNA15	0.831342	1.7831	5.53017	3.56333e-06	3.45878e-05	4.24321
TAP1	0.766848	4.52709	5.53008	3.5643e-06	3.45878e-05	4.24294
GAB3	0.723099	2.09496	5.52961	3.5693e-06	3.46119e-05	4.24157
GHR	-0.764524	3.00442	-5.52842	3.5821e-06	3.47114e-05	4.23808
IGKV3D-15	3.29438	3.8766	5.52697	3.59766e-06	3.48257e-05	4.23385
LAYN	0.652098	1.71101	5.52591	3.60901e-06	3.49105e-05	4.23078
PODN	1.12097	1.92063	5.52535	3.6151e-06	3.49447e-05	4.22913
RPS23	0.659388	6.87998	5.52489	3.62013e-06	3.49686e-05	4.22778
TNC	2.00159	4.64505	5.5236	3.63403e-06	3.50658e-05	4.22403
EEF1B2	0.590086	7.58609	5.52145	3.65755e-06	3.52555e-05	4.21774
ACSM2A	-1.03346	7.11157	-5.51933	3.68082e-06	3.54424e-05	4.21155
ARHGAP40	1.21216	1.56846	5.5165	3.71203e-06	3.56568e-05	4.20331
CD300A	1.07708	1.91407	5.51649	3.71219e-06	3.56568e-05	4.20327
SENCR	0.624657	1.70088	5.51584	3.7194e-06	3.56954e-05	4.20137
GPR174	0.898245	1.05913	5.5153	3.72546e-06	3.57287e-05	4.19978
TMT1A	-0.743487	6.92963	-5.51299	3.75125e-06	3.59221e-05	4.19305
SLC31A1	-0.604355	4.56946	-5.51242	3.75758e-06	3.59668e-05	4.19141
COLCA1	-0.69159	2.49448	-5.51017	3.78296e-06	3.61592e-05	4.18484
ADH6	-1.22652	4.17076	-5.50849	3.8021e-06	3.6283e-05	4.17991
ANXA2R	0.707732	1.72545	5.50475	3.84481e-06	3.66736e-05	4.16901
SLC22A6	-1.27735	8.70276	-5.50161	3.88108e-06	3.69937e-05	4.15985
TPM1	0.810584	5.25078	5.49807	3.92235e-06	3.73093e-05	4.14953
ENPEP	-1.04862	6.16861	-5.49691	3.93598e-06	3.74255e-05	4.14614
LINC03022	-1.06345	4.20726	-5.49677	3.93763e-06	3.74255e-05	4.14573
SLC9A2	-0.761702	2.28022	-5.49669	3.93866e-06	3.74255e-05	4.14548
CYP46A1	-0.596248	1.98491	-5.49464	3.9628e-06	3.76224e-05	4.13952
RTTN	-0.732326	2.77723	-5.49448	3.96472e-06	3.76224e-05	4.13904
PROZ	-1.49498	2.67186	-5.49447	3.96487e-06	3.76224e-05	4.139
SMPDL3A	-0.94404	3.57124	-5.49224	3.99143e-06	3.78481e-05	4.13249
GPR137B	-0.816976	4.40876	-5.4913	4.00261e-06	3.7941e-05	4.12976
INHBA	0.984749	1.40034	5.49096	4.00669e-06	3.79666e-05	4.12877
LHFPL3	-0.658171	1.35001	-5.4901	4.01695e-06	3.80148e-05	4.12627
RACK1	0.599555	9.42489	5.48958	4.02322e-06	3.80303e-05	4.12475
TRBV10-3	0.834103	0.577876	5.48948	4.02452e-06	3.80303e-05	4.12444
ADSS1	-0.9672	3.75538	-5.48907	4.02939e-06	3.80632e-05	4.12325
CLCNKB	-1.15747	6.89084	-5.48874	4.03337e-06	3.80746e-05	4.12229
SEMA6D	-0.908618	2.80465	-5.48691	4.05548e-06	3.82701e-05	4.11696
H4C6	1.65632	4.04706	5.48617	4.06454e-06	3.83292e-05	4.11478
NCF1B	1.12236	1.85836	5.48321	4.10069e-06	3.86435e-05	4.10614
CCL5	1.57165	3.41169	5.47992	4.14118e-06	3.89849e-05	4.09655
PRX	-0.646099	2.56482	-5.47933	4.14853e-06	3.90407e-05	4.09482
MIR548BB	-0.734938	0.212324	-5.47659	4.18264e-06	3.92942e-05	4.08683
DMGDH	-1.01685	5.19357	-5.47467	4.20674e-06	3.94882e-05	4.08123
BCL11B	0.944557	1.39841	5.47138	4.24826e-06	3.9814e-05	4.07165
RPL15	0.65903	6.61767	5.47128	4.24959e-06	3.9814e-05	4.07134
MZB1	2.57701	3.38557	5.47113	4.25146e-06	3.98179e-05	4.07091
ADAMTS10	0.885034	3.11983	5.46901	4.27856e-06	4.00185e-05	4.06471
RHOH	1.08157	1.06225	5.46899	4.27872e-06	4.00185e-05	4.06467
PSTPIP1	1.20624	2.51973	5.46738	4.2994e-06	4.01893e-05	4.05997
KILH	-1.02734	0.912099	-5.46734	4.29992e-06	4.01893e-05	4.05985
OR51Q1	-0.597041	0.868796	-5.4663	4.31335e-06	4.03011e-05	4.05681
LOC102724323	0.603017	1.04755	5.46573	4.32069e-06	4.03559e-05	4.05515
TPCN1	-0.697155	6.17985	-5.4655	4.3237e-06	4.03635e-05	4.05447
RPS21	0.841355	6.29676	5.46407	4.34214e-06	4.04873e-05	4.05032
OXER1	-0.928348	3.87685	-5.46362	4.348e-06	4.05281e-05	4.049
CYP4V2	-0.742241	5.22638	-5.46294	4.35693e-06	4.05837e-05	4.047
PLA2R1	-1.04109	3.67241	-5.45881	4.41107e-06	4.10044e-05	4.03495
CARD16	0.755957	1.71201	5.45814	4.41982e-06	4.10718e-05	4.03302
TUBB3	1.78816	1.90065	5.45788	4.42328e-06	4.109e-05	4.03226
TRBJ1-5	2.0587	3.17298	5.45738	4.42993e-06	4.11379e-05	4.03079
TRPM2	0.83604	1.82193	5.45723	4.43189e-06	4.11421e-05	4.03036
SPIB	1.44484	1.24877	5.45579	4.45102e-06	4.13057e-05	4.02616
EGR3	-1.07009	0.748819	-5.45533	4.4572e-06	4.13399e-05	4.0248
HAPLN3	0.893208	1.57326	5.45522	4.45867e-06	4.13399e-05	4.02448
RNF144B	1.13835	3.62372	5.45471	4.4654e-06	4.13831e-05	4.02301
RPL38	0.803388	6.84356	5.45386	4.47684e-06	4.14751e-05	4.02051
LRRC25	0.849116	2.05568	5.45316	4.48614e-06	4.15332e-05	4.01849
ESPN	-1.2575	4.20563	-5.45256	4.49423e-06	4.15799e-05	4.01673
LINC00886	-0.711856	1.93696	-5.45231	4.49765e-06	4.15976e-05	4.01599
TLR7	0.747654	1.208	5.44801	4.55575e-06	4.2063e-05	4.00347
ESYT1	0.591464	5.45604	5.44762	4.56117e-06	4.20856e-05	4.00231
NIBAN2	0.852715	5.20347	5.44514	4.59506e-06	4.23555e-05	3.99509
COL5A2	0.639718	2.98063	5.4424	4.63292e-06	4.26413e-05	3.98708
MAP7D2	-0.755234	1.76167	-5.44233	4.63385e-06	4.26413e-05	3.98689
IGKJ2	4.20538	7.85562	5.43853	4.68681e-06	4.30709e-05	3.9758
SLC2A5	-1.25196	3.90163	-5.43493	4.73751e-06	4.34639e-05	3.96531
PRRG4	-0.634246	2.44055	-5.43338	4.75951e-06	4.36365e-05	3.96079
INPP5D	1.08384	3.63211	5.43137	4.78828e-06	4.3871e-05	3.95491
PTPN7	0.85743	2.09145	5.42789	4.83834e-06	4.43148e-05	3.94477
PC	-1.08006	5.17271	-5.42776	4.84024e-06	4.43174e-05	3.94438
PLEKHF2	-0.605929	3.67542	-5.42671	4.85547e-06	4.44189e-05	3.94132
CYRIA	0.693468	1.53894	5.42666	4.85619e-06	4.44189e-05	3.94117
AGMAT	-1.13805	7.31595	-5.42649	4.8586e-06	4.44261e-05	3.94069
ERFE	1.27339	1.50374	5.42424	4.89145e-06	4.46966e-05	3.93412
CLEC2D	0.854905	2.17257	5.42409	4.89362e-06	4.47016e-05	3.93368
LOC101929128	-0.700103	1.09488	-5.42233	4.91946e-06	4.48778e-05	3.92855
COMP	0.955134	1.33897	5.42148	4.93202e-06	4.49774e-05	3.92606
SMOC2	0.822509	2.67005	5.41969	4.95848e-06	4.51436e-05	3.92084
CXCL6	1.81143	1.6401	5.41827	4.97948e-06	4.52746e-05	3.91672
RPS12	0.841081	8.87164	5.41716	4.9961e-06	4.53956e-05	3.91347
FZD2	0.611524	1.7956	5.41613	5.01149e-06	4.54802e-05	3.91047
ZNF710-AS1	-0.587491	4.07397	-5.41609	5.01205e-06	4.54802e-05	3.91036
ACSL6	-0.602848	1.36792	-5.41461	5.03433e-06	4.5637e-05	3.90604
CRYZL2P	-0.617947	3.92777	-5.41356	5.05013e-06	4.575e-05	3.90298
HIBCH	-0.849373	4.99353	-5.41286	5.06074e-06	4.58158e-05	3.90093
NPR3	-1.01823	5.47423	-5.41236	5.06834e-06	4.58695e-05	3.89947
KLRK1	0.887373	1.15336	5.41183	5.07639e-06	4.59136e-05	3.89792
RUNX3	1.0837	1.65513	5.41181	5.07657e-06	4.59136e-05	3.89789
MIR3174	1.22183	3.8591	5.4109	5.09048e-06	4.60021e-05	3.89522
CAPN12	-0.796292	3.73027	-5.41009	5.10285e-06	4.60774e-05	3.89285
PTGDR	0.753746	0.995201	5.40997	5.1047e-06	4.60774e-05	3.8925
HENMT1	0.615325	1.42426	5.40954	5.11117e-06	4.61136e-05	3.89126
LSM2	0.68703	4.34849	5.40914	5.11729e-06	4.61257e-05	3.89009
MYBL2	0.771389	0.773011	5.40526	5.17701e-06	4.65455e-05	3.87878
SUSD2	-1.52586	6.36727	-5.40493	5.18223e-06	4.6577e-05	3.8778
KTN1	-0.657626	3.88849	-5.40482	5.18391e-06	4.6577e-05	3.87748
GRB10	-0.616683	4.34462	-5.40433	5.19144e-06	4.66141e-05	3.87606
CMKLR1	0.585807	2.91423	5.40415	5.1943e-06	4.66245e-05	3.87553
SNORD5	-1.08846	2.03159	-5.40382	5.19939e-06	4.66549e-05	3.87457
MISP	-0.59121	3.83425	-5.40064	5.24902e-06	4.70386e-05	3.86531
IGFBP7-AS1	0.587393	7.7102	5.39947	5.26741e-06	4.71417e-05	3.8619
FOXJ1	1.07332	1.98701	5.39932	5.26987e-06	4.71484e-05	3.86144
RPL17-C18orf32	0.757666	6.2219	5.39636	5.31669e-06	4.75362e-05	3.85281
CDKN1C	-0.673254	5.20615	-5.39581	5.32534e-06	4.75834e-05	3.85123
MIR548AS	-1.19846	0.638504	-5.39556	5.32944e-06	4.75882e-05	3.85048
DBH-AS1	-1.00717	3.6943	-5.39544	5.33132e-06	4.75894e-05	3.85013
PLG	-1.84395	7.29352	-5.39478	5.34186e-06	4.76525e-05	3.84821
MIRLET7A3	1.43861	3.02403	5.39356	5.3613e-06	4.77878e-05	3.84467
PLAAT5	-0.728082	0.969374	-5.39259	5.377e-06	4.7888e-05	3.84181
H2BC12L	0.680444	1.14958	5.39174	5.39062e-06	4.79937e-05	3.83935
GPR4	-0.878074	1.73548	-5.38954	5.42619e-06	4.82946e-05	3.83293
TNFSF8	0.692251	1.12619	5.38811	5.4494e-06	4.84226e-05	3.82877
CCNG1	-0.666242	4.30144	-5.38759	5.45786e-06	4.84821e-05	3.82726
KCNA3	1.04118	1.18539	5.38722	5.46401e-06	4.8521e-05	3.82616
VASP	0.692963	5.10567	5.38542	5.49344e-06	4.8715e-05	3.82092
MIR548K	-0.817301	2.22377	-5.38512	5.4983e-06	4.8715e-05	3.82006
SLC6A12-AS1	-0.862401	3.90816	-5.3847	5.50529e-06	4.87454e-05	3.81882
MIR5699	-0.817873	4.82844	-5.38373	5.52121e-06	4.88705e-05	3.81601
MIR3610	-0.624145	1.14208	-5.38196	5.55061e-06	4.90832e-05	3.81083
SIRPG	1.02554	0.941569	5.38129	5.56174e-06	4.91658e-05	3.80887
ACADL	-0.616988	3.59791	-5.38067	5.57197e-06	4.92403e-05	3.80708
SDC1	-0.889635	7.05501	-5.38019	5.58009e-06	4.92716e-05	3.80566
UBA52	0.702622	5.78292	5.38014	5.5809e-06	4.92716e-05	3.80552
ASIC3	-0.649109	1.6562	-5.37857	5.60707e-06	4.94548e-05	3.80096
FN1	1.28934	5.72762	5.37683	5.63636e-06	4.96174e-05	3.79588
RUNX1	1.10452	2.26705	5.37382	5.68722e-06	4.99687e-05	3.78712
LINC00622	-0.824737	3.12863	-5.37325	5.697e-06	5.00387e-05	3.78544
DRAIC	-1.67541	3.37867	-5.37034	5.74678e-06	5.03307e-05	3.77696
ZDHHC9	-0.614789	4.56762	-5.36931	5.76454e-06	5.04379e-05	3.77395
SCN1A-AS1	-0.597975	1.44321	-5.36901	5.76968e-06	5.04667e-05	3.77308
ITK	1.14664	1.52859	5.36855	5.77761e-06	5.052e-05	3.77174
ABCA1	0.659792	4.09198	5.36804	5.78646e-06	5.05812e-05	3.77025
LINC00473	-1.35405	2.04767	-5.36642	5.81447e-06	5.07613e-05	3.76554
UGT2B7	-1.68787	8.04553	-5.3658	5.8253e-06	5.08396e-05	3.76373
SIGLEC6	0.730494	0.659352	5.36384	5.85947e-06	5.10891e-05	3.75803
MYO1F	1.24714	3.38323	5.36279	5.87805e-06	5.12185e-05	3.75494
PLTP	0.682805	5.69029	5.36256	5.88206e-06	5.12371e-05	3.75428
IGKV1D-39	3.56124	5.12664	5.36122	5.90566e-06	5.13774e-05	3.75037
EXOC3L2	-0.915189	4.51485	-5.35805	5.96177e-06	5.17865e-05	3.74115
CMBL	-1.18677	6.44523	-5.35636	5.99201e-06	5.19637e-05	3.73622
IGKV2D-28	3.42075	4.60185	5.35502	6.01611e-06	5.21561e-05	3.73231
ACR	-0.596154	0.963288	-5.35431	6.02891e-06	5.22505e-05	3.73023
SLC8A1-AS1	-1.03907	2.15638	-5.35385	6.0371e-06	5.22881e-05	3.72891
PFDN5	0.642806	7.37648	5.35188	6.07276e-06	5.25143e-05	3.72317
PRR5	-0.61765	4.18851	-5.35165	6.07702e-06	5.2518e-05	3.72248
NFKBIE	0.799312	3.57429	5.34985	6.10983e-06	5.27577e-05	3.71723
MIR3145	-1.3144	1.93327	-5.34974	6.11179e-06	5.27577e-05	3.71692
IGKJ1	3.74647	8.01334	5.3497	6.11245e-06	5.27577e-05	3.71682
CHD3	0.715664	5.34694	5.34938	6.11834e-06	5.27894e-05	3.71588
PWWP3B	-0.665332	1.20356	-5.34908	6.12383e-06	5.27894e-05	3.715
NKG7	1.45174	2.77619	5.34734	6.15581e-06	5.29984e-05	3.70992
SOX7	-0.696202	2.03283	-5.34676	6.16651e-06	5.30738e-05	3.70823
SLC6A12	-0.772374	5.00412	-5.34655	6.17037e-06	5.30903e-05	3.70762
RPL27	0.748234	7.31551	5.34533	6.19288e-06	5.32172e-05	3.70407
ABCC1	0.61672	4.13242	5.34523	6.19484e-06	5.32174e-05	3.70376
ATP6V1G3	-1.1696	2.79292	-5.34467	6.2051e-06	5.32888e-05	3.70215
LRRN4	1.06186	2.85666	5.33792	6.33165e-06	5.41764e-05	3.68247
ZNF385A	0.781656	2.464	5.33658	6.35707e-06	5.43385e-05	3.67856
SYTL1	0.869357	2.8822	5.33606	6.36695e-06	5.4389e-05	3.67705
MUC4	-0.812033	1.7543	-5.33561	6.37544e-06	5.44276e-05	3.67575
NCMAP	0.845527	1.06899	5.33027	6.47812e-06	5.51838e-05	3.66018
CYP2U1-AS1	-0.594772	1.61859	-5.33001	6.4832e-06	5.52099e-05	3.65941
PRDX4	0.704249	4.95515	5.32723	6.53727e-06	5.56185e-05	3.65132
CDC7	0.821055	1.54922	5.32661	6.54939e-06	5.57044e-05	3.64951
SIPA1	0.877023	4.28032	5.324	6.6007e-06	5.60364e-05	3.6419
ITGB6	1.8875	3.96296	5.32209	6.63845e-06	5.62828e-05	3.63634
BATF3	0.735645	1.52643	5.32196	6.64104e-06	5.62828e-05	3.63596
TRAV17	0.880682	0.847767	5.3218	6.64422e-06	5.62828e-05	3.6355
FCMR	1.49877	1.89867	5.3217	6.64616e-06	5.62828e-05	3.63521
SARDH	-1.18931	4.40044	-5.32013	6.67743e-06	5.65127e-05	3.63064
ASB9	-1.05449	3.22363	-5.31932	6.6937e-06	5.66154e-05	3.62827
RPL23	0.85227	7.14398	5.31808	6.71839e-06	5.67892e-05	3.62468
TRAJ38	1.40473	3.90749	5.31374	6.80626e-06	5.74965e-05	3.61201
KIAA1191	-0.778274	7.08706	-5.31321	6.81701e-06	5.75518e-05	3.61047
PAPPA2	1.25747	4.18641	5.31118	6.85837e-06	5.78298e-05	3.60458
ABCC2	-1.08685	4.72018	-5.31052	6.87208e-06	5.79275e-05	3.60263
RHCG	-1.92941	5.34172	-5.30794	6.92522e-06	5.83217e-05	3.59512
RPL27A	0.854327	6.05107	5.30777	6.9287e-06	5.83331e-05	3.59463
CDK18	-0.616507	5.12223	-5.30483	6.98978e-06	5.8775e-05	3.58608
PRLR	-1.14264	4.20252	-5.30313	7.02544e-06	5.89388e-05	3.58112
JUND	-0.80071	6.29678	-5.30307	7.02671e-06	5.89388e-05	3.58095
ZYG11A	-1.37118	2.64351	-5.30298	7.02861e-06	5.89388e-05	3.58068
LINC01028	-0.751998	1.18475	-5.30257	7.03713e-06	5.89922e-05	3.5795
ITGB2	1.30772	4.36898	5.29826	7.12845e-06	5.95573e-05	3.56694
GGT5	1.04577	5.46839	5.29787	7.13676e-06	5.96086e-05	3.5658
LY86	0.956263	2.0893	5.29733	7.14825e-06	5.96693e-05	3.56423
SCARNA12	0.730329	7.68186	5.29733	7.14839e-06	5.96693e-05	3.56421
RASSF5	0.941278	2.88616	5.29549	7.18769e-06	5.99509e-05	3.55887
TNXB	1.28282	4.18958	5.29544	7.18868e-06	5.99509e-05	3.55874
SCP2	-0.618746	5.28378	-5.29335	7.23386e-06	6.02543e-05	3.55263
TKFC	-0.875669	4.78015	-5.29188	7.26557e-06	6.04633e-05	3.54837
IGKV1-9	3.79523	4.3347	5.28716	7.36886e-06	6.11373e-05	3.53461
TERLR1	-1.5646	2.92208	-5.28703	7.3718e-06	6.11431e-05	3.53422
AQP3	-0.793561	6.55102	-5.28598	7.39498e-06	6.13022e-05	3.53116
PM20D1	-1.71622	3.46276	-5.28482	7.42062e-06	6.14736e-05	3.52779
MIR6843	0.774872	2.23714	5.28418	7.43476e-06	6.15573e-05	3.52594
LPCAT1	0.612293	3.88144	5.28416	7.43522e-06	6.15573e-05	3.52588
CBARP	-0.915111	1.39442	-5.28318	7.45711e-06	6.17058e-05	3.52301
PTGIS	0.873673	2.51443	5.28254	7.47133e-06	6.17816e-05	3.52115
PODXL	-0.990976	6.7659	-5.28117	7.5019e-06	6.19628e-05	3.51717
FCGR2A	0.768731	3.16277	5.28008	7.52642e-06	6.21247e-05	3.514
SLC36A2	-1.99543	6.3347	-5.27941	7.54151e-06	6.22305e-05	3.51204
TTC38	-0.77068	5.52762	-5.27866	7.55853e-06	6.23334e-05	3.50985
COX3	-1.17547	13.9863	-5.27812	7.57071e-06	6.24151e-05	3.50828
NCR3	0.835659	0.851024	5.27766	7.58114e-06	6.24822e-05	3.50694
MROH7	-0.733081	2.70507	-5.27733	7.58856e-06	6.25246e-05	3.50598
CDC25B	0.670757	3.88138	5.27592	7.6206e-06	6.27509e-05	3.50188
MIR31HG	0.753782	1.10371	5.27562	7.62748e-06	6.27887e-05	3.501
MIR604	0.633778	4.65911	5.27451	7.65282e-06	6.29784e-05	3.49777
IL1R1	0.67705	4.31527	5.27363	7.673e-06	6.31065e-05	3.4952
SNORA81	-0.736525	2.8542	-5.26943	7.76975e-06	6.37471e-05	3.48299
RPL36A	0.8152	5.95707	5.26912	7.77701e-06	6.37705e-05	3.48208
TRBV7-9	1.27636	1.15433	5.26889	7.78241e-06	6.37788e-05	3.4814
REG1A	2.6305	3.05632	5.26888	7.78267e-06	6.37788e-05	3.48137
ACAT1	-0.817636	6.40732	-5.26828	7.7966e-06	6.38166e-05	3.47963
LINGO3	0.69351	0.911284	5.26776	7.80862e-06	6.38959e-05	3.47813
NEURL1B	0.643792	3.85574	5.26717	7.82253e-06	6.39659e-05	3.47639
HSF4	-0.602795	3.89983	-5.26476	7.87894e-06	6.43368e-05	3.46939
SELL	1.49501	2.21331	5.26449	7.88523e-06	6.43691e-05	3.46862
CD96	0.688295	0.793579	5.26434	7.88893e-06	6.43709e-05	3.46816
TRAV12-2	0.996461	0.946754	5.26387	7.8999e-06	6.44312e-05	3.46681
LIMS3-LOC440895	-0.592576	1.70787	-5.26345	7.90991e-06	6.44936e-05	3.46557
CD40LG	0.772392	0.910603	5.2631	7.9181e-06	6.4522e-05	3.46456
ERRFI1	-1.7684	3.75676	-5.26144	7.9574e-06	6.47845e-05	3.45974
BTN3A1	0.63547	3.31944	5.26091	7.97007e-06	6.48684e-05	3.45819
HRH1	0.679042	1.4915	5.25846	8.0287e-06	6.52704e-05	3.45105
MIR92A1	0.769617	0.59776	5.25845	8.029e-06	6.52704e-05	3.45101
DCTPP1	0.651131	4.13599	5.25818	8.03539e-06	6.5303e-05	3.45024
CCL28	0.589632	1.34942	5.25745	8.05295e-06	6.54034e-05	3.44811
RIPOR2	1.09119	2.36183	5.25744	8.05328e-06	6.54034e-05	3.44807
GRIN2A	0.786634	1.1914	5.25614	8.08448e-06	6.56241e-05	3.4443
P2RX5	1.36738	1.3832	5.25429	8.12933e-06	6.59101e-05	3.43891
TMEM184A	-0.814294	3.28341	-5.25419	8.13177e-06	6.59104e-05	3.43862
SIGLEC10	0.816341	1.3355	5.25268	8.16858e-06	6.60914e-05	3.43422
GPX7	0.765532	2.97548	5.24993	8.23589e-06	6.65379e-05	3.42623
CES2	-0.792153	6.45626	-5.24931	8.25119e-06	6.6584e-05	3.42442
CD5	0.955976	1.92399	5.24923	8.25312e-06	6.6584e-05	3.42419
AXDND1	-0.714997	1.34158	-5.24921	8.25375e-06	6.6584e-05	3.42412
CLIC5	-1.50784	4.36165	-5.24861	8.26847e-06	6.66593e-05	3.42238
ADGRF5	-0.943383	5.64281	-5.24853	8.27038e-06	6.66593e-05	3.42215
HLA-DOB	1.38552	1.96664	5.24732	8.30042e-06	6.68817e-05	3.41862
FOXP4	-0.743663	3.88386	-5.24596	8.33411e-06	6.71334e-05	3.41468
LINC02139	-0.630264	1.0404	-5.24499	8.3584e-06	6.73093e-05	3.41184
H2BC6	1.05525	4.25816	5.24311	8.40551e-06	6.76092e-05	3.40637
NOD2	0.70118	0.913701	5.24203	8.43264e-06	6.78075e-05	3.40323
PLPP2	1.21061	2.55615	5.24099	8.45869e-06	6.79758e-05	3.40022
NSRP1	-0.693335	2.9567	-5.2409	8.46101e-06	6.79758e-05	3.39996
IGKV1-5	3.43309	5.59139	5.2399	8.4865e-06	6.81406e-05	3.39702
LILRB4	0.729892	1.47411	5.23855	8.52062e-06	6.83745e-05	3.39312
SRGAP3-AS4	-0.688962	1.43668	-5.23703	8.5595e-06	6.86062e-05	3.38868
BOLA2B	0.627708	4.81015	5.23666	8.56895e-06	6.86108e-05	3.38761
ALDH7A1	-0.792116	5.44787	-5.23646	8.57418e-06	6.86108e-05	3.38701
CMIP	-0.588809	4.11538	-5.23643	8.57475e-06	6.86108e-05	3.38695
PTPRQ	-1.34588	2.10846	-5.23637	8.57645e-06	6.86108e-05	3.38675
TDO2	0.702044	0.598548	5.23627	8.57882e-06	6.86108e-05	3.38648
CD163L1	0.966489	1.42004	5.23622	8.58011e-06	6.86108e-05	3.38634
LAT	0.729324	3.40556	5.23525	8.605e-06	6.87898e-05	3.38352
ADAM12	0.942664	1.73959	5.23373	8.64434e-06	6.90237e-05	3.37907
TRAV32	-0.853939	1.02932	-5.23279	8.66849e-06	6.91544e-05	3.37636
PTPRE	0.773223	2.24891	5.2327	8.6708e-06	6.91544e-05	3.3761
EVL	0.869975	3.96811	5.22837	8.78375e-06	6.99206e-05	3.36349
LAMA2	0.723064	2.70541	5.22743	8.80844e-06	7.0089e-05	3.36075
SLC16A12	-1.03681	5.20997	-5.22622	8.84025e-06	7.03217e-05	3.35724
TRBV2	0.968031	0.833752	5.22201	8.95214e-06	7.11292e-05	3.34499
ARHGAP45	0.966635	3.65103	5.22179	8.95802e-06	7.11552e-05	3.34435
LY9	1.02556	1.17891	5.22063	8.98915e-06	7.13222e-05	3.34097
MIR34AHG	0.648181	1.749	5.22058	8.99048e-06	7.13222e-05	3.34083
IGHV4-39	2.8814	4.03107	5.21743	9.07556e-06	7.18806e-05	3.33166
ALDH5A1	-0.706024	4.46183	-5.21552	9.12741e-06	7.22285e-05	3.32611
PPP1R18	0.960562	4.10159	5.21429	9.16101e-06	7.24526e-05	3.32253
NFATC2	0.770047	2.11977	5.21165	9.23356e-06	7.29632e-05	3.31485
WSPAR	-0.698882	0.810323	-5.21063	9.26166e-06	7.3122e-05	3.31189
MAPT	-1.18689	4.50297	-5.20914	9.30289e-06	7.34052e-05	3.30756
MIR30D	1.30324	1.68589	5.20271	9.48327e-06	7.46788e-05	3.28886
SNORA1	-1.06669	1.57059	-5.20271	9.48337e-06	7.46788e-05	3.28885
HYKK	-0.703405	2.7805	-5.20154	9.51668e-06	7.4898e-05	3.28543
WDR72	-1.07213	5.94044	-5.20019	9.555e-06	7.51781e-05	3.28152
CLUH	-0.703876	5.71213	-5.19985	9.56473e-06	7.52317e-05	3.28053
IGHD5-12	2.59032	1.94268	5.19967	9.56996e-06	7.52317e-05	3.28
LOC107985688	0.764097	0.843487	5.19817	9.61292e-06	7.5482e-05	3.27563
TMC6	1.00843	3.2883	5.19539	9.69301e-06	7.60238e-05	3.26755
SLIT2	-1.16787	4.17625	-5.19289	9.76546e-06	7.63858e-05	3.2603
LCN2	2.14402	2.24758	5.19289	9.7657e-06	7.63858e-05	3.26028
KCNN4	0.769295	1.0188	5.19284	9.76703e-06	7.63858e-05	3.26015
KRT87P	0.624294	1.32265	5.19231	9.78237e-06	7.64739e-05	3.25862
KLRC4-KLRK1	0.833363	1.08274	5.1915	9.80617e-06	7.66044e-05	3.25625
LINC00945	-0.732716	1.37842	-5.19109	9.81813e-06	7.66446e-05	3.25506
SNORD115-42	-1.07399	0.802878	-5.19104	9.8197e-06	7.66446e-05	3.25491
SERPINF1	1.12418	5.01283	5.19042	9.83785e-06	7.67643e-05	3.25311
GSTA1	-1.80128	7.61241	-5.18942	9.86714e-06	7.69491e-05	3.25022
TARID	-0.587074	1.73915	-5.18643	9.95577e-06	7.74654e-05	3.24151
AFTPH-DT	-0.648531	1.0857	-5.18406	1.00264e-05	7.78367e-05	3.23462
CPE	0.966803	4.07426	5.18335	1.00478e-05	7.79369e-05	3.23254
PTGR2	-0.600915	2.96767	-5.1828	1.00642e-05	7.80418e-05	3.23096
DBH	-0.89684	3.1114	-5.18086	1.01228e-05	7.83854e-05	3.2253
TMEM72-AS1	-0.612837	1.70025	-5.17959	1.01612e-05	7.86601e-05	3.22162
CPVL	0.648077	4.4133	5.17851	1.01939e-05	7.88912e-05	3.21849
TESPA1	0.59517	0.58151	5.17654	1.02541e-05	7.92673e-05	3.21276
LINC00677	0.741378	1.33474	5.17596	1.02719e-05	7.93825e-05	3.21107
S100A14	0.914417	3.07471	5.17512	1.02976e-05	7.95368e-05	3.20863
IGLV7-46	2.67068	2.80463	5.17446	1.0318e-05	7.96578e-05	3.20671
EMCN	-0.748298	3.42442	-5.17442	1.03191e-05	7.96578e-05	3.2066
FUT7	0.790762	0.756952	5.17344	1.03495e-05	7.98318e-05	3.20374
EMB	0.663653	1.91039	5.17309	1.03603e-05	7.98855e-05	3.20273
HPN	-0.59143	7.09957	-5.17228	1.03854e-05	8.00569e-05	3.20037
ABCC6	-0.992277	5.39512	-5.17174	1.0402e-05	8.01622e-05	3.19881
RNU6-9	-0.63447	3.05908	-5.17135	1.04141e-05	8.02326e-05	3.19769
NHERF1	-0.695363	6.5949	-5.17033	1.04461e-05	8.04567e-05	3.1947
MYCNOS	-0.851981	1.28184	-5.16701	1.055e-05	8.1052e-05	3.18506
MMP14	0.690939	5.46891	5.16448	1.06299e-05	8.15745e-05	3.17771
FOLH1B	-1.36926	2.78433	-5.16233	1.06983e-05	8.2007e-05	3.17147
TTC39A	0.843013	2.92008	5.16208	1.07065e-05	8.20475e-05	3.17072
WNT10A	1.23622	1.53364	5.1587	1.08148e-05	8.26564e-05	3.16092
SYNPO2	0.668471	2.83147	5.15866	1.08161e-05	8.26564e-05	3.16081
RPS8	0.92762	9.2947	5.15854	1.08203e-05	8.26649e-05	3.16043
UGT3A1	-0.941813	4.46242	-5.15737	1.0858e-05	8.29069e-05	3.15704
SLC15A3	0.682791	3.23263	5.15685	1.08749e-05	8.29912e-05	3.15553
SEMA6C	-0.742464	3.73792	-5.15637	1.08904e-05	8.30845e-05	3.15415
POU2AF1	1.50215	1.60685	5.15423	1.09602e-05	8.35709e-05	3.14792
HSPA7	1.18409	2.62789	5.15311	1.09969e-05	8.37806e-05	3.14467
RAB11FIP3	-0.823038	6.58641	-5.15094	1.10682e-05	8.42302e-05	3.13838
HCFC1R1	0.610635	5.41033	5.1502	1.10928e-05	8.4394e-05	3.13622
IGLV2-14	2.94575	5.45756	5.14936	1.11207e-05	8.4559e-05	3.13378
RHBG	-1.09917	3.95906	-5.14684	1.12046e-05	8.51092e-05	3.12645
MIR554	-1.04437	3.19201	-5.14577	1.12405e-05	8.53284e-05	3.12334
LINC00839	-1.20496	2.65784	-5.14338	1.13209e-05	8.58672e-05	3.1164
TMEM207	-1.36889	2.35599	-5.14301	1.13334e-05	8.59383e-05	3.11533
CD7	0.815512	1.06857	5.14155	1.13828e-05	8.62651e-05	3.1111
LINC02293	-0.92984	1.89355	-5.13927	1.14605e-05	8.67582e-05	3.10447
ICAM3	0.849336	3.40428	5.13267	1.16886e-05	8.82654e-05	3.08529
LTF	3.0834	4.85432	5.13255	1.16928e-05	8.82724e-05	3.08494
C7	0.933614	7.92421	5.13234	1.16999e-05	8.82932e-05	3.08435
SCUBE1	-0.752712	1.8181	-5.13229	1.1702e-05	8.82932e-05	3.08418
IGHV3-21	2.99345	3.9899	5.13183	1.17179e-05	8.83893e-05	3.08285
SLIT2-IT1	-1.03613	2.43046	-5.13104	1.17455e-05	8.85728e-05	3.08057
COCH	-0.680538	1.93324	-5.13081	1.17537e-05	8.86102e-05	3.07989
IGLV1-47	2.8995	4.23879	5.1288	1.18243e-05	8.90689e-05	3.07406
APOH	-1.96629	3.37223	-5.12852	1.18342e-05	8.90964e-05	3.07324
CFP	0.868351	1.3269	5.12851	1.18344e-05	8.90964e-05	3.07322
SNORD115-32	-1.04549	1.00452	-5.12793	1.18552e-05	8.913e-05	3.07152
HYAL1	-0.636429	4.83764	-5.1275	1.18702e-05	8.91696e-05	3.07029
SLC6A13	-1.09111	6.54727	-5.12739	1.18741e-05	8.91746e-05	3.06997
H4C2	0.792502	7.13881	5.1263	1.19128e-05	8.94408e-05	3.0668
ITGA4	0.810368	2.36004	5.1257	1.19343e-05	8.95776e-05	3.06504
PAH	-1.6633	7.08193	-5.12554	1.19399e-05	8.95952e-05	3.06459
CCR7	1.29175	1.5466	5.1221	1.20632e-05	9.03718e-05	3.05459
MYORG	-0.719902	4.22779	-5.1213	1.20917e-05	9.04933e-05	3.05229
LINC00626	-0.76823	1.17664	-5.12128	1.20926e-05	9.04933e-05	3.05222
ABAT	-1.03414	6.24448	-5.12101	1.21025e-05	9.05217e-05	3.05143
MIR29B1	1.23775	1.52327	5.12099	1.2103e-05	9.05217e-05	3.05138
ALDH2	-0.79653	5.81653	-5.11966	1.21514e-05	9.08089e-05	3.0475
CXCL12	0.762096	4.97272	5.11701	1.22475e-05	9.15022e-05	3.03983
TRAJ7	1.26975	4.05631	5.11674	1.22574e-05	9.15513e-05	3.03905
SNORD13E	-1.10532	1.57975	-5.11501	1.23208e-05	9.1975e-05	3.03402
GRIA3	-0.795856	1.68397	-5.11468	1.2333e-05	9.20381e-05	3.03306
RETREG1	-0.674511	3.62274	-5.11458	1.23368e-05	9.20381e-05	3.03276
SFTA2	1.02649	1.12223	5.11451	1.23394e-05	9.20381e-05	3.03256
POLD3	-0.622223	3.49482	-5.11371	1.23688e-05	9.21826e-05	3.03024
TRG-AS1	0.642796	0.802126	5.11352	1.23757e-05	9.21903e-05	3.0297
IGHJ2P	1.85545	1.48433	5.11294	1.23971e-05	9.23181e-05	3.02802
CD8A	1.0466	1.48046	5.11106	1.2467e-05	9.26872e-05	3.02255
SPATA17-AS1	-0.616004	1.47628	-5.10706	1.26165e-05	9.35707e-05	3.01094
IGLV1-51	2.36229	3.96789	5.10623	1.26477e-05	9.37356e-05	3.00854
GLB1L2	-0.700839	4.36576	-5.1037	1.27435e-05	9.43338e-05	3.0012
KCNK6	0.605982	2.0519	5.10331	1.27586e-05	9.44196e-05	3.00005
C10orf126	-0.654971	1.05128	-5.10301	1.27701e-05	9.44797e-05	2.99917
RNASEH2A	0.591073	2.70643	5.09934	1.29107e-05	9.53907e-05	2.98852
OGDH	-0.615892	6.92043	-5.09774	1.29724e-05	9.57435e-05	2.98388
H3C14	1.35264	3.02961	5.09505	1.30768e-05	9.63063e-05	2.97608
PDZK1	-0.846523	6.93324	-5.09423	1.31088e-05	9.64647e-05	2.9737
LINC00861	0.693642	0.929172	5.09158	1.32129e-05	9.71783e-05	2.966
MIR6741	0.668749	2.50625	5.08809	1.33511e-05	9.80635e-05	2.95587
MIR7849	-1.13224	0.870014	-5.08779	1.33632e-05	9.80992e-05	2.955
DDC	-1.31009	7.00405	-5.08625	1.34244e-05	9.84957e-05	2.95055
WAS	0.950503	2.78142	5.08505	1.34728e-05	9.87721e-05	2.94705
ABCC6P1	-0.942595	3.94406	-5.08059	1.36529e-05	0.000100012	2.93413
MIR4507	1.6909	1.49955	5.07893	1.37209e-05	0.0001004	2.92929
PTH1R	-0.948049	7.62239	-5.07856	1.37357e-05	0.000100457	2.92825
SSBP4	0.603465	3.88431	5.07746	1.3781e-05	0.000100654	2.92505
CIITA	0.768362	4.02339	5.07635	1.38267e-05	0.000100907	2.92183
AGPAT3	-0.589038	5.72172	-5.07616	1.38346e-05	0.000100935	2.92127
IGKJ3	4.15673	6.75085	5.07538	1.38666e-05	0.000101064	2.91902
MIR6515	0.890549	2.79989	5.07303	1.39644e-05	0.000101669	2.91218
CAMSAP3	-0.742983	4.62045	-5.07233	1.39933e-05	0.000101832	2.91017
HOXA11	0.656628	1.77247	5.07222	1.3998e-05	0.000101832	2.90984
NPHP3-ACAD11	-0.614129	3.73858	-5.07021	1.40823e-05	0.000102396	2.904
C1QL1	-0.86298	1.20016	-5.07019	1.4083e-05	0.000102396	2.90396
PHACTR3-AS1	0.713927	0.997389	5.06951	1.41114e-05	0.000102575	2.90199
IGKV3-11	3.22223	5.41904	5.06799	1.41755e-05	0.000103012	2.89759
PLXDC1	0.671622	2.39987	5.06555	1.4279e-05	0.000103629	2.89051
KIT	-0.673919	3.04029	-5.06532	1.42891e-05	0.000103674	2.88982
MKI67	0.73062	0.98355	5.06302	1.43873e-05	0.000104304	2.88316
NFAM1	0.968064	1.95584	5.06189	1.44357e-05	0.0001046	2.87989
COQ8A	-0.594648	4.9567	-5.06085	1.44807e-05	0.000104862	2.87687
MIR6872	-1.33956	3.17935	-5.06033	1.45029e-05	0.000104948	2.87537
DOK3	0.747164	1.9478	5.05928	1.45485e-05	0.000105178	2.87232
MIR345	0.99428	2.13319	5.05923	1.45506e-05	0.000105178	2.87218
HNF1A	-0.746923	4.7054	-5.05892	1.45643e-05	0.000105222	2.87126
DENND5B-AS1	-0.865254	4.38102	-5.05884	1.45676e-05	0.000105222	2.87104
KLF10	-0.834781	3.95705	-5.05784	1.46111e-05	0.000105397	2.86814
HLA-DOA	0.940599	3.76857	5.05577	1.47014e-05	0.000105909	2.86215
SCNN1B	-1.23285	3.80066	-5.05414	1.47732e-05	0.000106342	2.85741
MIR4426	0.881599	6.33529	5.05272	1.4836e-05	0.000106654	2.85328
TYMP	1.11297	4.84772	5.04999	1.49572e-05	0.000107369	2.84537
TRPC7-AS2	-0.811769	1.11314	-5.04989	1.49613e-05	0.000107369	2.84511
IGLC1	3.48379	6.67157	5.04986	1.49628e-05	0.000107369	2.84501
FCRL6	0.939101	1.29091	5.0485	1.50234e-05	0.00010769	2.84108
SLC6A19	-1.45503	7.36198	-5.04749	1.50688e-05	0.000107875	2.83814
ZFAT	-0.60996	2.81934	-5.0468	1.50997e-05	0.000108005	2.83615
BST2	0.803123	5.81106	5.04674	1.51028e-05	0.000108005	2.83595
ABHD10	-0.627189	4.40209	-5.04654	1.51114e-05	0.000108039	2.83539
LINC02912	0.60594	1.10886	5.04352	1.52482e-05	0.000108846	2.82663
CTSG	1.63621	1.61116	5.04311	1.52667e-05	0.000108922	2.82545
PIGR	0.954143	8.02271	5.04071	1.53765e-05	0.000109591	2.81848
IFIT1B	-0.673012	0.957915	-5.03966	1.54245e-05	0.000109885	2.81545
SOWAHB	-0.619118	2.85783	-5.03949	1.54326e-05	0.000109905	2.81494
NICOL1	0.709936	1.75925	5.03797	1.55027e-05	0.000110318	2.81053
SLC5A10	-0.96203	5.05135	-5.03787	1.55072e-05	0.000110322	2.81025
H3C3	1.01745	4.49243	5.03637	1.55764e-05	0.000110728	2.80592
ZNF831	0.779796	0.81988	5.03558	1.56135e-05	0.000110963	2.8036
SLC25A33	-0.588696	2.47398	-5.03344	1.57131e-05	0.000111515	2.79742
LRP1	0.940181	5.78163	5.0333	1.57197e-05	0.000111515	2.79701
EFHD1	-0.60266	6.74396	-5.03284	1.57412e-05	0.00011161	2.79568
ELN	0.638275	3.36847	5.02984	1.58824e-05	0.000112466	2.787
NLRP3	0.686091	1.43906	5.02645	1.60439e-05	0.000113346	2.77716
SLC16A4	-0.803799	5.81352	-5.02592	1.60694e-05	0.000113483	2.77562
ADRB1	-0.621618	1.23235	-5.02587	1.60717e-05	0.000113483	2.77548
MIR191	1.03177	2.09994	5.02434	1.6145e-05	0.000113972	2.77105
IGLC6	3.41191	3.23718	5.02161	1.62771e-05	0.000114815	2.76313
D2HGDH	-0.790622	4.89879	-5.02045	1.63334e-05	0.000115152	2.75977
ABCG1	0.67868	2.94042	5.02014	1.63485e-05	0.0001152	2.75888
EFHD2	0.615115	4.26963	5.0197	1.63698e-05	0.000115291	2.75761
PLAAT4	0.880366	6.1369	5.01751	1.64768e-05	0.000115925	2.75127
TEKT2	0.596227	1.58669	5.01709	1.64975e-05	0.000115982	2.75005
EMX1	-0.785895	3.87637	-5.01695	1.65044e-05	0.000116001	2.74964
LONRF3	-0.70756	2.1072	-5.01634	1.65346e-05	0.000116183	2.74787
CERCAM	0.609525	2.86358	5.01544	1.65788e-05	0.000116404	2.74527
CALB1	-2.20573	5.07624	-5.01342	1.66789e-05	0.000116932	2.73942
CD86	0.845548	1.81875	5.01224	1.67378e-05	0.000117262	2.73599
SLC12A6	-0.625063	4.59561	-5.0115	1.67743e-05	0.000117446	2.73387
ACAP1	0.639346	3.05103	5.00989	1.6855e-05	0.000117951	2.7292
ATP6V0A4	-0.77016	5.47523	-5.00591	1.70562e-05	0.000119146	2.71767
H2BC14	1.21499	1.997	5.00405	1.71511e-05	0.000119717	2.71227
TRAV3	0.884436	0.684752	5.00352	1.7178e-05	0.00011979	2.71075
SYT13	-0.762633	3.14846	-5.0035	1.7179e-05	0.00011979	2.71069
GPT2	-1.04707	4.72496	-5.00176	1.72685e-05	0.000120291	2.70564
ACAD11	-0.738838	4.3073	-5.00165	1.72741e-05	0.000120299	2.70533
IGHD2-2	2.48278	2.07439	5.00093	1.7311e-05	0.000120526	2.70325
ITGB3	1.05545	5.35639	4.99975	1.73721e-05	0.00012089	2.69982
LOC105379340	-0.999656	1.98071	-4.99959	1.73805e-05	0.000120918	2.69936
AQP7	-0.840649	4.21596	-4.99761	1.74832e-05	0.000121509	2.69363
ENTPD5	-0.91195	5.19169	-4.99682	1.7524e-05	0.000121669	2.69136
ND1	-1.92011	10.8468	-4.99664	1.75337e-05	0.000121675	2.69082
IGLL5	3.28946	4.94413	4.99655	1.75383e-05	0.000121676	2.69057
OLFM2	0.764329	1.67991	4.9955	1.75934e-05	0.000121965	2.68752
RPL37	0.82251	5.36643	4.99519	1.76097e-05	0.000122031	2.68662
TEAD2	0.616751	3.93889	4.99515	1.76117e-05	0.000122031	2.68651
TREM2	1.03834	1.59049	4.99421	1.76609e-05	0.00012231	2.68379
SLC34A3	-1.50642	4.82395	-4.99348	1.76993e-05	0.000122545	2.68168
EYA2	-0.781867	3.02435	-4.99285	1.77326e-05	0.000122688	2.67986
[truncated: 1,527 more rows]

## Sheet: Table S5
Supplementary Table 5. Differentially expressed genes between early DKD patients and controls (n = 390 DEGs)
id	logFC	AveExpr	t	P.Value	adj.P.Val	B
NR4A1	-4.48838	3.24611	-15.1212	1.28e-16	3.5e-12	26.3126
NR4A2	-3.17479	1.47072	-14.4367	4.99e-16	6.84e-12	25.1599
MIR27B	1.58528	4.46798	13.5272	3.29e-15	3.01e-11	23.5403
ATF3	-3.72616	2.45139	-12.6292	2.32e-14	1.59e-10	21.8365
MASCRNA	-2.3175	3.90448	-11.4675	3.32e-13	1.82e-09	19.4683
DUSP1	-3.49644	5.17941	-11.2026	6.25e-13	2.85e-09	18.901
EGR1	-5.02438	4.07318	-10.9543	1.14e-12	4.45e-09	18.3602
FOS	-5.76349	4.37339	-10.6168	2.6e-12	8.91e-09	17.6103
BTG2	-2.31407	5.55496	-10.0734	1.02e-11	3.09e-08	16.3672
MIR29B2	1.39987	3.72245	9.96718	1.33e-11	3.47e-08	16.119
HEATR9	0.755707	1.21668	9.94948	1.39e-11	3.47e-08	16.0775
CCN1	-2.91385	5.2235	-9.86345	1.74e-11	3.97e-08	15.875
MIR3193	2.34467	2.77221	9.70764	2.6e-11	5.48e-08	15.5054
MIRLET7G	2.4051	3.0961	9.42506	5.43e-11	1.06e-07	14.8257
ZFP36	-3.07029	5.81678	-9.30466	7.46e-11	1.36e-07	14.5324
MIRLET7A1	1.72912	3.15656	9.06168	1.42e-10	2.32e-07	13.934
JUNB	-3.01987	5.40702	-9.04558	1.49e-10	2.32e-07	13.8941
SLC2A3	-2.54892	3.04441	-8.94488	1.95e-10	2.81e-07	13.6433
MIR24-1	1.30565	4.04166	8.87411	2.36e-10	3.23e-07	13.4661
NR4A3	-2.49255	1.43628	-8.75449	3.26e-10	4.25e-07	13.165
OSM	-0.711886	0.570169	-8.7098	3.68e-10	4.58e-07	13.0519
JUN	-2.77565	5.23024	-8.59986	4.96e-10	5.91e-07	12.7726
MIR29C	1.2067	5.10885	8.46557	7.17e-10	7.9e-07	12.4291
MIR3074	1.03846	4.14194	8.46382	7.2e-10	7.9e-07	12.4246
MIR3189	-3.31645	4.16733	-8.26927	1.23e-09	1.3e-06	11.9223
FOSL2-AS1	-0.637427	0.487223	-8.20633	1.47e-09	1.44e-06	11.7587
MIRLET7D	1.99557	4.24834	8.12756	1.83e-09	1.73e-06	11.5531
GDF15	-2.59265	4.57438	-8.0946	2.01e-09	1.83e-06	11.4668
PRPH2	0.743756	1.43489	8.02905	2.41e-09	2.13e-06	11.2949
MIRLET7B	1.90039	3.94657	7.99628	2.64e-09	2.26e-06	11.2086
IER2	-1.3646	5.47169	-7.9616	2.91e-09	2.28e-06	11.1173
MIR29A	2.16613	2.61225	7.73492	5.53e-09	4.21e-06	10.516
GADD45B	-1.90523	4.39461	-7.61403	7.79e-09	5.62e-06	10.1927
MIR6821	-1.37487	4.21678	-7.59011	8.34e-09	5.72e-06	10.1285
MIR103B2	1.31537	1.77849	7.54223	9.57e-09	6.39e-06	9.9998
DUSP2	-1.97143	1.63737	-7.50838	1.05e-08	6.88e-06	9.90864
RGS16	-1.49337	2.44664	-7.27975	2.03e-08	1.27e-05	9.28932
RGS1	-2.35794	1.30122	-7.2279	2.36e-08	1.44e-05	9.14801
SLC10A1	0.93785	2.15961	7.19558	2.59e-08	1.52e-05	9.05978
MIR503	2.19221	3.36363	7.1901	2.64e-08	1.52e-05	9.04482
LOC102724428	-1.85123	2.52888	-7.18618	2.67e-08	1.52e-05	9.0341
SIK1	-1.68963	2.52716	-7.17845	2.73e-08	1.52e-05	9.01298
MIR4763	1.17599	4.98361	6.92193	5.75e-08	2.86e-05	8.30831
PIM3	-1.06814	5.59024	-6.86978	6.69e-08	3.22e-05	8.16423
PTGS2	-0.958837	1.3278	-6.8038	8.12e-08	3.77e-05	7.98157
MIR23B	1.39424	3.55054	6.77111	8.94e-08	4.08e-05	7.89092
MIR103A2	1.39886	1.77293	6.74349	9.69e-08	4.28e-05	7.81424
SLC25A25	-0.940787	3.54937	-6.73251	1e-07	4.33e-05	7.78375
RGS2	-1.37053	3.13801	-6.62842	1.36e-07	5.59e-05	7.49411
RAB26	0.683058	1.57721	6.62636	1.37e-07	5.59e-05	7.48838
MIR30D	2.14707	1.68589	6.47937	2.11e-07	8.4e-05	7.07779
MIR3618	0.664945	3.592	6.45205	2.29e-07	8.96e-05	7.00131
CD55	-0.76963	3.08663	-6.37976	2.83e-07	0.00010352	6.79864
FOSB	-4.37016	1.68278	-6.18937	4.98e-07	0.000164376	6.26322
QRFP	0.701771	1.63006	6.15945	5.45e-07	0.000172357	6.1789
NFKBID	-1.13286	2.56836	-6.06708	7.17e-07	0.000206573	5.91823
PPP1R15A	-1.20929	4.66674	-6.06459	7.22e-07	0.000206573	5.91119
GINS2	0.596684	1.25557	6.06055	7.31e-07	0.000206573	5.8998
MIR30C1	1.3981	2.91613	6.05532	7.43e-07	0.000207489	5.88501
JUND	-1.20887	6.29678	-6.05222	7.5e-07	0.000207489	5.87624
ZNF331	-0.610151	2.27362	-6.04116	7.75e-07	0.000210868	5.845
CCNL1	-0.697341	4.17596	-5.99375	8.92e-07	0.000226394	5.71101
CLDN24	0.720705	2.27986	5.92047	1.11e-06	0.000264295	5.50371
BHLHE40-AS1	-1.02158	1.98402	-5.91849	1.12e-06	0.000264295	5.49809
INKA1	0.746731	2.70209	5.85614	1.35e-06	0.000297278	5.32156
HES1	-1.16418	4.75349	-5.82349	1.48e-06	0.000322512	5.22908
BHLHE40	-1.29297	5.88528	-5.76918	1.74e-06	0.000367409	5.07518
GEM	-1.22654	3.30866	-5.74796	1.86e-06	0.000374074	5.01501
MIR1306	0.586437	5.13216	5.71805	2.03e-06	0.0004006	4.93021
MIR101-2	1.55256	1.33174	5.6776	2.29e-06	0.000445669	4.8155
DUSP5	-1.43549	3.21122	-5.64177	2.55e-06	0.000482369	4.71388
KLF4	-1.09228	2.98268	-5.62714	2.67e-06	0.000500486	4.67238
MIR3918	0.982554	2.94039	5.60911	2.81e-06	0.00051942	4.62124
MIR212	-1.93493	0.973935	-5.60829	2.82e-06	0.00051942	4.61891
NEAT1	-1.23821	8.63217	-5.59359	2.95e-06	0.000534969	4.57721
ZC3H12A	-1.16653	3.37413	-5.57635	3.1e-06	0.000548744	4.52829
CA8	-0.668117	0.953397	-5.54803	3.38e-06	0.000582217	4.44794
NME7	-0.702364	3.89766	-5.54523	3.41e-06	0.000583438	4.44
MIR425	1.59575	2.16311	5.50932	3.79e-06	0.000628879	4.33813
MIR362	1.99059	1.98422	5.5068	3.82e-06	0.000628879	4.33096
MIR345	1.42438	2.13319	5.47876	4.16e-06	0.000669881	4.25141
TAMALIN	-0.957312	2.95519	-5.46799	4.29e-06	0.000687756	4.22087
LINC01909	0.754746	1.40892	5.43982	4.67e-06	0.000735296	4.14096
MIR30E	0.976792	3.51011	5.40801	5.13e-06	0.000790509	4.05072
RHOB	-1.13217	6.74901	-5.4053	5.18e-06	0.000792481	4.04305
ZFAND5	-0.736649	4.28892	-5.39987	5.26e-06	0.00080099	4.02763
SNORD13E	-1.5367	1.57975	-5.3756	5.66e-06	0.000839264	3.95882
EGR3	-1.38928	0.748819	-5.3539	6.04e-06	0.000877607	3.89729
SLC20A1	-0.825059	4.08232	-5.35	6.11e-06	0.000877607	3.88622
KLF6	-1.57149	5.0677	-5.34986	6.11e-06	0.000877607	3.88583
DUSP6	-0.703782	4.16001	-5.34947	6.12e-06	0.000877607	3.88472
ZFP36L1	-1.35154	6.35035	-5.33812	6.33e-06	0.000889275	3.85254
MIR181B1	1.19026	1.35751	5.29058	7.29e-06	0.00097505	3.71779
SLC2A14	-0.595174	0.481397	-5.27099	7.73e-06	0.00101003	3.6623
KLF10	-1.15026	3.95705	-5.26829	7.8e-06	0.00101003	3.65464
MAFF	-1.87315	2.54453	-5.25332	8.15e-06	0.00103916	3.61224
CXCL2	-1.91096	1.79508	-5.2377	8.54e-06	0.00107912	3.56799
SNORD97	-0.998125	3.79029	-5.22108	8.98e-06	0.00108855	3.5209
OR52W1	0.650923	1.06272	5.18006	1.01e-05	0.00118833	3.40478
LINC00602	-0.893479	0.836447	-5.17304	1.04e-05	0.00120321	3.38491
CCL3	-1.83789	1.57651	-5.16222	1.07e-05	0.00121691	3.35431
IFRD1	-0.655217	3.24645	-5.07763	1.38e-05	0.00149235	3.11512
MIRLET7A3	1.79159	3.02403	5.07754	1.38e-05	0.00149235	3.11486
CNNM1	0.587723	0.957239	5.07452	1.39e-05	0.00149991	3.10634
MIR363	1.38026	0.50921	5.06319	1.44e-05	0.00153932	3.07433
PRELID1	0.940713	5.34115	5.04013	1.54e-05	0.00160618	3.00921
MIR1251	1.48737	3.57415	5.03276	1.57e-05	0.00163439	2.98839
MIR548AS	-1.47684	0.638504	-5.02604	1.61e-05	0.00165492	2.96942
ARID4A	-0.658044	2.75821	-5.01544	1.66e-05	0.00167034	2.9395
WEE1	-0.58533	2.61239	-5.00551	1.71e-05	0.0017079	2.91149
MIRLET7C	1.55303	3.02659	4.99329	1.77e-05	0.00175521	2.87701
VMP1	-1.16602	5.13139	-4.98929	1.79e-05	0.00175521	2.86575
CSRNP1	-1.19209	3.5806	-4.98778	1.8e-05	0.00175521	2.86146
LOC101927377	0.681151	2.53702	4.98548	1.81e-05	0.00175521	2.85499
C10orf95-AS1	0.588394	3.5503	4.96681	1.92e-05	0.00180868	2.80234
MRAP-AS1	0.677924	1.33316	4.96259	1.94e-05	0.00180868	2.79045
MIR98	1.10697	2.30234	4.95725	1.97e-05	0.001813	2.77539
SERINC1	-0.634808	6.15129	-4.94221	2.06e-05	0.00185073	2.73303
PDK4	-1.79519	3.78135	-4.91913	2.21e-05	0.00193957	2.66801
UGT2B28	-1.88629	0.881679	-4.88588	2.44e-05	0.00210726	2.57445
RHOQ-AS1	-0.770735	2.69217	-4.87407	2.52e-05	0.0021288	2.54123
MIR455	1.01563	3.03251	4.86791	2.57e-05	0.00215884	2.5239
SNORD5	-1.29401	2.03159	-4.85629	2.66e-05	0.00221025	2.49124
LINC01996	0.613107	1.16888	4.79719	3.17e-05	0.00252671	2.32528
HNRNPA2B1	-0.628361	6.7987	-4.78466	3.29e-05	0.00260724	2.29012
H1-1	1.15179	2.43426	4.77926	3.34e-05	0.00262651	2.27498
SEBOX	0.734484	2.15959	4.76191	3.52e-05	0.00271072	2.22634
C11orf96	-1.58206	4.85878	-4.75015	3.65e-05	0.00276975	2.19338
H4C16	0.79705	6.58975	4.71498	4.05e-05	0.00297284	2.09493
SOCS3	-2.29697	4.04157	-4.70731	4.14e-05	0.00300853	2.07347
REC114	0.697988	1.48821	4.68793	4.38e-05	0.00311201	2.01928
MIR103B1	0.678652	0.427737	4.6864	4.4e-05	0.00311799	2.01502
RASD1	-2.22186	4.02082	-4.67298	4.58e-05	0.00319462	1.97752
MIR195	1.47819	1.91372	4.65699	4.8e-05	0.00328659	1.93287
MIR128-2	0.630093	0.137327	4.64707	4.95e-05	0.00333013	1.90517
MIR130A	0.997615	1.72858	4.6238	5.3e-05	0.00343196	1.84027
MIR654	1.03905	0.993002	4.61809	5.39e-05	0.0034738	1.82436
MIR92A1	0.892905	0.59776	4.61179	5.49e-05	0.00351422	1.80678
VTRNA1-3	1.83513	2.43432	4.6066	5.57e-05	0.00355665	1.79235
EGR2	-1.43341	1.06958	-4.60496	5.6e-05	0.00355665	1.78777
CIR1	-0.599074	3.16864	-4.59861	5.71e-05	0.0035918	1.7701
ELF3	-1.29903	5.4052	-4.59003	5.85e-05	0.00364493	1.7462
SNORA80D	0.902548	2.74358	4.58749	5.9e-05	0.0036639	1.73911
PLAUR	-0.989504	1.86943	-4.56314	6.33e-05	0.00379855	1.67136
IRS2	-0.740363	3.06334	-4.55708	6.45e-05	0.00382887	1.65452
PTP4A1	-0.672595	3.98303	-4.54664	6.65e-05	0.00389331	1.62552
TMPRSS11BNL	0.705346	0.133883	4.54535	6.68e-05	0.00389331	1.62193
DNAAF4-CCPG1	-0.659489	2.89221	-4.54083	6.76e-05	0.00390674	1.60939
H3C1	1.08307	4.25523	4.54	6.78e-05	0.00390674	1.60706
ITGA6-AS1	-0.729514	2.84568	-4.53945	6.79e-05	0.00390674	1.60553
RMRP	0.93407	13.2182	4.51783	7.24e-05	0.00405607	1.54553
MIR8085	-1.73209	2.80401	-4.51238	7.35e-05	0.00410487	1.53038
FAM222A-AS1	0.650145	1.52821	4.51157	7.37e-05	0.00410622	1.52815
DUSP8	-1.0475	2.26216	-4.49316	7.78e-05	0.00423971	1.47709
TMOD4	0.783388	1.88	4.48641	7.94e-05	0.0043074	1.4584
PDE4B	-0.818225	2.00231	-4.47857	8.12e-05	0.00437302	1.43668
DIAPH1-AS1	-0.641089	1.91799	-4.45846	8.62e-05	0.00458478	1.38101
MIRLET7F1	1.1366	2.82482	4.45302	8.75e-05	0.00463155	1.36595
MIR708	1.55232	2.20676	4.44268	9.02e-05	0.00472848	1.33737
PLAC9	0.590321	3.74634	4.44159	9.05e-05	0.00472848	1.33435
UGCG	-0.711299	4.10327	-4.43965	9.1e-05	0.00472848	1.329
LINC00473	-1.48139	2.04767	-4.43814	9.14e-05	0.00472848	1.32481
MIR645	1.05997	4.63205	4.43679	9.18e-05	0.00473827	1.32108
NUCB2	-0.597286	2.50949	-4.43109	9.34e-05	0.0047909	1.30535
C5AR1	-0.806853	2.66963	-4.41007	9.93e-05	0.00501058	1.24731
GJA1	-0.802502	3.14988	-4.39621	0.000103391	0.00514217	1.20908
MIR3184	1.08274	2.68361	4.38827	0.000105821	0.0052157	1.18718
PPDPF	-0.718541	7.49461	-4.37387	0.00011037	0.00535324	1.1475
CFI	-0.818926	6.47986	-4.35868	0.000115379	0.00550161	1.10567
TMEM216	0.594719	2.88444	4.3569	0.000115978	0.00551782	1.1008
MIR18A	1.31158	1.61137	4.34973	0.000118433	0.00558614	1.08105
REL	-0.598464	2.53817	-4.34588	0.00011977	0.00560099	1.07048
C10orf62	0.846907	3.46341	4.344	0.000120431	0.00562229	1.0653
LOC644656	0.757784	2.45873	4.32349	0.000127853	0.0058688	1.00895
SNORD63B	-1.03863	3.39875	-4.31316	0.000131762	0.00597817	0.980583
ADAMTS4	-1.47569	1.03857	-4.29704	0.000138097	0.00612881	0.936362
HIF1A-AS3	-0.97673	3.09257	-4.28023	0.000145018	0.00633822	0.890319
MIR532	1.1217	2.60117	4.27659	0.000146561	0.0063853	0.880353
UFSP1	0.754107	2.17725	4.26634	0.000150998	0.00654738	0.852277
MIR93	0.834173	2.88764	4.25937	0.000154087	0.00664976	0.833215
MIR331	1.15354	2.54965	4.25733	0.000155004	0.00665786	0.827632
MAFK	-0.600351	4.04682	-4.25172	0.000157549	0.00674607	0.8123
MXD3	0.618242	3.69995	4.24663	0.000159896	0.00679613	0.798388
TMEM119	1.00201	2.94374	4.23977	0.000163111	0.00686227	0.779651
H4C2	0.866416	7.13881	4.23654	0.000164649	0.0068886	0.770824
MIR6748	0.706751	4.19175	4.2296	0.000168001	0.00698618	0.75186
SAMD5	-0.643234	2.90408	-4.22573	0.000169895	0.00702231	0.741314
FOXF1	-0.611652	0.836781	-4.21929	0.000173099	0.0070906	0.723734
RPSA	0.629389	8.16859	4.2124	0.000176591	0.00720135	0.704947
MIR4647	0.602714	4.52643	4.20499	0.000180428	0.00729269	0.68473
ITPRIP	-0.895639	2.95859	-4.19078	0.000188008	0.00747776	0.646027
ABHD14A	0.748407	4.87736	4.182	0.000192848	0.0076033	0.622127
MIR487A	1.05967	0.604944	4.17946	0.000194271	0.0076033	0.615217
MIR4256	0.846489	4.15055	4.1791	0.000194474	0.0076033	0.614232
MIR154	1.07363	0.549387	4.17693	0.000195697	0.00761774	0.608337
MIR548O2	-1.18887	0.679529	-4.16248	0.000204051	0.00783166	0.569044
MCL1	-0.741952	6.00496	-4.14863	0.000212381	0.0080388	0.531436
HSPB9	0.671076	1.61513	4.13804	0.000218978	0.00817557	0.502692
CEBPA	0.677289	3.39451	4.1258	0.000226849	0.00836684	0.469514
HMGN5	-1.03004	1.55667	-4.10466	0.000241108	0.0087053	0.412251
MIR664A	-0.884876	0.736122	-4.10134	0.000243426	0.00873952	0.403266
MAGI2-AS2	-0.61695	0.525096	-4.09972	0.000244562	0.00873952	0.398893
CD69	-0.993544	1.22823	-4.08982	0.000251635	0.00884357	0.372121
LINC01098	-0.632344	0.804252	-4.08317	0.000256498	0.00894283	0.354151
MIR326	1.13091	3.04107	4.07486	0.000262705	0.00911104	0.331704
IL1B	-1.1493	1.40259	-4.07449	0.000262985	0.00911104	0.330704
MIR26B	0.658552	4.21341	4.07184	0.000264994	0.00915749	0.323561
MIR1248	-0.749326	3.14585	-4.0663	0.000269249	0.00925786	0.308606
SNORA81	-0.750752	2.8542	-4.06025	0.000273967	0.00936135	0.292303
HSPA1B	-1.15179	6.78492	-4.0504	0.000281837	0.00956937	0.265727
SNORD18C	-0.998909	1.60872	-4.0423	0.000288468	0.00966859	0.243906
MIR106A	0.785527	0.46631	4.04187	0.000288817	0.00966859	0.242771
MIR4742	-1.06794	1.46522	-4.04128	0.00028931	0.00966859	0.241173
MIR6732	-1.43102	3.18964	-4.03585	0.000293855	0.00977016	0.226548
CISH	-0.845039	4.10822	-4.01965	0.000307826	0.0101302	0.182977
MIR548T	-1.12638	0.853928	-4.01042	0.000316079	0.0102249	0.158166
HSPA1A	-1.12492	6.90831	-4.01006	0.000316405	0.0102249	0.157201
MIR4659A	-0.963298	1.42098	-3.98879	0.00033626	0.0105796	0.100139
H4C8	0.789146	6.49886	3.98248	0.000342386	0.0107109	0.0832162
MIR4529	-0.943457	0.523196	-3.97545	0.00034933	0.010854	0.0643969
MIR1255B2	-1.23406	1.15875	-3.96222	0.000362794	0.0110192	0.028961
MIR4521	1.25245	1.40192	3.96154	0.000363499	0.0110192	0.0271404
MIR101-1	0.89425	2.76184	3.95554	0.000369772	0.0111599	0.0111122
RIPOR3-AS1	0.905938	2.71382	3.95256	0.000372933	0.0111937	0.0031365
TNFSF9	-0.600496	0.734745	-3.94902	0.000376712	0.0112824	-0.00630792
MIR148B	1.48571	2.19756	3.94635	0.000379597	0.0113071	-0.0134556
SNORA79B	-0.617221	5.2705	-3.93747	0.000389325	0.0114845	-0.0371545
MIR4659B	-0.968323	1.50064	-3.93461	0.000392514	0.0115292	-0.0447954
RPL35	0.682907	8.83168	3.93455	0.000392585	0.0115292	-0.0449649
MIR29B1	1.25752	1.52327	3.93295	0.000394381	0.0115343	-0.0492393
MIR1185-1	0.97466	0.573187	3.91997	0.000409234	0.0117925	-0.0838545
RAC3	0.824039	3.06045	3.9161	0.000413758	0.0118606	-0.0941471
MIR196B	0.752215	2.54501	3.9161	0.000413764	0.0118606	-0.0941602
C16orf95-DT	0.678038	1.89703	3.90185	0.000430883	0.0121731	-0.132108
UQCC2	0.591315	4.32388	3.89778	0.000435896	0.0122768	-0.142935
EVI2B	-0.629676	2.1795	-3.89371	0.000440965	0.0123604	-0.153753
MIR99A	1.4189	2.16787	3.89175	0.000443423	0.0124122	-0.158956
SLC38A2	-0.632579	4.8499	-3.88442	0.000452753	0.0125452	-0.178439
L3MBTL4-AS1	-0.62457	1.56326	-3.88271	0.000454963	0.0125557	-0.182995
MIR204	1.20359	3.13182	3.88128	0.000456802	0.0125811	-0.186768
MIR612	-0.954701	9.19021	-3.87399	0.000466357	0.0127673	-0.206134
NR0B2	-0.858659	2.05475	-3.8732	0.000467408	0.012781	-0.20824
NRARP	-0.789425	2.26508	-3.87291	0.000467789	0.012781	-0.209003
PIM1	-0.711619	4.18471	-3.87068	0.000470753	0.0128363	-0.214911
MIR616	-0.957063	3.47885	-3.86872	0.000473381	0.0128824	-0.220118
MIR20B	1.13677	0.444771	3.86621	0.00047676	0.0129496	-0.226771
MIR4668	-1.05094	3.51226	-3.85945	0.000485984	0.013147	-0.244691
H4C4	0.968667	6.18395	3.85788	0.000488156	0.0131709	-0.248862
TEF	0.888797	4.31682	3.85453	0.000492805	0.013261	-0.257724
ARHGAP26-AS1	-0.780982	1.58249	-3.84602	0.000504839	0.013484	-0.280283
MIR190A	1.39268	2.37795	3.82722	0.000532405	0.0140289	-0.329978
CXCR4	-1.1002	3.13079	-3.82239	0.000539734	0.0141404	-0.342755
MIR25	0.73163	3.74994	3.8191	0.000544775	0.0141911	-0.351442
MIR6515	0.885718	2.79989	3.81404	0.000552609	0.0143083	-0.364783
SURF1	0.62548	5.38745	3.79982	0.000575249	0.0146916	-0.402292
RPL9	0.671367	8.13688	3.79698	0.000579878	0.0147275	-0.409777
DGCR5	0.590672	1.66143	3.78239	0.00060423	0.0151356	-0.448192
H4C3	0.650973	7.99796	3.76831	0.000628665	0.015605	-0.485202
MIR554	-1.00855	3.19201	-3.75645	0.000649988	0.0159818	-0.516332
EMX2	-0.60158	4.36436	-3.74324	0.000674572	0.0163883	-0.550971
CCL8	-0.947746	1.33214	-3.73157	0.000697025	0.0168145	-0.581514
MIR1244-2	-0.65541	5.65811	-3.73088	0.000698369	0.0168321	-0.58331
MIR24-2	-1.61787	2.71219	-3.71089	0.000738621	0.0173795	-0.635562
MIR7849	-1.09173	0.870014	-3.70842	0.000743745	0.0174746	-0.642007
SNORD95	0.595119	5.10499	3.69753	0.000766782	0.0177598	-0.670439
SOX9	-1.15162	3.38568	-3.69697	0.000767967	0.0177598	-0.671879
RETREG1	-0.644076	3.62274	-3.69181	0.000779138	0.0179162	-0.685336
MIR6883	-1.62726	3.7046	-3.69143	0.000779958	0.0179162	-0.686317
NFKBIZ	-1.28697	4.12607	-3.67814	0.000809477	0.0184294	-0.720927
SNORD11	-1.23204	1.79357	-3.66693	0.000835215	0.0188381	-0.750081
RNU5B-1	-0.927706	0.971158	-3.66313	0.000844114	0.0189311	-0.759951
MIR1256	-0.839284	1.36775	-3.65812	0.000855991	0.0190712	-0.772961
MIR107	1.22483	1.95108	3.65375	0.000866468	0.0192311	-0.784288
TMEM125	0.635947	3.34421	3.65309	0.000868082	0.0192311	-0.78602
OLFML3	0.777991	4.17933	3.65012	0.000875278	0.0192553	-0.793705
LOC101928143	0.877216	2.38951	3.64972	0.000876256	0.0192553	-0.794745
SNORA36B	-0.619974	0.612581	-3.64917	0.000877604	0.0192553	-0.796177
MSMO1	-0.644899	3.48506	-3.63195	0.000920686	0.0198397	-0.840779
FOSL2	-1.07866	4.99833	-3.63187	0.000920891	0.0198397	-0.840986
WSCD1	0.60946	2.37305	3.63097	0.000923207	0.0198619	-0.843324
H4C15	0.73836	5.79701	3.63021	0.00092517	0.0198693	-0.845299
MIR194-2	0.94157	2.44476	3.62437	0.000940293	0.020084	-0.860385
HSP90AA1	-0.701247	7.28227	-3.61775	0.000957758	0.0203502	-0.877506
MIRLET7F2	1.07154	2.01339	3.61697	0.000959847	0.0203746	-0.879532
NPIPB5	-0.793794	4.38429	-3.60292	0.000998006	0.0209093	-0.915789
CYP26B1	-1.14853	2.45748	-3.59857	0.00101013	0.0210347	-0.927019
CAVIN2	-0.601188	3.37433	-3.56631	0.00110449	0.022354	-1.01001
DKK3	0.610086	4.29062	3.56109	0.00112055	0.0225714	-1.02343
TREX2	0.746899	1.665	3.56068	0.00112181	0.0225714	-1.02447
MTARC1	0.626202	2.17186	3.5561	0.0011361	0.022749	-1.03622
MIR23A	-1.38764	3.19384	-3.55565	0.00113752	0.022749	-1.03739
THBD	-0.7585	3.02719	-3.52772	0.00122859	0.0238612	-1.10888
MIRLET7I	0.90326	3.01054	3.52736	0.00122981	0.023868	-1.1098
KLF9	-0.625217	4.28531	-3.52054	0.00125314	0.0240316	-1.12725
SVEP1	0.670844	3.95653	3.51948	0.00125679	0.0240516	-1.12995
CHRM3-AS2	-0.589059	1.34938	-3.51196	0.00128307	0.0243162	-1.14914
DNAJB9	-0.601512	4.07002	-3.50079	0.00132307	0.0248553	-1.17762
MIR548AH	-1.08271	0.580672	-3.49546	0.00134258	0.0251312	-1.19119
CLMP	0.694902	2.36564	3.49249	0.00135355	0.0252502	-1.19873
SSB	-0.610055	3.85633	-3.48125	0.00139591	0.0256908	-1.2273
MIR126	1.3155	4.70152	3.47498	0.00142011	0.025979	-1.24323
MIR889	0.794659	0.618502	3.47121	0.00143486	0.0262139	-1.2528
MIR125B2	0.956257	1.81194	3.46626	0.00145443	0.0263955	-1.26536
MIR4501	0.647748	0.286912	3.45181	0.00151309	0.0271188	-1.30198
MIR147A	0.74391	0.390714	3.44428	0.00154454	0.027467	-1.32103
SNORA63B	-0.718176	2.63587	-3.43778	0.00157219	0.0277491	-1.33746
MIR501	1.03468	1.77935	3.43774	0.00157233	0.0277491	-1.33754
CFD	1.23435	3.75032	3.41046	0.00169367	0.0291676	-1.40633
SNORD98	-0.838407	3.10707	-3.40625	0.00171317	0.0293476	-1.41692
MIR497	0.969082	2.31576	3.4005	0.0017402	0.0296569	-1.43139
VCAM1	-0.659936	6.11346	-3.38864	0.00179716	0.0303633	-1.46117
MIR5091	1.08593	2.3479	3.3811	0.00183429	0.0308197	-1.48007
MIR143	0.791228	3.14645	3.37317	0.00187415	0.0312757	-1.49993
SMC3	-0.632222	3.10268	-3.36406	0.00192102	0.0317514	-1.52275
HAO2-IT1	1.39084	4.04752	3.35474	0.00197007	0.0322597	-1.54603
TRIB1	-0.823496	4.32543	-3.35125	0.00198876	0.0324715	-1.55475
MIR188	1.05009	1.96405	3.3505	0.00199279	0.0324869	-1.55663
LINC01589	0.658542	1.49384	3.34525	0.00202123	0.0327362	-1.5697
LRRC19	-0.678196	3.7377	-3.33992	0.00205057	0.0330552	-1.58301
TPP1	-0.721025	6.46182	-3.3386	0.00205785	0.0331335	-1.58628
NAMPT	-0.706917	3.32268	-3.33424	0.00208224	0.033428	-1.59715
RPL32	0.62455	7.40707	3.33329	0.00208756	0.0334742	-1.59951
SERPINE1	-1.38657	2.39951	-3.33241	0.00209251	0.033515	-1.60169
LINC01159	0.651082	2.69518	3.33241	0.00209255	0.033515	-1.60171
MIR6755	-0.930252	1.74922	-3.33093	0.0021009	0.0335705	-1.60538
MIR1305	-0.841016	0.712975	-3.32836	0.00211549	0.0337053	-1.61177
GOLGA4	-0.609915	4.30347	-3.32411	0.00213989	0.0338481	-1.62235
TFPI	-0.696037	4.10678	-3.30808	0.00223429	0.0347692	-1.66216
NFIL3	-0.660993	3.33549	-3.30511	0.00225217	0.0348889	-1.66951
MIR339	0.963975	2.23138	3.2996	0.00228578	0.0352366	-1.68316
FTL	1.07696	11.7666	3.29456	0.00231694	0.0355705	-1.69564
HABP2	-1.21823	3.99956	-3.28854	0.00235472	0.0360093	-1.71055
CCDC144A	-0.623491	0.481704	-3.28751	0.00236126	0.0360489	-1.7131
SNORD14D	-0.803267	4.65887	-3.27644	0.0024324	0.0367412	-1.74044
MIR548V	-0.818849	2.9402	-3.27628	0.00243342	0.0367412	-1.74083
SNORD14E	-0.873022	4.58041	-3.27595	0.00243557	0.0367483	-1.74164
MIR3934	0.601043	3.6872	3.27332	0.0024528	0.0368917	-1.74814
HBEGF	-0.920209	2.59493	-3.27134	0.00246583	0.0369373	-1.75301
RCAN1	-0.706176	4.18961	-3.26307	0.00252101	0.0373034	-1.77339
H4C14	0.656675	5.4707	3.26056	0.00253801	0.0375078	-1.77958
SNORD87	-1.01802	1.36051	-3.25836	0.00255303	0.0376754	-1.78501
MIR4632	-0.973485	2.26611	-3.25436	0.00258049	0.0378969	-1.79486
MIR559	-0.852717	1.19593	-3.25061	0.00260642	0.038196	-1.80406
SNORA50C	0.841307	3.17456	3.2488	0.0026191	0.0382981	-1.80852
CCL4L2	-1.27117	1.1859	-3.24211	0.00266629	0.0386522	-1.82495
MIR4732	0.781938	0.612616	3.24189	0.00266786	0.0386522	-1.8255
RHOD	0.687452	3.59676	3.23491	0.00271796	0.0391809	-1.84261
MIR200C	1.10453	0.688107	3.23338	0.00272909	0.0392246	-1.84637
MIR651	-0.706614	0.259206	-3.23331	0.00272958	0.0392246	-1.84653
SNORD115-29	0.683468	0.366147	3.22714	0.00277483	0.0395957	-1.86165
TRAV8-2	-0.853825	2.00274	-3.22475	0.00279258	0.0396954	-1.86751
MNT	-0.649142	3.1405	-3.22367	0.00280062	0.0397247	-1.87015
MIR542	1.01505	0.889808	3.2114	0.00289359	0.040597	-1.90017
MIR6756	-0.885431	1.81713	-3.2068	0.00292921	0.0409761	-1.91141
GADD45A	-0.661989	5.29488	-3.20025	0.00298058	0.0413525	-1.92738
LOC105376435	0.865049	2.24591	3.19908	0.00298989	0.0414348	-1.93025
BCL3	-0.949965	3.16741	-3.19839	0.00299532	0.0414564	-1.93191
SNORD38D	-0.747416	0.437099	-3.19724	0.0030045	0.0414997	-1.93473
PLK3	-0.85147	3.06022	-3.18735	0.00308433	0.0422723	-1.95881
TCEAL2	-0.602619	1.92232	-3.18646	0.00309167	0.0423318	-1.96099
HCG14	0.606182	1.40515	3.18505	0.00310323	0.0424144	-1.96441
PRKAG2-AS2	-0.687023	2.51876	-3.18267	0.00312284	0.04264	-1.9702
MIR485	1.07364	0.681396	3.17664	0.0031731	0.0431114	-1.98485
TCF4-AS1	-0.618107	1.73793	-3.17072	0.00322322	0.0435333	-1.99923
SDF2L1	0.608561	4.25225	3.16479	0.00327413	0.043961	-2.01361
MIR369	0.733382	0.526712	3.16455	0.00327625	0.0439646	-2.0142
MIR3140	-1.0088	2.12843	-3.16439	0.00327762	0.0439646	-2.01459
MYADM	-0.76259	3.92515	-3.16323	0.00328768	0.0439966	-2.0174
ZFP36L2	-0.655412	5.95858	-3.16239	0.003295	0.0440337	-2.01944
MIR1255A	-0.912337	0.853294	-3.16232	0.00329562	0.0440337	-2.01961
MIR6510	-0.75291	0.404748	-3.16187	0.00329954	0.0440361	-2.0207
PRADC1	0.617838	4.37044	3.15753	0.00333756	0.0443363	-2.03121
MIR6511A3	-0.589626	0.488112	-3.15273	0.00338011	0.0445449	-2.04283
MIR1197	0.650387	0.400097	3.1505	0.00340005	0.0446669	-2.04822
NDRG1	-0.666292	7.58975	-3.14558	0.00344446	0.045127	-2.06012
MIR381	0.793467	0.725947	3.13617	0.00353097	0.0458637	-2.08285
CXCL3	-0.676772	0.765705	-3.12867	0.00360133	0.0464646	-2.10093
CENPX	0.624042	4.24167	3.1195	0.00368922	0.0472206	-2.12301
RNU5F-1	-1.05539	1.55247	-3.11793	0.00370452	0.047306	-2.1268
H3C6	0.767854	3.019	3.117	0.00371356	0.0473601	-2.12903
MIR193B	0.915988	0.822506	3.10517	0.00383065	0.0482866	-2.15745
MIR6505	0.71155	3.3181	3.10072	0.00387558	0.0485673	-2.16812
ATP8	-1.66581	9.77156	-3.09908	0.00389233	0.0487057	-2.17207
SNORA58B	-0.596157	2.76981	-3.09802	0.00390317	0.048819	-2.17461
TMC1	1.25725	1.15895	3.09427	0.00394163	0.049057	-2.18358
TNFSF10	-0.699687	5.70519	-3.09286	0.00395626	0.0490798	-2.18697
LINC01780	0.898454	2.57424	3.08755	0.0040116	0.0496092	-2.19968
MIR17	0.92707	0.924766	3.08327	0.00405672	0.0499642	-2.20991
SNORD115-42	-0.843701	0.802878	-3.08265	0.0040633	0.0499645	-2.21139
MIR1915	1.01734	2.66673	3.08246	0.00406537	0.0499645	-2.21186

## Sheet: Table S6
Supplementary Table 6. DKD-associated genes identified through two-sample MR analysis using FinnGen database summary statistics.
id.exposure	id.outcome	outcome	exposure	method	b	se	pval	lo_ci	up_ci	or	or_lci95	or_uci95	SNP	R2	F
eqtl-a-ENSG00000003402	Oublen	Diabetic Nephrology	CFLAR	Inverse variance weighted	-0.382003	0.175381	0.0293967	-0.72575	-0.038255	0.682493	0.483961	0.962467	rs6757272	0.00160723	41.5719
eqtl-a-ENSG00000003402	Oublen	Diabetic Nephrology	CFLAR	Inverse variance weighted	-0.382003	0.175381	0.0293967	-0.72575	-0.038255	0.682493	0.483961	0.962467	rs10200697	0.00121065	32.2509
eqtl-a-ENSG00000003402	Oublen	Diabetic Nephrology	CFLAR	Inverse variance weighted	-0.382003	0.175381	0.0293967	-0.72575	-0.038255	0.682493	0.483961	0.962467	rs2268791	0.0402031	1071.18
eqtl-a-ENSG00000003402	Oublen	Diabetic Nephrology	CFLAR	Inverse variance weighted	-0.382003	0.175381	0.0293967	-0.72575	-0.038255	0.682493	0.483961	0.962467	rs56388170	0.00122213	32.1544
eqtl-a-ENSG00000006607	Oublen	Diabetic Nephrology	FARP2	Inverse variance weighted	0.134735	0.0549755	0.0142534	0.0269827	0.242487	1.14423	1.02735	1.27441	rs73114178	0.0291079	917.255
eqtl-a-ENSG00000006607	Oublen	Diabetic Nephrology	FARP2	Inverse variance weighted	0.134735	0.0549755	0.0142534	0.0269827	0.242487	1.14423	1.02735	1.27441	rs4303712	0.00114232	34.9859
eqtl-a-ENSG00000006607	Oublen	Diabetic Nephrology	FARP2	Inverse variance weighted	0.134735	0.0549755	0.0142534	0.0269827	0.242487	1.14423	1.02735	1.27441	rs6726954	0.00409892	125.927
eqtl-a-ENSG00000010165	Oublen	Diabetic Nephrology	METTL13	Inverse variance weighted	-0.102042	0.0485361	0.0355184	-0.197173	-0.00691148	0.902991	0.821049	0.993112	rs75310447	0.00287369	62.6858
eqtl-a-ENSG00000010165	Oublen	Diabetic Nephrology	METTL13	Inverse variance weighted	-0.102042	0.0485361	0.0355184	-0.197173	-0.00691148	0.902991	0.821049	0.993112	rs2224567	0.00175266	55.0423
eqtl-a-ENSG00000010165	Oublen	Diabetic Nephrology	METTL13	Inverse variance weighted	-0.102042	0.0485361	0.0355184	-0.197173	-0.00691148	0.902991	0.821049	0.993112	rs10798524	0.0318462	1031.28
eqtl-a-ENSG00000010165	Oublen	Diabetic Nephrology	METTL13	Inverse variance weighted	-0.102042	0.0485361	0.0355184	-0.197173	-0.00691148	0.902991	0.821049	0.993112	rs7530758	0.00501254	157.945
eqtl-a-ENSG00000018699	Oublen	Diabetic Nephrology	TTC27	Inverse variance weighted	0.122113	0.051994	0.0188438	0.0202052	0.224022	1.12988	1.02041	1.2511	rs112802653	0.00104078	30.359
eqtl-a-ENSG00000018699	Oublen	Diabetic Nephrology	TTC27	Inverse variance weighted	0.122113	0.051994	0.0188438	0.0202052	0.224022	1.12988	1.02041	1.2511	rs3818265	0.00557969	173.071
eqtl-a-ENSG00000018699	Oublen	Diabetic Nephrology	TTC27	Inverse variance weighted	0.122113	0.051994	0.0188438	0.0202052	0.224022	1.12988	1.02041	1.2511	rs34549288	0.0347504	1122.17
eqtl-a-ENSG00000023892	Oublen	Diabetic Nephrology	DEF6	Inverse variance weighted	-0.120868	0.0571771	0.0345219	-0.232935	-0.00880087	0.886151	0.792205	0.991238	rs1354034	0.00107842	33.1638
eqtl-a-ENSG00000023892	Oublen	Diabetic Nephrology	DEF6	Inverse variance weighted	-0.120868	0.0571771	0.0345219	-0.232935	-0.00880087	0.886151	0.792205	0.991238	rs1326757	0.00160351	49.1511
eqtl-a-ENSG00000023892	Oublen	Diabetic Nephrology	DEF6	Inverse variance weighted	-0.120868	0.0571771	0.0345219	-0.232935	-0.00880087	0.886151	0.792205	0.991238	rs6457834	0.0022223	66.6772
eqtl-a-ENSG00000023892	Oublen	Diabetic Nephrology	DEF6	Inverse variance weighted	-0.120868	0.0571771	0.0345219	-0.232935	-0.00880087	0.886151	0.792205	0.991238	rs2689089	0.0307933	965.256
eqtl-a-ENSG00000023892	Oublen	Diabetic Nephrology	DEF6	Inverse variance weighted	-0.120868	0.0571771	0.0345219	-0.232935	-0.00880087	0.886151	0.792205	0.991238	rs34307089	0.00171887	52.893
eqtl-a-ENSG00000023892	Oublen	Diabetic Nephrology	DEF6	Inverse variance weighted	-0.120868	0.0571771	0.0345219	-0.232935	-0.00880087	0.886151	0.792205	0.991238	rs10947546	0.0111463	341.235
eqtl-a-ENSG00000039560	Oublen	Diabetic Nephrology	RAI14	Inverse variance weighted	-0.184819	0.0686732	0.00711785	-0.319418	-0.0502193	0.831255	0.726572	0.951021	rs13155753	0.000974	30.7518
eqtl-a-ENSG00000039560	Oublen	Diabetic Nephrology	RAI14	Inverse variance weighted	-0.184819	0.0686732	0.00711785	-0.319418	-0.0502193	0.831255	0.726572	0.951021	rs12153461	0.00658027	207.678
eqtl-a-ENSG00000039560	Oublen	Diabetic Nephrology	RAI14	Inverse variance weighted	-0.184819	0.0686732	0.00711785	-0.319418	-0.0502193	0.831255	0.726572	0.951021	rs56142210	0.00955889	304.6
eqtl-a-ENSG00000042832	Oublen	Diabetic Nephrology	TG	Inverse variance weighted	0.123168	0.053939	0.0224023	0.017448	0.228889	1.13107	1.0176	1.2572	rs150349565	0.00544531	50.3821
eqtl-a-ENSG00000042832	Oublen	Diabetic Nephrology	TG	Inverse variance weighted	0.123168	0.053939	0.0224023	0.017448	0.228889	1.13107	1.0176	1.2572	rs2069568	0.00224741	70.8717
eqtl-a-ENSG00000042832	Oublen	Diabetic Nephrology	TG	Inverse variance weighted	0.123168	0.053939	0.0224023	0.017448	0.228889	1.13107	1.0176	1.2572	rs2467959	0.0294269	950.594
eqtl-a-ENSG00000051523	Oublen	Diabetic Nephrology	CYBA	Inverse variance weighted	0.139085	0.0598383	0.0201066	0.0218023	0.256369	1.14922	1.02204	1.29223	rs55633573	0.00245821	32.2745
eqtl-a-ENSG00000051523	Oublen	Diabetic Nephrology	CYBA	Inverse variance weighted	0.139085	0.0598383	0.0201066	0.0218023	0.256369	1.14922	1.02204	1.29223	rs1049254	0.0626099	674.062
eqtl-a-ENSG00000051523	Oublen	Diabetic Nephrology	CYBA	Inverse variance weighted	0.139085	0.0598383	0.0201066	0.0218023	0.256369	1.14922	1.02204	1.29223	rs12597572	0.00940653	135.401
eqtl-a-ENSG00000057019	Oublen	Diabetic Nephrology	DCBLD2	Inverse variance weighted	0.102403	0.0456194	0.0247857	0.0129891	0.191817	1.10783	1.01307	1.21145	rs150747167	0.00187581	51.8058
eqtl-a-ENSG00000057019	Oublen	Diabetic Nephrology	DCBLD2	Inverse variance weighted	0.102403	0.0456194	0.0247857	0.0129891	0.191817	1.10783	1.01307	1.21145	rs114582351	0.00165926	45.8201
eqtl-a-ENSG00000057019	Oublen	Diabetic Nephrology	DCBLD2	Inverse variance weighted	0.102403	0.0456194	0.0247857	0.0129891	0.191817	1.10783	1.01307	1.21145	rs1066357	0.00187729	56.9138
eqtl-a-ENSG00000057019	Oublen	Diabetic Nephrology	DCBLD2	Inverse variance weighted	0.102403	0.0456194	0.0247857	0.0129891	0.191817	1.10783	1.01307	1.21145	rs56094988	0.0334192	1052.04
eqtl-a-ENSG00000057019	Oublen	Diabetic Nephrology	DCBLD2	Inverse variance weighted	0.102403	0.0456194	0.0247857	0.0129891	0.191817	1.10783	1.01307	1.21145	rs13071075	0.0143372	390.627
eqtl-a-ENSG00000057704	Oublen	Diabetic Nephrology	TMCC3	Inverse variance weighted	0.0990007	0.0501561	0.0483987	0.000695	0.197307	1.10407	1.00069	1.21812	rs56330463	0.00227673	72.0336
eqtl-a-ENSG00000057704	Oublen	Diabetic Nephrology	TMCC3	Inverse variance weighted	0.0990007	0.0501561	0.0483987	0.000695	0.197307	1.10407	1.00069	1.21812	rs4237890	0.0326178	1068.24
eqtl-a-ENSG00000057704	Oublen	Diabetic Nephrology	TMCC3	Inverse variance weighted	0.0990007	0.0501561	0.0483987	0.000695	0.197307	1.10407	1.00069	1.21812	rs249162	0.00251046	79.4471
eqtl-a-ENSG00000057704	Oublen	Diabetic Nephrology	TMCC3	Inverse variance weighted	0.0990007	0.0501561	0.0483987	0.000695	0.197307	1.10407	1.00069	1.21812	rs2651980	0.00162644	51.0769
eqtl-a-ENSG00000066294	Oublen	Diabetic Nephrology	CD84	Inverse variance weighted	-0.121512	0.0514187	0.0181183	-0.222293	-0.0207316	0.88558	0.800681	0.979482	rs115503831	0.00980913	262.567
eqtl-a-ENSG00000066294	Oublen	Diabetic Nephrology	CD84	Inverse variance weighted	-0.121512	0.0514187	0.0181183	-0.222293	-0.0207316	0.88558	0.800681	0.979482	rs2050523	0.0320633	1037.26
eqtl-a-ENSG00000066294	Oublen	Diabetic Nephrology	CD84	Inverse variance weighted	-0.121512	0.0514187	0.0181183	-0.222293	-0.0207316	0.88558	0.800681	0.979482	rs11265403	0.00420066	132.98
eqtl-a-ENSG00000066583	Oublen	Diabetic Nephrology	ISOC1	Inverse variance weighted	-0.108684	0.0340829	0.00142859	-0.175487	-0.0418816	0.897014	0.839049	0.958983	rs10080172	0.00138404	40.3273
eqtl-a-ENSG00000066583	Oublen	Diabetic Nephrology	ISOC1	Inverse variance weighted	-0.108684	0.0340829	0.00142859	-0.175487	-0.0418816	0.897014	0.839049	0.958983	rs2112699	0.00122531	37.6458
eqtl-a-ENSG00000066583	Oublen	Diabetic Nephrology	ISOC1	Inverse variance weighted	-0.108684	0.0340829	0.00142859	-0.175487	-0.0418816	0.897014	0.839049	0.958983	rs2577431	0.0315025	860.084
eqtl-a-ENSG00000066583	Oublen	Diabetic Nephrology	ISOC1	Inverse variance weighted	-0.108684	0.0340829	0.00142859	-0.175487	-0.0418816	0.897014	0.839049	0.958983	rs2526206	0.0323591	922.979
eqtl-a-ENSG00000066583	Oublen	Diabetic Nephrology	ISOC1	Inverse variance weighted	-0.108684	0.0340829	0.00142859	-0.175487	-0.0418816	0.897014	0.839049	0.958983	rs13181669	0.0293816	948.725
eqtl-a-ENSG00000066583	Oublen	Diabetic Nephrology	ISOC1	Inverse variance weighted	-0.108684	0.0340829	0.00142859	-0.175487	-0.0418816	0.897014	0.839049	0.958983	rs141844349	0.00396886	123.373
eqtl-a-ENSG00000066583	Oublen	Diabetic Nephrology	ISOC1	Inverse variance weighted	-0.108684	0.0340829	0.00142859	-0.175487	-0.0418816	0.897014	0.839049	0.958983	rs115494457	0.00279825	78.9273
eqtl-a-ENSG00000066583	Oublen	Diabetic Nephrology	ISOC1	Inverse variance weighted	-0.108684	0.0340829	0.00142859	-0.175487	-0.0418816	0.897014	0.839049	0.958983	rs149007767	0.00123803	37.0146
eqtl-a-ENSG00000070526	Oublen	Diabetic Nephrology	ST6GALNAC1	Inverse variance weighted	-0.1116	0.0439334	0.0110784	-0.19771	-0.0254909	0.894402	0.820608	0.974831	rs12951792	0.0548495	1732.85
eqtl-a-ENSG00000070526	Oublen	Diabetic Nephrology	ST6GALNAC1	Inverse variance weighted	-0.1116	0.0439334	0.0110784	-0.19771	-0.0254909	0.894402	0.820608	0.974831	rs2898621	0.00471642	148.556
eqtl-a-ENSG00000070526	Oublen	Diabetic Nephrology	ST6GALNAC1	Inverse variance weighted	-0.1116	0.0439334	0.0110784	-0.19771	-0.0254909	0.894402	0.820608	0.974831	rs9897325	0.00133231	35.3747
eqtl-a-ENSG00000072401	Oublen	Diabetic Nephrology	UBE2D1	Inverse variance weighted	-0.106534	0.0375005	0.00449894	-0.180035	-0.0330333	0.898944	0.835241	0.967506	rs55793580	0.0024522	35.0567
eqtl-a-ENSG00000072401	Oublen	Diabetic Nephrology	UBE2D1	Inverse variance weighted	-0.106534	0.0375005	0.00449894	-0.180035	-0.0330333	0.898944	0.835241	0.967506	rs4948291	0.086431	1349.21
eqtl-a-ENSG00000072401	Oublen	Diabetic Nephrology	UBE2D1	Inverse variance weighted	-0.106534	0.0375005	0.00449894	-0.180035	-0.0330333	0.898944	0.835241	0.967506	rs2128908	0.035338	470.105
eqtl-a-ENSG00000072401	Oublen	Diabetic Nephrology	UBE2D1	Inverse variance weighted	-0.106534	0.0375005	0.00449894	-0.180035	-0.0330333	0.898944	0.835241	0.967506	rs12571046	0.0193276	280.905
eqtl-a-ENSG00000072401	Oublen	Diabetic Nephrology	UBE2D1	Inverse variance weighted	-0.106534	0.0375005	0.00449894	-0.180035	-0.0330333	0.898944	0.835241	0.967506	rs3785549	0.00286591	29.9774
eqtl-a-ENSG00000075213	Oublen	Diabetic Nephrology	SEMA3A	Inverse variance weighted	0.189639	0.0900337	0.0351769	0.0131734	0.366105	1.20881	1.01326	1.44211	rs7801600	0.00314353	96.9717
eqtl-a-ENSG00000075213	Oublen	Diabetic Nephrology	SEMA3A	Inverse variance weighted	0.189639	0.0900337	0.0351769	0.0131734	0.366105	1.20881	1.01326	1.44211	rs79114877	0.0127738	378.378
eqtl-a-ENSG00000075213	Oublen	Diabetic Nephrology	SEMA3A	Inverse variance weighted	0.189639	0.0900337	0.0351769	0.0131734	0.366105	1.20881	1.01326	1.44211	rs34657298	0.00138835	36.6061
eqtl-a-ENSG00000077238	Oublen	Diabetic Nephrology	IL4R	Inverse variance weighted	0.133479	0.0534793	0.0125638	0.0286596	0.238298	1.1428	1.02907	1.26909	rs56388170	0.00317235	99.0982
eqtl-a-ENSG00000077238	Oublen	Diabetic Nephrology	IL4R	Inverse variance weighted	0.133479	0.0534793	0.0125638	0.0286596	0.238298	1.1428	1.02907	1.26909	rs1991866	0.00135893	42.6645
eqtl-a-ENSG00000077238	Oublen	Diabetic Nephrology	IL4R	Inverse variance weighted	0.133479	0.0534793	0.0125638	0.0286596	0.238298	1.1428	1.02907	1.26909	rs8055597	0.00112691	35.3719
eqtl-a-ENSG00000077238	Oublen	Diabetic Nephrology	IL4R	Inverse variance weighted	0.133479	0.0534793	0.0125638	0.0286596	0.238298	1.1428	1.02907	1.26909	rs1110470	0.026699	860.878
eqtl-a-ENSG00000077238	Oublen	Diabetic Nephrology	IL4R	Inverse variance weighted	0.133479	0.0534793	0.0125638	0.0286596	0.238298	1.1428	1.02907	1.26909	rs2290400	0.00194264	60.5025
eqtl-a-ENSG00000077684	Oublen	Diabetic Nephrology	JADE1	Inverse variance weighted	0.175686	0.0751937	0.0194682	0.0283061	0.323065	1.19206	1.02871	1.38136	rs59326597	0.00100892	31.8797
eqtl-a-ENSG00000077684	Oublen	Diabetic Nephrology	JADE1	Inverse variance weighted	0.175686	0.0751937	0.0194682	0.0283061	0.323065	1.19206	1.02871	1.38136	rs921377	0.012436	398.958
eqtl-a-ENSG00000077684	Oublen	Diabetic Nephrology	JADE1	Inverse variance weighted	0.175686	0.0751937	0.0194682	0.0283061	0.323065	1.19206	1.02871	1.38136	rs56330463	0.000988	31.2241
eqtl-a-ENSG00000077684	Oublen	Diabetic Nephrology	JADE1	Inverse variance weighted	0.175686	0.0751937	0.0194682	0.0283061	0.323065	1.19206	1.02871	1.38136	rs4268748	0.0029737	91.3024
eqtl-a-ENSG00000077684	Oublen	Diabetic Nephrology	JADE1	Inverse variance weighted	0.175686	0.0751937	0.0194682	0.0283061	0.323065	1.19206	1.02871	1.38136	rs9939914	0.00334661	104.607
eqtl-a-ENSG00000078399	Oublen	Diabetic Nephrology	HOXA9	Inverse variance weighted	-0.112301	0.0520236	0.0308774	-0.214267	-0.0103344	0.893776	0.807133	0.989719	rs10275896	0.00202379	53.7149
eqtl-a-ENSG00000078399	Oublen	Diabetic Nephrology	HOXA9	Inverse variance weighted	-0.112301	0.0520236	0.0308774	-0.214267	-0.0103344	0.893776	0.807133	0.989719	rs10259620	0.0291333	798.379
eqtl-a-ENSG00000078399	Oublen	Diabetic Nephrology	HOXA9	Inverse variance weighted	-0.112301	0.0520236	0.0308774	-0.214267	-0.0103344	0.893776	0.807133	0.989719	rs10239073	0.00185094	48.7291
eqtl-a-ENSG00000078399	Oublen	Diabetic Nephrology	HOXA9	Inverse variance weighted	-0.112301	0.0520236	0.0308774	-0.214267	-0.0103344	0.893776	0.807133	0.989719	rs4917014	0.0026438	69.5121
eqtl-a-ENSG00000080546	Oublen	Diabetic Nephrology	SESN1	Inverse variance weighted	0.0755836	0.0352093	0.0318175	0.00657342	0.144594	1.07851	1.0066	1.15557	rs4151657	0.00120976	37.0648
eqtl-a-ENSG00000080546	Oublen	Diabetic Nephrology	SESN1	Inverse variance weighted	0.0755836	0.0352093	0.0318175	0.00657342	0.144594	1.07851	1.0066	1.15557	rs11153123	0.00116362	35.2301
eqtl-a-ENSG00000080546	Oublen	Diabetic Nephrology	SESN1	Inverse variance weighted	0.0755836	0.0352093	0.0318175	0.00657342	0.144594	1.07851	1.0066	1.15557	rs12193858	0.0773263	2357.74
eqtl-a-ENSG00000080546	Oublen	Diabetic Nephrology	SESN1	Inverse variance weighted	0.0755836	0.0352093	0.0318175	0.00657342	0.144594	1.07851	1.0066	1.15557	rs4409785	0.00104398	33.11
eqtl-a-ENSG00000080546	Oublen	Diabetic Nephrology	SESN1	Inverse variance weighted	0.0755836	0.0352093	0.0318175	0.00657342	0.144594	1.07851	1.0066	1.15557	rs10411936	0.00102236	32.306
eqtl-a-ENSG00000082996	Oublen	Diabetic Nephrology	RNF13	Inverse variance weighted	0.137074	0.0474071	0.00383512	0.0441557	0.229992	1.14691	1.04515	1.25859	rs1980276	0.00589179	185.085
eqtl-a-ENSG00000082996	Oublen	Diabetic Nephrology	RNF13	Inverse variance weighted	0.137074	0.0474071	0.00383512	0.0441557	0.229992	1.14691	1.04515	1.25859	rs9835414	0.0344583	1126.25
eqtl-a-ENSG00000082996	Oublen	Diabetic Nephrology	RNF13	Inverse variance weighted	0.137074	0.0474071	0.00383512	0.0441557	0.229992	1.14691	1.04515	1.25859	rs79191046	0.00222973	54.299
eqtl-a-ENSG00000082996	Oublen	Diabetic Nephrology	RNF13	Inverse variance weighted	0.137074	0.0474071	0.00383512	0.0441557	0.229992	1.14691	1.04515	1.25859	rs56388170	0.00151418	47.5462
eqtl-a-ENSG00000086232	Oublen	Diabetic Nephrology	EIF2AK1	Inverse variance weighted	-0.12504	0.0537886	0.0200905	-0.230466	-0.0196142	0.882462	0.794164	0.980577	rs592423	0.00127998	40.1827
eqtl-a-ENSG00000086232	Oublen	Diabetic Nephrology	EIF2AK1	Inverse variance weighted	-0.12504	0.0537886	0.0200905	-0.230466	-0.0196142	0.882462	0.794164	0.980577	rs6459467	0.00255059	80.4673
eqtl-a-ENSG00000086232	Oublen	Diabetic Nephrology	EIF2AK1	Inverse variance weighted	-0.12504	0.0537886	0.0200905	-0.230466	-0.0196142	0.882462	0.794164	0.980577	rs2107854	0.00293714	92.698
eqtl-a-ENSG00000086232	Oublen	Diabetic Nephrology	EIF2AK1	Inverse variance weighted	-0.12504	0.0537886	0.0200905	-0.230466	-0.0196142	0.882462	0.794164	0.980577	rs6592965	0.00346856	109.528
eqtl-a-ENSG00000086232	Oublen	Diabetic Nephrology	EIF2AK1	Inverse variance weighted	-0.12504	0.0537886	0.0200905	-0.230466	-0.0196142	0.882462	0.794164	0.980577	rs62453586	0.00154927	31.6108
eqtl-a-ENSG00000086232	Oublen	Diabetic Nephrology	EIF2AK1	Inverse variance weighted	-0.12504	0.0537886	0.0200905	-0.230466	-0.0196142	0.882462	0.794164	0.980577	rs11766581	0.0201544	647.243
eqtl-a-ENSG00000087903	Oublen	Diabetic Nephrology	RFX2	Inverse variance weighted	-0.192966	0.067738	0.00438963	-0.325733	-0.0601997	0.82451	0.721998	0.941576	rs6992333	0.00151139	35.8591
eqtl-a-ENSG00000087903	Oublen	Diabetic Nephrology	RFX2	Inverse variance weighted	-0.192966	0.067738	0.00438963	-0.325733	-0.0601997	0.82451	0.721998	0.941576	rs55793580	0.00387432	121.944
eqtl-a-ENSG00000087903	Oublen	Diabetic Nephrology	RFX2	Inverse variance weighted	-0.192966	0.067738	0.00438963	-0.325733	-0.0601997	0.82451	0.721998	0.941576	rs11065979	0.00453853	128.579
eqtl-a-ENSG00000087903	Oublen	Diabetic Nephrology	RFX2	Inverse variance weighted	-0.192966	0.067738	0.00438963	-0.325733	-0.0601997	0.82451	0.721998	0.941576	rs8108892	0.00570378	174.487
eqtl-a-ENSG00000087903	Oublen	Diabetic Nephrology	RFX2	Inverse variance weighted	-0.192966	0.067738	0.00438963	-0.325733	-0.0601997	0.82451	0.721998	0.941576	rs74792734	0.00668302	210.942
eqtl-a-ENSG00000089639	Oublen	Diabetic Nephrology	GMIP	Inverse variance weighted	-0.159297	0.0733231	0.0298151	-0.303011	-0.015584	0.852743	0.738591	0.984537	rs149007767	0.00187797	56.1834
eqtl-a-ENSG00000089639	Oublen	Diabetic Nephrology	GMIP	Inverse variance weighted	-0.159297	0.0733231	0.0298151	-0.303011	-0.015584	0.852743	0.738591	0.984537	rs56083851	0.014568	445.054
eqtl-a-ENSG00000089639	Oublen	Diabetic Nephrology	GMIP	Inverse variance weighted	-0.159297	0.0733231	0.0298151	-0.303011	-0.015584	0.852743	0.738591	0.984537	rs57009615	0.00140462	44.0997
eqtl-a-ENSG00000091073	Oublen	Diabetic Nephrology	DTX2	Inverse variance weighted	0.125052	0.0547219	0.0222992	0.0177973	0.232307	1.13321	1.01796	1.26151	rs6465078	0.0209783	503.683
eqtl-a-ENSG00000091073	Oublen	Diabetic Nephrology	DTX2	Inverse variance weighted	0.125052	0.0547219	0.0222992	0.0177973	0.232307	1.13321	1.01796	1.26151	rs111661181	0.00543162	143.506
eqtl-a-ENSG00000091073	Oublen	Diabetic Nephrology	DTX2	Inverse variance weighted	0.125052	0.0547219	0.0222992	0.0177973	0.232307	1.13321	1.01796	1.26151	rs142844766	0.00192354	49.3047
eqtl-a-ENSG00000091073	Oublen	Diabetic Nephrology	DTX2	Inverse variance weighted	0.125052	0.0547219	0.0222992	0.0177973	0.232307	1.13321	1.01796	1.26151	rs57783215	0.0449085	1219.7
eqtl-a-ENSG00000091073	Oublen	Diabetic Nephrology	DTX2	Inverse variance weighted	0.125052	0.0547219	0.0222992	0.0177973	0.232307	1.13321	1.01796	1.26151	rs111400095	0.0115469	85.2657
eqtl-a-ENSG00000091073	Oublen	Diabetic Nephrology	DTX2	Inverse variance weighted	0.125052	0.0547219	0.0222992	0.0177973	0.232307	1.13321	1.01796	1.26151	rs151184302	0.00225769	32.7608
eqtl-a-ENSG00000091129	Oublen	Diabetic Nephrology	NRCAM	Inverse variance weighted	-0.266441	0.1204	0.0269003	-0.502425	-0.0304566	0.766101	0.605062	0.970003	rs2517678	0.00116955	33.1524
eqtl-a-ENSG00000091129	Oublen	Diabetic Nephrology	NRCAM	Inverse variance weighted	-0.266441	0.1204	0.0269003	-0.502425	-0.0304566	0.766101	0.605062	0.970003	rs1882	0.00178879	54.9337
eqtl-a-ENSG00000091129	Oublen	Diabetic Nephrology	NRCAM	Inverse variance weighted	-0.266441	0.1204	0.0269003	-0.502425	-0.0304566	0.766101	0.605062	0.970003	rs2267886	0.00354529	111.551
eqtl-a-ENSG00000095951	Oublen	Diabetic Nephrology	HIVEP1	Inverse variance weighted	-0.145735	0.0741038	0.049225	-0.290979	-0.000492	0.864387	0.747532	0.999508	rs105924	0.00129571	40.9535
eqtl-a-ENSG00000095951	Oublen	Diabetic Nephrology	HIVEP1	Inverse variance weighted	-0.145735	0.0741038	0.049225	-0.290979	-0.000492	0.864387	0.747532	0.999508	rs220018	0.00229666	72.9302
eqtl-a-ENSG00000095951	Oublen	Diabetic Nephrology	HIVEP1	Inverse variance weighted	-0.145735	0.0741038	0.049225	-0.290979	-0.000492	0.864387	0.747532	0.999508	rs9470768	0.00731674	232.67
eqtl-a-ENSG00000095951	Oublen	Diabetic Nephrology	HIVEP1	Inverse variance weighted	-0.145735	0.0741038	0.049225	-0.290979	-0.000492	0.864387	0.747532	0.999508	rs149007767	0.00368841	111.34
eqtl-a-ENSG00000095951	Oublen	Diabetic Nephrology	HIVEP1	Inverse variance weighted	-0.145735	0.0741038	0.049225	-0.290979	-0.000492	0.864387	0.747532	0.999508	rs7210990	0.00144469	45.6705
eqtl-a-ENSG00000096063	Oublen	Diabetic Nephrology	SRPK1	Inverse variance weighted	0.109336	0.0414525	0.00834922	0.0280887	0.190583	1.11554	1.02849	1.20995	rs10187424	0.00336203	106.875
eqtl-a-ENSG00000096063	Oublen	Diabetic Nephrology	SRPK1	Inverse variance weighted	0.109336	0.0414525	0.00834922	0.0280887	0.190583	1.11554	1.02849	1.20995	rs2003828	0.00419229	132.533
eqtl-a-ENSG00000096063	Oublen	Diabetic Nephrology	SRPK1	Inverse variance weighted	0.109336	0.0414525	0.00834922	0.0280887	0.190583	1.11554	1.02849	1.20995	rs2817019	0.0287217	913.745
eqtl-a-ENSG00000096063	Oublen	Diabetic Nephrology	SRPK1	Inverse variance weighted	0.109336	0.0414525	0.00834922	0.0280887	0.190583	1.11554	1.02849	1.20995	rs6923449	0.00178663	55.3057
eqtl-a-ENSG00000096063	Oublen	Diabetic Nephrology	SRPK1	Inverse variance weighted	0.109336	0.0414525	0.00834922	0.0280887	0.190583	1.11554	1.02849	1.20995	rs6967414	0.00111872	34.5456
eqtl-a-ENSG00000096063	Oublen	Diabetic Nephrology	SRPK1	Inverse variance weighted	0.109336	0.0414525	0.00834922	0.0280887	0.190583	1.11554	1.02849	1.20995	rs2158799	0.00142788	45.1382
eqtl-a-ENSG00000096063	Oublen	Diabetic Nephrology	SRPK1	Inverse variance weighted	0.109336	0.0414525	0.00834922	0.0280887	0.190583	1.11554	1.02849	1.20995	rs56388170	0.0179555	573.253
eqtl-a-ENSG00000096996	Oublen	Diabetic Nephrology	IL12RB1	Inverse variance weighted	-0.189921	0.0674624	0.00487448	-0.322148	-0.0576948	0.827024	0.724591	0.943938	rs4788084	0.00119843	37.5536
eqtl-a-ENSG00000096996	Oublen	Diabetic Nephrology	IL12RB1	Inverse variance weighted	-0.189921	0.0674624	0.00487448	-0.322148	-0.0576948	0.827024	0.724591	0.943938	rs7255852	0.00109076	33.6484
eqtl-a-ENSG00000096996	Oublen	Diabetic Nephrology	IL12RB1	Inverse variance weighted	-0.189921	0.0674624	0.00487448	-0.322148	-0.0576948	0.827024	0.724591	0.943938	rs404733	0.0358467	1145.68
eqtl-a-ENSG00000096996	Oublen	Diabetic Nephrology	IL12RB1	Inverse variance weighted	-0.189921	0.0674624	0.00487448	-0.322148	-0.0576948	0.827024	0.724591	0.943938	rs897751	0.0193153	610.862
eqtl-a-ENSG00000096996	Oublen	Diabetic Nephrology	IL12RB1	Inverse variance weighted	-0.189921	0.0674624	0.00487448	-0.322148	-0.0576948	0.827024	0.724591	0.943938	rs8110972	0.00866875	236.19
eqtl-a-ENSG00000100364	Oublen	Diabetic Nephrology	KIAA0930	Inverse variance weighted	-0.19345	0.0684122	0.00468813	-0.327538	-0.0593624	0.824111	0.720696	0.942365	rs149110519	0.00237204	46.9329
eqtl-a-ENSG00000100364	Oublen	Diabetic Nephrology	KIAA0930	Inverse variance weighted	-0.19345	0.0684122	0.00468813	-0.327538	-0.0593624	0.824111	0.720696	0.942365	rs5766416	0.00363022	91.1625
eqtl-a-ENSG00000100364	Oublen	Diabetic Nephrology	KIAA0930	Inverse variance weighted	-0.19345	0.0684122	0.00468813	-0.327538	-0.0593624	0.824111	0.720696	0.942365	rs4823288	0.00186732	41.418
eqtl-a-ENSG00000100364	Oublen	Diabetic Nephrology	KIAA0930	Inverse variance weighted	-0.19345	0.0684122	0.00468813	-0.327538	-0.0593624	0.824111	0.720696	0.942365	rs4823285	0.0198626	520.488
eqtl-a-ENSG00000100448	Oublen	Diabetic Nephrology	CTSG	Inverse variance weighted	-0.106518	0.0391133	0.0064629	-0.18318	-0.029856	0.898959	0.832618	0.970585	rs10168795	0.00105773	33.4247
eqtl-a-ENSG00000100448	Oublen	Diabetic Nephrology	CTSG	Inverse variance weighted	-0.106518	0.0391133	0.0064629	-0.18318	-0.029856	0.898959	0.832618	0.970585	rs17005891	0.00280977	89.27
eqtl-a-ENSG00000100448	Oublen	Diabetic Nephrology	CTSG	Inverse variance weighted	-0.106518	0.0391133	0.0064629	-0.18318	-0.029856	0.898959	0.832618	0.970585	rs3094011	0.00103559	31.723
eqtl-a-ENSG00000100448	Oublen	Diabetic Nephrology	CTSG	Inverse variance weighted	-0.106518	0.0391133	0.0064629	-0.18318	-0.029856	0.898959	0.832618	0.970585	rs12716641	0.00162671	51.4339
eqtl-a-ENSG00000100448	Oublen	Diabetic Nephrology	CTSG	Inverse variance weighted	-0.106518	0.0391133	0.0064629	-0.18318	-0.029856	0.898959	0.832618	0.970585	rs7846314	0.00186109	58.8587
eqtl-a-ENSG00000100448	Oublen	Diabetic Nephrology	CTSG	Inverse variance weighted	-0.106518	0.0391133	0.0064629	-0.18318	-0.029856	0.898959	0.832618	0.970585	rs13289095	0.00142304	40.7357
eqtl-a-ENSG00000100448	Oublen	Diabetic Nephrology	CTSG	Inverse variance weighted	-0.106518	0.0391133	0.0064629	-0.18318	-0.029856	0.898959	0.832618	0.970585	rs11593377	0.00145534	46.0075
eqtl-a-ENSG00000100448	Oublen	Diabetic Nephrology	CTSG	Inverse variance weighted	-0.106518	0.0391133	0.0064629	-0.18318	-0.029856	0.898959	0.832618	0.970585	rs10828725	0.00152846	48.4987
eqtl-a-ENSG00000100448	Oublen	Diabetic Nephrology	CTSG	Inverse variance weighted	-0.106518	0.0391133	0.0064629	-0.18318	-0.029856	0.898959	0.832618	0.970585	rs11158680	0.00269462	78.3904
eqtl-a-ENSG00000100448	Oublen	Diabetic Nephrology	CTSG	Inverse variance weighted	-0.106518	0.0391133	0.0064629	-0.18318	-0.029856	0.898959	0.832618	0.970585	rs2038502	0.0438423	1310.74
eqtl-a-ENSG00000100448	Oublen	Diabetic Nephrology	CTSG	Inverse variance weighted	-0.106518	0.0391133	0.0064629	-0.18318	-0.029856	0.898959	0.832618	0.970585	rs854359	0.00391535	118.217
eqtl-a-ENSG00000100448	Oublen	Diabetic Nephrology	CTSG	Inverse variance weighted	-0.106518	0.0391133	0.0064629	-0.18318	-0.029856	0.898959	0.832618	0.970585	rs57228624	0.00411003	57.489
eqtl-a-ENSG00000100448	Oublen	Diabetic Nephrology	CTSG	Inverse variance weighted	-0.106518	0.0391133	0.0064629	-0.18318	-0.029856	0.898959	0.832618	0.970585	rs2145943	0.00163439	51.8656
eqtl-a-ENSG00000100448	Oublen	Diabetic Nephrology	CTSG	Inverse variance weighted	-0.106518	0.0391133	0.0064629	-0.18318	-0.029856	0.898959	0.832618	0.970585	rs1012068	0.00124696	39.0761
eqtl-a-ENSG00000100453	Oublen	Diabetic Nephrology	GZMB	Inverse variance weighted	0.105285	0.0516531	0.0415198	0.00404451	0.206525	1.11103	1.00405	1.2294	rs75259781	0.00232314	57.2428
eqtl-a-ENSG00000100453	Oublen	Diabetic Nephrology	GZMB	Inverse variance weighted	0.105285	0.0516531	0.0415198	0.00404451	0.206525	1.11103	1.00405	1.2294	rs954134	0.00128324	33.912
eqtl-a-ENSG00000100453	Oublen	Diabetic Nephrology	GZMB	Inverse variance weighted	0.105285	0.0516531	0.0415198	0.00404451	0.206525	1.11103	1.00405	1.2294	rs35328996	0.0357819	922.994
eqtl-a-ENSG00000100453	Oublen	Diabetic Nephrology	GZMB	Inverse variance weighted	0.105285	0.0516531	0.0415198	0.00404451	0.206525	1.11103	1.00405	1.2294	rs854427	0.00166719	32.7916
eqtl-a-ENSG00000100453	Oublen	Diabetic Nephrology	GZMB	Inverse variance weighted	0.105285	0.0516531	0.0415198	0.00404451	0.206525	1.11103	1.00405	1.2294	rs9303280	0.00187767	49.4343
eqtl-a-ENSG00000101442	Oublen	Diabetic Nephrology	ACTR5	Inverse variance weighted	-0.1403	0.0445782	0.00164794	-0.227674	-0.0529271	0.869097	0.796384	0.948449	rs1010321	0.042927	1387.42
eqtl-a-ENSG00000101442	Oublen	Diabetic Nephrology	ACTR5	Inverse variance weighted	-0.1403	0.0445782	0.00164794	-0.227674	-0.0529271	0.869097	0.796384	0.948449	rs117796462	0.00185749	52.5065
eqtl-a-ENSG00000101442	Oublen	Diabetic Nephrology	ACTR5	Inverse variance weighted	-0.1403	0.0445782	0.00164794	-0.227674	-0.0529271	0.869097	0.796384	0.948449	rs187115451	0.00337739	84.6768
eqtl-a-ENSG00000101442	Oublen	Diabetic Nephrology	ACTR5	Inverse variance weighted	-0.1403	0.0445782	0.00164794	-0.227674	-0.0529271	0.869097	0.796384	0.948449	rs16987681	0.00268887	72.423
eqtl-a-ENSG00000102854	Oublen	Diabetic Nephrology	MSLN	Inverse variance weighted	0.205363	0.0986446	0.0373561	0.0120199	0.398707	1.22797	1.01209	1.4899	rs62032512	0.00157043	36.3685
eqtl-a-ENSG00000102854	Oublen	Diabetic Nephrology	MSLN	Inverse variance weighted	0.205363	0.0986446	0.0373561	0.0120199	0.398707	1.22797	1.01209	1.4899	rs73493221	0.0301476	461.733
eqtl-a-ENSG00000102854	Oublen	Diabetic Nephrology	MSLN	Inverse variance weighted	0.205363	0.0986446	0.0373561	0.0120199	0.398707	1.22797	1.01209	1.4899	rs4984924	0.00570224	116.907
eqtl-a-ENSG00000102858	Oublen	Diabetic Nephrology	MGRN1	Inverse variance weighted	-0.171382	0.0456424	0.000173	-0.260841	-0.0819227	0.8425	0.770404	0.921343	rs149007767	0.00174767	52.6532
eqtl-a-ENSG00000102858	Oublen	Diabetic Nephrology	MGRN1	Inverse variance weighted	-0.171382	0.0456424	0.000173	-0.260841	-0.0819227	0.8425	0.770404	0.921343	rs117655490	0.00355569	77.1412
eqtl-a-ENSG00000102858	Oublen	Diabetic Nephrology	MGRN1	Inverse variance weighted	-0.171382	0.0456424	0.000173	-0.260841	-0.0819227	0.8425	0.770404	0.921343	rs1684619	0.041368	1347.63
eqtl-a-ENSG00000102858	Oublen	Diabetic Nephrology	MGRN1	Inverse variance weighted	-0.171382	0.0456424	0.000173	-0.260841	-0.0819227	0.8425	0.770404	0.921343	rs7194203	0.000973	30.8428
eqtl-a-ENSG00000104267	Oublen	Diabetic Nephrology	CA2	Inverse variance weighted	-0.0890219	0.0389674	0.0223408	-0.165398	-0.0126458	0.914826	0.847556	0.987434	rs114694170	0.0022449	67.4739
eqtl-a-ENSG00000104267	Oublen	Diabetic Nephrology	CA2	Inverse variance weighted	-0.0890219	0.0389674	0.0223408	-0.165398	-0.0126458	0.914826	0.847556	0.987434	rs342293	0.00272478	85.0897
eqtl-a-ENSG00000104267	Oublen	Diabetic Nephrology	CA2	Inverse variance weighted	-0.0890219	0.0389674	0.0223408	-0.165398	-0.0126458	0.914826	0.847556	0.987434	rs13282987	0.0364753	1168.24
eqtl-a-ENSG00000104267	Oublen	Diabetic Nephrology	CA2	Inverse variance weighted	-0.0890219	0.0389674	0.0223408	-0.165398	-0.0126458	0.914826	0.847556	0.987434	rs1320771	0.00194709	58.7667
eqtl-a-ENSG00000104267	Oublen	Diabetic Nephrology	CA2	Inverse variance weighted	-0.0890219	0.0389674	0.0223408	-0.165398	-0.0126458	0.914826	0.847556	0.987434	rs12543946	0.00127439	30.2596
eqtl-a-ENSG00000104267	Oublen	Diabetic Nephrology	CA2	Inverse variance weighted	-0.0890219	0.0389674	0.0223408	-0.165398	-0.0126458	0.914826	0.847556	0.987434	rs1032551	0.010818	341.037
eqtl-a-ENSG00000104267	Oublen	Diabetic Nephrology	CA2	Inverse variance weighted	-0.0890219	0.0389674	0.0223408	-0.165398	-0.0126458	0.914826	0.847556	0.987434	rs385893	0.000993	31.081
eqtl-a-ENSG00000104267	Oublen	Diabetic Nephrology	CA2	Inverse variance weighted	-0.0890219	0.0389674	0.0223408	-0.165398	-0.0126458	0.914826	0.847556	0.987434	rs10820606	0.00189927	49.7016
eqtl-a-ENSG00000104267	Oublen	Diabetic Nephrology	CA2	Inverse variance weighted	-0.0890219	0.0389674	0.0223408	-0.165398	-0.0126458	0.914826	0.847556	0.987434	rs10876550	0.00291855	92.6192
eqtl-a-ENSG00000104267	Oublen	Diabetic Nephrology	CA2	Inverse variance weighted	-0.0890219	0.0389674	0.0223408	-0.165398	-0.0126458	0.914826	0.847556	0.987434	rs7973618	0.00166616	45.8157
eqtl-a-ENSG00000104267	Oublen	Diabetic Nephrology	CA2	Inverse variance weighted	-0.0890219	0.0389674	0.0223408	-0.165398	-0.0126458	0.914826	0.847556	0.987434	rs10852622	0.00251754	50.695
eqtl-a-ENSG00000104267	Oublen	Diabetic Nephrology	CA2	Inverse variance weighted	-0.0890219	0.0389674	0.0223408	-0.165398	-0.0126458	0.914826	0.847556	0.987434	rs8073060	0.000957	29.8208
eqtl-a-ENSG00000104267	Oublen	Diabetic Nephrology	CA2	Inverse variance weighted	-0.0890219	0.0389674	0.0223408	-0.165398	-0.0126458	0.914826	0.847556	0.987434	rs505401	0.00156512	40.8431
eqtl-a-ENSG00000104267	Oublen	Diabetic Nephrology	CA2	Inverse variance weighted	-0.0890219	0.0389674	0.0223408	-0.165398	-0.0126458	0.914826	0.847556	0.987434	rs11702779	0.00107126	33.9332
eqtl-a-ENSG00000104341	Oublen	Diabetic Nephrology	LAPTM4B	Inverse variance weighted	0.127375	0.0644546	0.048132	0.00104423	0.253706	1.13584	1.00104	1.28879	rs10094310	0.0041427	131.138
eqtl-a-ENSG00000104341	Oublen	Diabetic Nephrology	LAPTM4B	Inverse variance weighted	0.127375	0.0644546	0.048132	0.00104423	0.253706	1.13584	1.00104	1.28879	rs9297275	0.00220529	68.8312
eqtl-a-ENSG00000104341	Oublen	Diabetic Nephrology	LAPTM4B	Inverse variance weighted	0.127375	0.0644546	0.048132	0.00104423	0.253706	1.13584	1.00104	1.28879	rs190779296	0.0107561	216.363
eqtl-a-ENSG00000104341	Oublen	Diabetic Nephrology	LAPTM4B	Inverse variance weighted	0.127375	0.0644546	0.048132	0.00104423	0.253706	1.13584	1.00104	1.28879	rs115333123	0.0350994	1134.79
eqtl-a-ENSG00000104497	Oublen	Diabetic Nephrology	SNX16	Inverse variance weighted	-0.0724253	0.0356878	0.0424158	-0.142373	-0.00247734	0.930135	0.867297	0.997526	rs143346710	0.00945568	287.094
eqtl-a-ENSG00000104497	Oublen	Diabetic Nephrology	SNX16	Inverse variance weighted	-0.0724253	0.0356878	0.0424158	-0.142373	-0.00247734	0.930135	0.867297	0.997526	rs2955030	0.0301874	982.587
eqtl-a-ENSG00000104497	Oublen	Diabetic Nephrology	SNX16	Inverse variance weighted	-0.0724253	0.0356878	0.0424158	-0.142373	-0.00247734	0.930135	0.867297	0.997526	rs34824355	0.0259755	781.138
eqtl-a-ENSG00000104497	Oublen	Diabetic Nephrology	SNX16	Inverse variance weighted	-0.0724253	0.0356878	0.0424158	-0.142373	-0.00247734	0.930135	0.867297	0.997526	rs139296499	0.00196378	55.0508
eqtl-a-ENSG00000104497	Oublen	Diabetic Nephrology	SNX16	Inverse variance weighted	-0.0724253	0.0356878	0.0424158	-0.142373	-0.00247734	0.930135	0.867297	0.997526	rs28736672	0.000966	30.5171
eqtl-a-ENSG00000105011	Oublen	Diabetic Nephrology	ASF1B	Inverse variance weighted	-0.298994	0.138587	0.0309706	-0.570623	-0.027364	0.741564	0.565173	0.973007	rs7846314	0.00169015	53.4433
eqtl-a-ENSG00000105011	Oublen	Diabetic Nephrology	ASF1B	Inverse variance weighted	-0.298994	0.138587	0.0309706	-0.570623	-0.027364	0.741564	0.565173	0.973007	rs35979828	0.00208661	62.382
eqtl-a-ENSG00000105011	Oublen	Diabetic Nephrology	ASF1B	Inverse variance weighted	-0.298994	0.138587	0.0309706	-0.570623	-0.027364	0.741564	0.565173	0.973007	rs142805496	0.00368252	74.2369
eqtl-a-ENSG00000105750	Oublen	Diabetic Nephrology	ZNF85	Inverse variance weighted	-0.0874189	0.0304955	0.00414891	-0.14719	-0.0276476	0.916293	0.86313	0.972731	rs35668100	0.0304822	992.421
eqtl-a-ENSG00000105750	Oublen	Diabetic Nephrology	ZNF85	Inverse variance weighted	-0.0874189	0.0304955	0.00414891	-0.14719	-0.0276476	0.916293	0.86313	0.972731	rs67351081	0.00133661	37.2356
eqtl-a-ENSG00000105750	Oublen	Diabetic Nephrology	ZNF85	Inverse variance weighted	-0.0874189	0.0304955	0.00414891	-0.14719	-0.0276476	0.916293	0.86313	0.972731	rs7250867	0.00162051	46.0792
eqtl-a-ENSG00000105750	Oublen	Diabetic Nephrology	ZNF85	Inverse variance weighted	-0.0874189	0.0304955	0.00414891	-0.14719	-0.0276476	0.916293	0.86313	0.972731	rs2547167	0.0355949	1014.29
eqtl-a-ENSG00000105750	Oublen	Diabetic Nephrology	ZNF85	Inverse variance weighted	-0.0874189	0.0304955	0.00414891	-0.14719	-0.0276476	0.916293	0.86313	0.972731	rs73009182	0.0115576	296.749
eqtl-a-ENSG00000105750	Oublen	Diabetic Nephrology	ZNF85	Inverse variance weighted	-0.0874189	0.0304955	0.00414891	-0.14719	-0.0276476	0.916293	0.86313	0.972731	rs11085390	0.00152097	39.2186
eqtl-a-ENSG00000105750	Oublen	Diabetic Nephrology	ZNF85	Inverse variance weighted	-0.0874189	0.0304955	0.00414891	-0.14719	-0.0276476	0.916293	0.86313	0.972731	rs117425981	0.00129152	33.8441
eqtl-a-ENSG00000105750	Oublen	Diabetic Nephrology	ZNF85	Inverse variance weighted	-0.0874189	0.0304955	0.00414891	-0.14719	-0.0276476	0.916293	0.86313	0.972731	rs10424826	0.0304683	992.019
eqtl-a-ENSG00000106261	Oublen	Diabetic Nephrology	ZKSCAN1	Inverse variance weighted	0.267539	0.0644015	3.26e-05	0.141312	0.393766	1.30675	1.15178	1.48255	rs7803714	0.00134005	42.067
eqtl-a-ENSG00000106261	Oublen	Diabetic Nephrology	ZKSCAN1	Inverse variance weighted	0.267539	0.0644015	3.26e-05	0.141312	0.393766	1.30675	1.15178	1.48255	rs4729568	0.0200313	643.231
eqtl-a-ENSG00000106261	Oublen	Diabetic Nephrology	ZKSCAN1	Inverse variance weighted	0.267539	0.0644015	3.26e-05	0.141312	0.393766	1.30675	1.15178	1.48255	rs4761234	0.00152012	47.7327
eqtl-a-ENSG00000106610	Oublen	Diabetic Nephrology	STAG3L4	Inverse variance weighted	0.119222	0.0491443	0.0152683	0.0228989	0.215545	1.12662	1.02316	1.24054	rs12154644	0.0144888	299.094
eqtl-a-ENSG00000106610	Oublen	Diabetic Nephrology	STAG3L4	Inverse variance weighted	0.119222	0.0491443	0.0152683	0.0228989	0.215545	1.12662	1.02316	1.24054	rs117096093	0.00358678	57.6419
eqtl-a-ENSG00000106610	Oublen	Diabetic Nephrology	STAG3L4	Inverse variance weighted	0.119222	0.0491443	0.0152683	0.0228989	0.215545	1.12662	1.02316	1.24054	rs2901443	0.0404221	1102.49
eqtl-a-ENSG00000106610	Oublen	Diabetic Nephrology	STAG3L4	Inverse variance weighted	0.119222	0.0491443	0.0152683	0.0228989	0.215545	1.12662	1.02316	1.24054	rs185607365	0.00424753	79.0893
eqtl-a-ENSG00000106610	Oublen	Diabetic Nephrology	STAG3L4	Inverse variance weighted	0.119222	0.0491443	0.0152683	0.0228989	0.215545	1.12662	1.02316	1.24054	rs73132033	0.0113445	292.741
eqtl-a-ENSG00000106665	Oublen	Diabetic Nephrology	CLIP2	Inverse variance weighted	-0.202546	0.0771655	0.00866935	-0.35379	-0.0513016	0.816649	0.702022	0.949992	rs1354034	0.00391087	123.55
eqtl-a-ENSG00000106665	Oublen	Diabetic Nephrology	CLIP2	Inverse variance weighted	-0.202546	0.0771655	0.00866935	-0.35379	-0.0513016	0.816649	0.702022	0.949992	rs35304300	0.000975	30.5978
eqtl-a-ENSG00000106665	Oublen	Diabetic Nephrology	CLIP2	Inverse variance weighted	-0.202546	0.0771655	0.00866935	-0.35379	-0.0513016	0.816649	0.702022	0.949992	rs3135698	0.0052947	167.5
eqtl-a-ENSG00000106665	Oublen	Diabetic Nephrology	CLIP2	Inverse variance weighted	-0.202546	0.0771655	0.00866935	-0.35379	-0.0513016	0.816649	0.702022	0.949992	rs710968	0.00198598	62.2212
eqtl-a-ENSG00000106665	Oublen	Diabetic Nephrology	CLIP2	Inverse variance weighted	-0.202546	0.0771655	0.00866935	-0.35379	-0.0513016	0.816649	0.702022	0.949992	rs10876550	0.00123497	38.9101
eqtl-a-ENSG00000106665	Oublen	Diabetic Nephrology	CLIP2	Inverse variance weighted	-0.202546	0.0771655	0.00866935	-0.35379	-0.0513016	0.816649	0.702022	0.949992	rs11653357	0.00140849	44.1028
eqtl-a-ENSG00000107798	Oublen	Diabetic Nephrology	LIPA	Inverse variance weighted	0.0759252	0.0357863	0.0338691	0.00578401	0.146066	1.07888	1.0058	1.15727	rs17081935	0.00118998	37.2883
eqtl-a-ENSG00000107798	Oublen	Diabetic Nephrology	LIPA	Inverse variance weighted	0.0759252	0.0357863	0.0338691	0.00578401	0.146066	1.07888	1.0058	1.15727	rs149007767	0.00165299	49.796
eqtl-a-ENSG00000107798	Oublen	Diabetic Nephrology	LIPA	Inverse variance weighted	0.0759252	0.0357863	0.0338691	0.00578401	0.146066	1.07888	1.0058	1.15727	rs117376141	0.0136363	358.628
eqtl-a-ENSG00000107798	Oublen	Diabetic Nephrology	LIPA	Inverse variance weighted	0.0759252	0.0357863	0.0338691	0.00578401	0.146066	1.07888	1.0058	1.15727	rs1000107	0.00257539	75.3337
eqtl-a-ENSG00000107798	Oublen	Diabetic Nephrology	LIPA	Inverse variance weighted	0.0759252	0.0357863	0.0338691	0.00578401	0.146066	1.07888	1.0058	1.15727	rs4934454	0.0339487	1113.36
eqtl-a-ENSG00000107798	Oublen	Diabetic Nephrology	LIPA	Inverse variance weighted	0.0759252	0.0357863	0.0338691	0.00578401	0.146066	1.07888	1.0058	1.15727	rs11203143	0.00569442	180.762
eqtl-a-ENSG00000107798	Oublen	Diabetic Nephrology	LIPA	Inverse variance weighted	0.0759252	0.0357863	0.0338691	0.00578401	0.146066	1.07888	1.0058	1.15727	rs2071511	0.0329228	912.844
eqtl-a-ENSG00000107798	Oublen	Diabetic Nephrology	LIPA	Inverse variance weighted	0.0759252	0.0357863	0.0338691	0.00578401	0.146066	1.07888	1.0058	1.15727	rs4933171	0.00117807	31.5743
eqtl-a-ENSG00000107798	Oublen	Diabetic Nephrology	LIPA	Inverse variance weighted	0.0759252	0.0357863	0.0338691	0.00578401	0.146066	1.07888	1.0058	1.15727	rs1892548	0.00107538	34.107
eqtl-a-ENSG00000107798	Oublen	Diabetic Nephrology	LIPA	Inverse variance weighted	0.0759252	0.0357863	0.0338691	0.00578401	0.146066	1.07888	1.0058	1.15727	rs2239630	0.00124051	39.208
eqtl-a-ENSG00000107798	Oublen	Diabetic Nephrology	LIPA	Inverse variance weighted	0.0759252	0.0357863	0.0338691	0.00578401	0.146066	1.07888	1.0058	1.15727	rs13330176	0.00145691	45.5772
eqtl-a-ENSG00000108064	Oublen	Diabetic Nephrology	TFAM	Inverse variance weighted	-0.090914	0.0388206	0.0191858	-0.167002	-0.0148256	0.913096	0.846198	0.985284	rs56388170	0.00127749	40.1044
eqtl-a-ENSG00000108064	Oublen	Diabetic Nephrology	TFAM	Inverse variance weighted	-0.090914	0.0388206	0.0191858	-0.167002	-0.0148256	0.913096	0.846198	0.985284	rs4948291	0.0404021	1333.91
eqtl-a-ENSG00000108064	Oublen	Diabetic Nephrology	TFAM	Inverse variance weighted	-0.090914	0.0388206	0.0191858	-0.167002	-0.0148256	0.913096	0.846198	0.985284	rs112841905	0.0146186	419.057
eqtl-a-ENSG00000108064	Oublen	Diabetic Nephrology	TFAM	Inverse variance weighted	-0.090914	0.0388206	0.0191858	-0.167002	-0.0148256	0.913096	0.846198	0.985284	rs16912174	0.00250693	68.6465
eqtl-a-ENSG00000108064	Oublen	Diabetic Nephrology	TFAM	Inverse variance weighted	-0.090914	0.0388206	0.0191858	-0.167002	-0.0148256	0.913096	0.846198	0.985284	rs17823303	0.00236194	48.4398
eqtl-a-ENSG00000108064	Oublen	Diabetic Nephrology	TFAM	Inverse variance weighted	-0.090914	0.0388206	0.0191858	-0.167002	-0.0148256	0.913096	0.846198	0.985284	rs139675989	0.00524857	104.655
eqtl-a-ENSG00000108064	Oublen	Diabetic Nephrology	TFAM	Inverse variance weighted	-0.090914	0.0388206	0.0191858	-0.167002	-0.0148256	0.913096	0.846198	0.985284	rs183799361	0.0029166	76.8403
eqtl-a-ENSG00000109501	Oublen	Diabetic Nephrology	WFS1	Inverse variance weighted	0.192751	0.0744643	0.00963953	0.0468007	0.338701	1.21258	1.04791	1.40312	rs141094656	0.00150757	32.6535
eqtl-a-ENSG00000109501	Oublen	Diabetic Nephrology	WFS1	Inverse variance weighted	0.192751	0.0744643	0.00963953	0.0468007	0.338701	1.21258	1.04791	1.40312	rs10005000	0.0163255	523.817
eqtl-a-ENSG00000109501	Oublen	Diabetic Nephrology	WFS1	Inverse variance weighted	0.192751	0.0744643	0.00963953	0.0468007	0.338701	1.21258	1.04791	1.40312	rs4380589	0.00395923	91.5157
eqtl-a-ENSG00000110080	Oublen	Diabetic Nephrology	ST3GAL4	Inverse variance weighted	0.24258	0.0730321	0.000895	0.0994373	0.385723	1.27453	1.10455	1.47068	rs149110519	0.00120627	30.82
eqtl-a-ENSG00000110080	Oublen	Diabetic Nephrology	ST3GAL4	Inverse variance weighted	0.24258	0.0730321	0.000895	0.0994373	0.385723	1.27453	1.10455	1.47068	rs149007767	0.00348873	104.542
eqtl-a-ENSG00000110080	Oublen	Diabetic Nephrology	ST3GAL4	Inverse variance weighted	0.24258	0.0730321	0.000895	0.0994373	0.385723	1.27453	1.10455	1.47068	rs56388170	0.00117494	36.6294
eqtl-a-ENSG00000110080	Oublen	Diabetic Nephrology	ST3GAL4	Inverse variance weighted	0.24258	0.0730321	0.000895	0.0994373	0.385723	1.27453	1.10455	1.47068	rs2936613	0.00893115	282.533
eqtl-a-ENSG00000110080	Oublen	Diabetic Nephrology	ST3GAL4	Inverse variance weighted	0.24258	0.0730321	0.000895	0.0994373	0.385723	1.27453	1.10455	1.47068	rs8078723	0.00180892	57.0263
eqtl-a-ENSG00000111276	Oublen	Diabetic Nephrology	CDKN1B	Inverse variance weighted	-0.237985	0.104478	0.022735	-0.442761	-0.033209	0.788214	0.642261	0.967336	rs149007767	0.00191178	57.1969
eqtl-a-ENSG00000111276	Oublen	Diabetic Nephrology	CDKN1B	Inverse variance weighted	-0.237985	0.104478	0.022735	-0.442761	-0.033209	0.788214	0.642261	0.967336	rs2013675	0.00129938	40.3645
eqtl-a-ENSG00000111276	Oublen	Diabetic Nephrology	CDKN1B	Inverse variance weighted	-0.237985	0.104478	0.022735	-0.442761	-0.033209	0.788214	0.642261	0.967336	rs7956514	0.00642914	200.722
eqtl-a-ENSG00000111450	Oublen	Diabetic Nephrology	STX2	Inverse variance weighted	0.0578758	0.0279729	0.0385464	0.00304896	0.112703	1.05958	1.00305	1.1193	rs78667336	0.071628	2418.25
eqtl-a-ENSG00000111450	Oublen	Diabetic Nephrology	STX2	Inverse variance weighted	0.0578758	0.0279729	0.0385464	0.00304896	0.112703	1.05958	1.00305	1.1193	rs2695912	0.0295298	953.959
eqtl-a-ENSG00000111450	Oublen	Diabetic Nephrology	STX2	Inverse variance weighted	0.0578758	0.0279729	0.0385464	0.00304896	0.112703	1.05958	1.00305	1.1193	rs1195569	0.0111009	262.575
eqtl-a-ENSG00000111696	Oublen	Diabetic Nephrology	NT5DC3	Inverse variance weighted	0.0654946	0.0259203	0.0115118	0.0146908	0.116298	1.06769	1.0148	1.12333	rs12809773	0.00948589	299.101
eqtl-a-ENSG00000111696	Oublen	Diabetic Nephrology	NT5DC3	Inverse variance weighted	0.0654946	0.0259203	0.0115118	0.0146908	0.116298	1.06769	1.0148	1.12333	rs2956666	0.00211435	67.1288
eqtl-a-ENSG00000111696	Oublen	Diabetic Nephrology	NT5DC3	Inverse variance weighted	0.0654946	0.0259203	0.0115118	0.0146908	0.116298	1.06769	1.0148	1.12333	rs11610724	0.00532615	160.587
eqtl-a-ENSG00000111696	Oublen	Diabetic Nephrology	NT5DC3	Inverse variance weighted	0.0654946	0.0259203	0.0115118	0.0146908	0.116298	1.06769	1.0148	1.12333	rs111979420	0.120338	4227.13
eqtl-a-ENSG00000111696	Oublen	Diabetic Nephrology	NT5DC3	Inverse variance weighted	0.0654946	0.0259203	0.0115118	0.0146908	0.116298	1.06769	1.0148	1.12333	rs11610714	0.0383612	1263.84
eqtl-a-ENSG00000111837	Oublen	Diabetic Nephrology	MAK	Inverse variance weighted	-0.118809	0.060552	0.0497514	-0.237491	-0.000127	0.887978	0.788604	0.999873	rs12466022	0.00284585	78.076
eqtl-a-ENSG00000111837	Oublen	Diabetic Nephrology	MAK	Inverse variance weighted	-0.118809	0.060552	0.0497514	-0.237491	-0.000127	0.887978	0.788604	0.999873	rs3774937	0.00100503	31.7174
eqtl-a-ENSG00000111837	Oublen	Diabetic Nephrology	MAK	Inverse variance weighted	-0.118809	0.060552	0.0497514	-0.237491	-0.000127	0.887978	0.788604	0.999873	rs9383422	0.00140354	44.3118
eqtl-a-ENSG00000111837	Oublen	Diabetic Nephrology	MAK	Inverse variance weighted	-0.118809	0.060552	0.0497514	-0.237491	-0.000127	0.887978	0.788604	0.999873	rs518204	0.0239176	767.062
eqtl-a-ENSG00000111837	Oublen	Diabetic Nephrology	MAK	Inverse variance weighted	-0.118809	0.060552	0.0497514	-0.237491	-0.000127	0.887978	0.788604	0.999873	rs1238273	0.00139015	44.0483
eqtl-a-ENSG00000111837	Oublen	Diabetic Nephrology	MAK	Inverse variance weighted	-0.118809	0.060552	0.0497514	-0.237491	-0.000127	0.887978	0.788604	0.999873	rs1045911	0.0011547	34.7562
eqtl-a-ENSG00000111837	Oublen	Diabetic Nephrology	MAK	Inverse variance weighted	-0.118809	0.060552	0.0497514	-0.237491	-0.000127	0.887978	0.788604	0.999873	rs56388170	0.00119252	37.3858
eqtl-a-ENSG00000111837	Oublen	Diabetic Nephrology	MAK	Inverse variance weighted	-0.118809	0.060552	0.0497514	-0.237491	-0.000127	0.887978	0.788604	0.999873	rs55793580	0.00127595	40.2784
eqtl-a-ENSG00000111837	Oublen	Diabetic Nephrology	MAK	Inverse variance weighted	-0.118809	0.060552	0.0497514	-0.237491	-0.000127	0.887978	0.788604	0.999873	rs3184504	0.00248331	70.6419
eqtl-a-ENSG00000111837	Oublen	Diabetic Nephrology	MAK	Inverse variance weighted	-0.118809	0.060552	0.0497514	-0.237491	-0.000127	0.887978	0.788604	0.999873	rs35979828	0.00147185	43.9169
eqtl-a-ENSG00000111837	Oublen	Diabetic Nephrology	MAK	Inverse variance weighted	-0.118809	0.060552	0.0497514	-0.237491	-0.000127	0.887978	0.788604	0.999873	rs12600856	0.000988	31.1904
eqtl-a-ENSG00000112053	Oublen	Diabetic Nephrology	SLC26A8	Inverse variance weighted	0.14754	0.0546455	0.00693506	0.0404347	0.254645	1.15898	1.04126	1.29	rs10187424	0.00356489	112.438
eqtl-a-ENSG00000112053	Oublen	Diabetic Nephrology	SLC26A8	Inverse variance weighted	0.14754	0.0546455	0.00693506	0.0404347	0.254645	1.15898	1.04126	1.29	rs2594836	0.00336289	105.657
eqtl-a-ENSG00000112053	Oublen	Diabetic Nephrology	SLC26A8	Inverse variance weighted	0.14754	0.0546455	0.00693506	0.0404347	0.254645	1.15898	1.04126	1.29	rs7754088	0.0394027	1284.22
eqtl-a-ENSG00000112053	Oublen	Diabetic Nephrology	SLC26A8	Inverse variance weighted	0.14754	0.0546455	0.00693506	0.0404347	0.254645	1.15898	1.04126	1.29	rs7739139	0.00136181	41.0191
eqtl-a-ENSG00000112053	Oublen	Diabetic Nephrology	SLC26A8	Inverse variance weighted	0.14754	0.0546455	0.00693506	0.0404347	0.254645	1.15898	1.04126	1.29	rs149110519	0.00181308	46.352
eqtl-a-ENSG00000112053	Oublen	Diabetic Nephrology	SLC26A8	Inverse variance weighted	0.14754	0.0546455	0.00693506	0.0404347	0.254645	1.15898	1.04126	1.29	rs149007767	0.00193943	57.948
eqtl-a-ENSG00000112053	Oublen	Diabetic Nephrology	SLC26A8	Inverse variance weighted	0.14754	0.0546455	0.00693506	0.0404347	0.254645	1.15898	1.04126	1.29	rs56388170	0.00269772	84.1233
eqtl-a-ENSG00000112053	Oublen	Diabetic Nephrology	SLC26A8	Inverse variance weighted	0.14754	0.0546455	0.00693506	0.0404347	0.254645	1.15898	1.04126	1.29	rs11065979	0.00142391	40.1572
eqtl-a-ENSG00000112053	Oublen	Diabetic Nephrology	SLC26A8	Inverse variance weighted	0.14754	0.0546455	0.00693506	0.0404347	0.254645	1.15898	1.04126	1.29	rs3859192	0.00163744	51.5459
eqtl-a-ENSG00000112699	Oublen	Diabetic Nephrology	GMDS	Inverse variance weighted	0.154904	0.0782729	0.0478126	0.00148955	0.308319	1.16755	1.00149	1.36114	rs2569856	0.00123905	32.8594
eqtl-a-ENSG00000112699	Oublen	Diabetic Nephrology	GMDS	Inverse variance weighted	0.154904	0.0782729	0.0478126	0.00148955	0.308319	1.16755	1.00149	1.36114	rs7754564	0.00725993	193.693
eqtl-a-ENSG00000112699	Oublen	Diabetic Nephrology	GMDS	Inverse variance weighted	0.154904	0.0782729	0.0478126	0.00148955	0.308319	1.16755	1.00149	1.36114	rs4959167	0.00431056	85.0476
eqtl-a-ENSG00000112699	Oublen	Diabetic Nephrology	GMDS	Inverse variance weighted	0.154904	0.0782729	0.0478126	0.00148955	0.308319	1.16755	1.00149	1.36114	rs114340774	0.0328646	485.356
eqtl-a-ENSG00000112977	Oublen	Diabetic Nephrology	DAP	Inverse variance weighted	-0.0752584	0.0382609	0.0491856	-0.15025	-0.000267	0.927504	0.860493	0.999733	rs2936590	0.00105373	33.1938
eqtl-a-ENSG00000112977	Oublen	Diabetic Nephrology	DAP	Inverse variance weighted	-0.0752584	0.0382609	0.0491856	-0.15025	-0.000267	0.927504	0.860493	0.999733	rs56286531	0.0177008	567.046
eqtl-a-ENSG00000112977	Oublen	Diabetic Nephrology	DAP	Inverse variance weighted	-0.0752584	0.0382609	0.0491856	-0.15025	-0.000267	0.927504	0.860493	0.999733	rs55853334	0.0499048	1611.82
eqtl-a-ENSG00000112977	Oublen	Diabetic Nephrology	DAP	Inverse variance weighted	-0.0752584	0.0382609	0.0491856	-0.15025	-0.000267	0.927504	0.860493	0.999733	rs4702781	0.00167771	52.883
eqtl-a-ENSG00000112977	Oublen	Diabetic Nephrology	DAP	Inverse variance weighted	-0.0752584	0.0382609	0.0491856	-0.15025	-0.000267	0.927504	0.860493	0.999733	rs6592965	0.00147724	46.5547
eqtl-a-ENSG00000114738	Oublen	Diabetic Nephrology	MAPKAPK3	Inverse variance weighted	-0.0774764	0.0387303	0.0454562	-0.153388	-0.00156503	0.925449	0.857797	0.998436	rs2236953	0.0331054	1084.55
eqtl-a-ENSG00000114738	Oublen	Diabetic Nephrology	MAPKAPK3	Inverse variance weighted	-0.0774764	0.0387303	0.0454562	-0.153388	-0.00156503	0.925449	0.857797	0.998436	rs71326915	0.00136854	43.1215
eqtl-a-ENSG00000114738	Oublen	Diabetic Nephrology	MAPKAPK3	Inverse variance weighted	-0.0774764	0.0387303	0.0454562	-0.153388	-0.00156503	0.925449	0.857797	0.998436	rs79802124	0.00600338	131.187
eqtl-a-ENSG00000114738	Oublen	Diabetic Nephrology	MAPKAPK3	Inverse variance weighted	-0.0774764	0.0387303	0.0454562	-0.153388	-0.00156503	0.925449	0.857797	0.998436	rs149110519	0.0285036	755.004
eqtl-a-ENSG00000114742	Oublen	Diabetic Nephrology	WDR48	Inverse variance weighted	0.0888585	0.041778	0.0334269	0.00697349	0.170743	1.09293	1.007	1.18619	rs61736135	0.0116964	117.898
eqtl-a-ENSG00000114742	Oublen	Diabetic Nephrology	WDR48	Inverse variance weighted	0.0888585	0.041778	0.0334269	0.00697349	0.170743	1.09293	1.007	1.18619	rs7635472	0.0454763	1251.96
eqtl-a-ENSG00000114742	Oublen	Diabetic Nephrology	WDR48	Inverse variance weighted	0.0888585	0.041778	0.0334269	0.00697349	0.170743	1.09293	1.007	1.18619	rs79944478	0.00207322	50.7
eqtl-a-ENSG00000114742	Oublen	Diabetic Nephrology	WDR48	Inverse variance weighted	0.0888585	0.041778	0.0334269	0.00697349	0.170743	1.09293	1.007	1.18619	rs114619640	0.00978561	236.78
eqtl-a-ENSG00000114742	Oublen	Diabetic Nephrology	WDR48	Inverse variance weighted	0.0888585	0.041778	0.0334269	0.00697349	0.170743	1.09293	1.007	1.18619	rs4676631	0.0104672	250.666
eqtl-a-ENSG00000114742	Oublen	Diabetic Nephrology	WDR48	Inverse variance weighted	0.0888585	0.041778	0.0334269	0.00697349	0.170743	1.09293	1.007	1.18619	rs75111265	0.0058523	30.1107
eqtl-a-ENSG00000115415	Oublen	Diabetic Nephrology	STAT1	Inverse variance weighted	0.196339	0.0687786	0.00430842	0.0615328	0.331145	1.21694	1.06347	1.39256	rs6708413	0.00134745	42.5923
eqtl-a-ENSG00000115415	Oublen	Diabetic Nephrology	STAT1	Inverse variance weighted	0.196339	0.0687786	0.00430842	0.0615328	0.331145	1.21694	1.06347	1.39256	rs6745710	0.00184986	58.4992
eqtl-a-ENSG00000115415	Oublen	Diabetic Nephrology	STAT1	Inverse variance weighted	0.196339	0.0687786	0.00430842	0.0615328	0.331145	1.21694	1.06347	1.39256	rs74809942	0.00117925	37.4052
eqtl-a-ENSG00000115415	Oublen	Diabetic Nephrology	STAT1	Inverse variance weighted	0.196339	0.0687786	0.00430842	0.0615328	0.331145	1.21694	1.06347	1.39256	rs9860547	0.00124866	39.4659
eqtl-a-ENSG00000115415	Oublen	Diabetic Nephrology	STAT1	Inverse variance weighted	0.196339	0.0687786	0.00430842	0.0615328	0.331145	1.21694	1.06347	1.39256	rs76830965	0.00117884	35.8154
eqtl-a-ENSG00000115415	Oublen	Diabetic Nephrology	STAT1	Inverse variance weighted	0.196339	0.0687786	0.00430842	0.0615328	0.331145	1.21694	1.06347	1.39256	rs17622378	0.00220053	69.6174
eqtl-a-ENSG00000115415	Oublen	Diabetic Nephrology	STAT1	Inverse variance weighted	0.196339	0.0687786	0.00430842	0.0615328	0.331145	1.21694	1.06347	1.39256	rs9264638	0.00137329	42.4519
eqtl-a-ENSG00000115415	Oublen	Diabetic Nephrology	STAT1	Inverse variance weighted	0.196339	0.0687786	0.00430842	0.0615328	0.331145	1.21694	1.06347	1.39256	rs653178	0.0100214	287.652
eqtl-a-ENSG00000115415	Oublen	Diabetic Nephrology	STAT1	Inverse variance weighted	0.196339	0.0687786	0.00430842	0.0615328	0.331145	1.21694	1.06347	1.39256	rs4788084	0.00555601	174.863
eqtl-a-ENSG00000116962	Oublen	Diabetic Nephrology	NID1	Inverse variance weighted	0.178041	0.084454	0.0350191	0.0125108	0.34357	1.19487	1.01259	1.40997	rs35197078	0.00180531	53.0381
eqtl-a-ENSG00000116962	Oublen	Diabetic Nephrology	NID1	Inverse variance weighted	0.178041	0.084454	0.0350191	0.0125108	0.34357	1.19487	1.01259	1.40997	rs77610102	0.00314908	49.6031
eqtl-a-ENSG00000116962	Oublen	Diabetic Nephrology	NID1	Inverse variance weighted	0.178041	0.084454	0.0350191	0.0125108	0.34357	1.19487	1.01259	1.40997	rs10924179	0.00656601	204.449
eqtl-a-ENSG00000116962	Oublen	Diabetic Nephrology	NID1	Inverse variance weighted	0.178041	0.084454	0.0350191	0.0125108	0.34357	1.19487	1.01259	1.40997	rs13062095	0.00254116	78.5129
eqtl-a-ENSG00000117228	Oublen	Diabetic Nephrology	GBP1	Inverse variance weighted	0.213843	0.0838844	0.0107953	0.0494293	0.378256	1.23843	1.05067	1.45974	rs7911	0.00190291	59.9949
eqtl-a-ENSG00000117228	Oublen	Diabetic Nephrology	GBP1	Inverse variance weighted	0.213843	0.0838844	0.0107953	0.0494293	0.378256	1.23843	1.05067	1.45974	rs76830965	0.00100164	30.2116
eqtl-a-ENSG00000117228	Oublen	Diabetic Nephrology	GBP1	Inverse variance weighted	0.213843	0.0838844	0.0107953	0.0494293	0.378256	1.23843	1.05067	1.45974	rs9264638	0.00208341	64.0024
eqtl-a-ENSG00000117228	Oublen	Diabetic Nephrology	GBP1	Inverse variance weighted	0.213843	0.0838844	0.0107953	0.0494293	0.378256	1.23843	1.05067	1.45974	rs653178	0.00899589	256.005
eqtl-a-ENSG00000117228	Oublen	Diabetic Nephrology	GBP1	Inverse variance weighted	0.213843	0.0838844	0.0107953	0.0494293	0.378256	1.23843	1.05067	1.45974	rs2617170	0.00118744	36.9543
eqtl-a-ENSG00000117228	Oublen	Diabetic Nephrology	GBP1	Inverse variance weighted	0.213843	0.0838844	0.0107953	0.0494293	0.378256	1.23843	1.05067	1.45974	rs4788084	0.0025475	79.3887
eqtl-a-ENSG00000117519	Oublen	Diabetic Nephrology	CNN3	Inverse variance weighted	0.263999	0.130684	0.0433696	0.00785842	0.520139	1.30213	1.00789	1.68226	rs12123176	0.00170939	53.4739
eqtl-a-ENSG00000117519	Oublen	Diabetic Nephrology	CNN3	Inverse variance weighted	0.263999	0.130684	0.0433696	0.00785842	0.520139	1.30213	1.00789	1.68226	rs115786643	0.0119594	338.3
eqtl-a-ENSG00000117519	Oublen	Diabetic Nephrology	CNN3	Inverse variance weighted	0.263999	0.130684	0.0433696	0.00785842	0.520139	1.30213	1.00789	1.68226	rs12125005	0.00119487	37.7599
eqtl-a-ENSG00000118046	Oublen	Diabetic Nephrology	STK11	Inverse variance weighted	-0.123761	0.0554864	0.0257164	-0.232514	-0.0150073	0.883591	0.792539	0.985105	rs12718597	0.000995	31.0485
eqtl-a-ENSG00000118046	Oublen	Diabetic Nephrology	STK11	Inverse variance weighted	-0.123761	0.0554864	0.0257164	-0.232514	-0.0150073	0.883591	0.792539	0.985105	rs8073060	0.00266076	83.1917
eqtl-a-ENSG00000118046	Oublen	Diabetic Nephrology	STK11	Inverse variance weighted	-0.123761	0.0554864	0.0257164	-0.232514	-0.0150073	0.883591	0.792539	0.985105	rs2384942	0.00315162	65.6472
eqtl-a-ENSG00000118046	Oublen	Diabetic Nephrology	STK11	Inverse variance weighted	-0.123761	0.0554864	0.0257164	-0.232514	-0.0150073	0.883591	0.792539	0.985105	rs3764640	0.0359087	734.457
eqtl-a-ENSG00000118515	Oublen	Diabetic Nephrology	SGK1	Inverse variance weighted	-0.113572	0.0391975	0.00376233	-0.190399	-0.0367449	0.89264	0.826629	0.963922	rs3733018	0.00131041	34.48
eqtl-a-ENSG00000118515	Oublen	Diabetic Nephrology	SGK1	Inverse variance weighted	-0.113572	0.0391975	0.00376233	-0.190399	-0.0367449	0.89264	0.826629	0.963922	rs17827161	0.0408541	1078.87
eqtl-a-ENSG00000118515	Oublen	Diabetic Nephrology	SGK1	Inverse variance weighted	-0.113572	0.0391975	0.00376233	-0.190399	-0.0367449	0.89264	0.826629	0.963922	rs9321441	0.00266542	69.8977
eqtl-a-ENSG00000118515	Oublen	Diabetic Nephrology	SGK1	Inverse variance weighted	-0.113572	0.0391975	0.00376233	-0.190399	-0.0367449	0.89264	0.826629	0.963922	rs9376061	0.00445964	119.189
eqtl-a-ENSG00000118515	Oublen	Diabetic Nephrology	SGK1	Inverse variance weighted	-0.113572	0.0391975	0.00376233	-0.190399	-0.0367449	0.89264	0.826629	0.963922	rs149007767	0.00763953	192.459
eqtl-a-ENSG00000119509	Oublen	Diabetic Nephrology	INVS	Inverse variance weighted	0.146144	0.0528261	0.00566612	0.0426044	0.249683	1.15736	1.04352	1.28362	rs846761	0.0281982	919.297
eqtl-a-ENSG00000119509	Oublen	Diabetic Nephrology	INVS	Inverse variance weighted	0.146144	0.0528261	0.00566612	0.0426044	0.249683	1.15736	1.04352	1.28362	rs1965564	0.0014663	46.3431
eqtl-a-ENSG00000119509	Oublen	Diabetic Nephrology	INVS	Inverse variance weighted	0.146144	0.0528261	0.00566612	0.0426044	0.249683	1.15736	1.04352	1.28362	rs2151131	0.00407966	127.68
eqtl-a-ENSG00000120158	Oublen	Diabetic Nephrology	RCL1	Inverse variance weighted	-0.193778	0.0905354	0.0323263	-0.371227	-0.0163283	0.823841	0.689887	0.983804	rs10815090	0.00118111	37.3151
eqtl-a-ENSG00000120158	Oublen	Diabetic Nephrology	RCL1	Inverse variance weighted	-0.193778	0.0905354	0.0323263	-0.371227	-0.0163283	0.823841	0.689887	0.983804	rs10072	0.00928456	296.91
eqtl-a-ENSG00000120158	Oublen	Diabetic Nephrology	RCL1	Inverse variance weighted	-0.193778	0.0905354	0.0323263	-0.371227	-0.0163283	0.823841	0.689887	0.983804	rs10116352	0.00106404	32.7711
eqtl-a-ENSG00000121653	Oublen	Diabetic Nephrology	MAPK8IP1	Inverse variance weighted	-0.133987	0.0499192	0.00727296	-0.231829	-0.0361455	0.874601	0.793082	0.9645	rs17104	0.0106764	99.1314
eqtl-a-ENSG00000121653	Oublen	Diabetic Nephrology	MAPK8IP1	Inverse variance weighted	-0.133987	0.0499192	0.00727296	-0.231829	-0.0361455	0.874601	0.793082	0.9645	rs4756026	0.0746655	1150.72
eqtl-a-ENSG00000121653	Oublen	Diabetic Nephrology	MAPK8IP1	Inverse variance weighted	-0.133987	0.0499192	0.00727296	-0.231829	-0.0361455	0.874601	0.793082	0.9645	rs199533	0.00399956	46.1556
eqtl-a-ENSG00000122203	Oublen	Diabetic Nephrology	KIAA1191	Inverse variance weighted	-0.127541	0.0616854	0.0386776	-0.248444	-0.0066374	0.880257	0.780013	0.993385	rs12485738	0.000963	30.157
eqtl-a-ENSG00000122203	Oublen	Diabetic Nephrology	KIAA1191	Inverse variance weighted	-0.127541	0.0616854	0.0386776	-0.248444	-0.0066374	0.880257	0.780013	0.993385	rs10042649	0.0125745	358.252
eqtl-a-ENSG00000122203	Oublen	Diabetic Nephrology	KIAA1191	Inverse variance weighted	-0.127541	0.0616854	0.0386776	-0.248444	-0.0066374	0.880257	0.780013	0.993385	rs73803606	0.0165669	526.117
eqtl-a-ENSG00000123384	Oublen	Diabetic Nephrology	LRP1	Inverse variance weighted	-0.374469	0.18672	0.044909	-0.740441	-0.00849683	0.687655	0.476904	0.991539	rs1375493	0.00125146	39.5543
eqtl-a-ENSG00000123384	Oublen	Diabetic Nephrology	LRP1	Inverse variance weighted	-0.374469	0.18672	0.044909	-0.740441	-0.00849683	0.687655	0.476904	0.991539	rs10098310	0.00128071	40.4802
eqtl-a-ENSG00000123384	Oublen	Diabetic Nephrology	LRP1	Inverse variance weighted	-0.374469	0.18672	0.044909	-0.740441	-0.00849683	0.687655	0.476904	0.991539	rs55909821	0.00147012	38.83
eqtl-a-ENSG00000123405	Oublen	Diabetic Nephrology	NFE2	Inverse variance weighted	0.146036	0.0684705	0.0329387	0.0118337	0.280238	1.15724	1.0119	1.32344	rs590856	0.00206052	65.1787
eqtl-a-ENSG00000123405	Oublen	Diabetic Nephrology	NFE2	Inverse variance weighted	0.146036	0.0684705	0.0329387	0.0118337	0.280238	1.15724	1.0119	1.32344	rs12212092	0.00116801	30.8833
eqtl-a-ENSG00000123405	Oublen	Diabetic Nephrology	NFE2	Inverse variance weighted	0.146036	0.0684705	0.0329387	0.0118337	0.280238	1.15724	1.0119	1.32344	rs149110519	0.00192465	49.6226
eqtl-a-ENSG00000123405	Oublen	Diabetic Nephrology	NFE2	Inverse variance weighted	0.146036	0.0684705	0.0329387	0.0118337	0.280238	1.15724	1.0119	1.32344	rs2887921	0.00109144	34.1315
eqtl-a-ENSG00000123405	Oublen	Diabetic Nephrology	NFE2	Inverse variance weighted	0.146036	0.0684705	0.0329387	0.0118337	0.280238	1.15724	1.0119	1.32344	rs77860208	0.0106686	298.805
eqtl-a-ENSG00000123405	Oublen	Diabetic Nephrology	NFE2	Inverse variance weighted	0.146036	0.0684705	0.0329387	0.0118337	0.280238	1.15724	1.0119	1.32344	rs6580981	0.00842537	269.201
eqtl-a-ENSG00000123405	Oublen	Diabetic Nephrology	NFE2	Inverse variance weighted	0.146036	0.0684705	0.0329387	0.0118337	0.280238	1.15724	1.0119	1.32344	rs79811812	0.0341908	958.204
eqtl-a-ENSG00000124181	Oublen	Diabetic Nephrology	PLCG1	Inverse variance weighted	0.520612	0.200227	0.00931949	0.128167	0.913057	1.68306	1.13674	2.49193	rs11065979	0.00116068	33.0202
eqtl-a-ENSG00000124181	Oublen	Diabetic Nephrology	PLCG1	Inverse variance weighted	0.520612	0.200227	0.00931949	0.128167	0.913057	1.68306	1.13674	2.49193	rs73123230	0.00185975	52.5501
eqtl-a-ENSG00000124181	Oublen	Diabetic Nephrology	PLCG1	Inverse variance weighted	0.520612	0.200227	0.00931949	0.128167	0.913057	1.68306	1.13674	2.49193	rs35508023	0.00808117	75.7834
eqtl-a-ENSG00000124762	Oublen	Diabetic Nephrology	CDKN1A	Inverse variance weighted	0.163616	0.0704112	0.0201406	0.0256098	0.301622	1.17776	1.02594	1.35205	rs11731274	0.0010752	31.1229
eqtl-a-ENSG00000124762	Oublen	Diabetic Nephrology	CDKN1A	Inverse variance weighted	0.163616	0.0704112	0.0201406	0.0256098	0.301622	1.17776	1.02594	1.35205	rs9380594	0.00339025	107.755
eqtl-a-ENSG00000124762	Oublen	Diabetic Nephrology	CDKN1A	Inverse variance weighted	0.163616	0.0704112	0.0201406	0.0256098	0.301622	1.17776	1.02594	1.35205	rs12199346	0.0160489	514.879
eqtl-a-ENSG00000124762	Oublen	Diabetic Nephrology	CDKN1A	Inverse variance weighted	0.163616	0.0704112	0.0201406	0.0256098	0.301622	1.17776	1.02594	1.35205	rs7776054	0.00161082	50.3114
eqtl-a-ENSG00000124762	Oublen	Diabetic Nephrology	CDKN1A	Inverse variance weighted	0.163616	0.0704112	0.0201406	0.0256098	0.301622	1.17776	1.02594	1.35205	rs3748136	0.00187229	58.5965
eqtl-a-ENSG00000124762	Oublen	Diabetic Nephrology	CDKN1A	Inverse variance weighted	0.163616	0.0704112	0.0201406	0.0256098	0.301622	1.17776	1.02594	1.35205	rs11553699	0.00160671	48.3256
eqtl-a-ENSG00000124762	Oublen	Diabetic Nephrology	CDKN1A	Inverse variance weighted	0.163616	0.0704112	0.0201406	0.0256098	0.301622	1.17776	1.02594	1.35205	rs12589699	0.0071838	229.244
eqtl-a-ENSG00000124762	Oublen	Diabetic Nephrology	CDKN1A	Inverse variance weighted	0.163616	0.0704112	0.0201406	0.0256098	0.301622	1.17776	1.02594	1.35205	rs10512472	0.00271788	86.3427
eqtl-a-ENSG00000124762	Oublen	Diabetic Nephrology	CDKN1A	Inverse variance weighted	0.163616	0.0704112	0.0201406	0.0256098	0.301622	1.17776	1.02594	1.35205	rs4814776	0.00200292	63.5837
eqtl-a-ENSG00000124762	Oublen	Diabetic Nephrology	CDKN1A	Inverse variance weighted	0.163616	0.0704112	0.0201406	0.0256098	0.301622	1.17776	1.02594	1.35205	rs156356	0.00102354	31.1199
eqtl-a-ENSG00000126467	Oublen	Diabetic Nephrology	TSKS	Inverse variance weighted	-0.132781	0.0508531	0.00902618	-0.232453	-0.0331085	0.875657	0.792587	0.967434	rs117082545	0.00238173	51.1766
eqtl-a-ENSG00000126467	Oublen	Diabetic Nephrology	TSKS	Inverse variance weighted	-0.132781	0.0508531	0.00902618	-0.232453	-0.0331085	0.875657	0.792587	0.967434	rs61742305	0.00241878	64.0299
eqtl-a-ENSG00000126467	Oublen	Diabetic Nephrology	TSKS	Inverse variance weighted	-0.132781	0.0508531	0.00902618	-0.232453	-0.0331085	0.875657	0.792587	0.967434	rs1273634	0.055134	1096.13
eqtl-a-ENSG00000126467	Oublen	Diabetic Nephrology	TSKS	Inverse variance weighted	-0.132781	0.0508531	0.00902618	-0.232453	-0.0331085	0.875657	0.792587	0.967434	rs79075745	0.00132709	39.637
eqtl-a-ENSG00000128944	Oublen	Diabetic Nephrology	KNSTRN	Inverse variance weighted	-0.0840024	0.035	0.0163921	-0.152602	-0.0154023	0.919429	0.858471	0.984716	rs4924445	0.0038354	68.4598
eqtl-a-ENSG00000128944	Oublen	Diabetic Nephrology	KNSTRN	Inverse variance weighted	-0.0840024	0.035	0.0163921	-0.152602	-0.0154023	0.919429	0.858471	0.984716	rs4277318	0.0635656	1676.1
eqtl-a-ENSG00000128944	Oublen	Diabetic Nephrology	KNSTRN	Inverse variance weighted	-0.0840024	0.035	0.0163921	-0.152602	-0.0154023	0.919429	0.858471	0.984716	rs55679082	0.0291045	760.035
eqtl-a-ENSG00000128944	Oublen	Diabetic Nephrology	KNSTRN	Inverse variance weighted	-0.0840024	0.035	0.0163921	-0.152602	-0.0154023	0.919429	0.858471	0.984716	rs2305656	0.00298568	75.9226
eqtl-a-ENSG00000129596	Oublen	Diabetic Nephrology	CDO1	Inverse variance weighted	-0.0568759	0.0273038	0.0372445	-0.110391	-0.00336037	0.944711	0.895484	0.996645	rs149269960	0.00406697	105.381
eqtl-a-ENSG00000129596	Oublen	Diabetic Nephrology	CDO1	Inverse variance weighted	-0.0568759	0.0273038	0.0372445	-0.110391	-0.00336037	0.944711	0.895484	0.996645	rs188705202	0.00673734	70.9031
eqtl-a-ENSG00000129596	Oublen	Diabetic Nephrology	CDO1	Inverse variance weighted	-0.0568759	0.0273038	0.0372445	-0.110391	-0.00336037	0.944711	0.895484	0.996645	rs11241349	0.0010272	32.357
eqtl-a-ENSG00000129596	Oublen	Diabetic Nephrology	CDO1	Inverse variance weighted	-0.0568759	0.0273038	0.0372445	-0.110391	-0.00336037	0.944711	0.895484	0.996645	rs2650482	0.122599	4351.04
eqtl-a-ENSG00000129596	Oublen	Diabetic Nephrology	CDO1	Inverse variance weighted	-0.0568759	0.0273038	0.0372445	-0.110391	-0.00336037	0.944711	0.895484	0.996645	rs76201878	0.00154665	46.9841
eqtl-a-ENSG00000130332	Oublen	Diabetic Nephrology	LSM7	Inverse variance weighted	0.159895	0.0513448	0.00184476	0.0592596	0.260531	1.17339	1.06105	1.29762	rs74767226	0.00436319	44.9187
eqtl-a-ENSG00000130332	Oublen	Diabetic Nephrology	LSM7	Inverse variance weighted	0.159895	0.0513448	0.00184476	0.0592596	0.260531	1.17339	1.06105	1.29762	rs7255529	0.0822744	1000.14
eqtl-a-ENSG00000130332	Oublen	Diabetic Nephrology	LSM7	Inverse variance weighted	0.159895	0.0513448	0.00184476	0.0592596	0.260531	1.17339	1.06105	1.29762	rs117667569	0.00940114	132.134
eqtl-a-ENSG00000130332	Oublen	Diabetic Nephrology	LSM7	Inverse variance weighted	0.159895	0.0513448	0.00184476	0.0592596	0.260531	1.17339	1.06105	1.29762	rs8100122	0.00305093	43.6026
eqtl-a-ENSG00000130520	Oublen	Diabetic Nephrology	LSM4	Inverse variance weighted	-0.111231	0.0507126	0.0282807	-0.210628	-0.0118348	0.894732	0.810075	0.988235	rs79220153	0.00139299	31.0233
eqtl-a-ENSG00000130520	Oublen	Diabetic Nephrology	LSM4	Inverse variance weighted	-0.111231	0.0507126	0.0282807	-0.210628	-0.0118348	0.894732	0.810075	0.988235	rs16982288	0.00305335	94.6375
eqtl-a-ENSG00000130520	Oublen	Diabetic Nephrology	LSM4	Inverse variance weighted	-0.111231	0.0507126	0.0282807	-0.210628	-0.0118348	0.894732	0.810075	0.988235	rs73925443	0.0288029	884.642
eqtl-a-ENSG00000131238	Oublen	Diabetic Nephrology	PPT1	Inverse variance weighted	0.0618469	0.0282678	0.0286776	0.00644195	0.117252	1.0638	1.00646	1.1244	rs12562823	0.0010148	32.0516
eqtl-a-ENSG00000131238	Oublen	Diabetic Nephrology	PPT1	Inverse variance weighted	0.0618469	0.0282678	0.0286776	0.00644195	0.117252	1.0638	1.00646	1.1244	rs72666988	0.00304952	94.9924
eqtl-a-ENSG00000131238	Oublen	Diabetic Nephrology	PPT1	Inverse variance weighted	0.0618469	0.0282678	0.0286776	0.00644195	0.117252	1.0638	1.00646	1.1244	rs34015409	0.0535706	1793.29
eqtl-a-ENSG00000131238	Oublen	Diabetic Nephrology	PPT1	Inverse variance weighted	0.0618469	0.0282678	0.0286776	0.00644195	0.117252	1.0638	1.00646	1.1244	rs3131694	0.0586661	1802.05
eqtl-a-ENSG00000131238	Oublen	Diabetic Nephrology	PPT1	Inverse variance weighted	0.0618469	0.0282678	0.0286776	0.00644195	0.117252	1.0638	1.00646	1.1244	rs72637911	0.0111183	354.918
eqtl-a-ENSG00000131238	Oublen	Diabetic Nephrology	PPT1	Inverse variance weighted	0.0618469	0.0282678	0.0286776	0.00644195	0.117252	1.0638	1.00646	1.1244	rs56388170	0.00152359	47.8422
eqtl-a-ENSG00000131238	Oublen	Diabetic Nephrology	PPT1	Inverse variance weighted	0.0618469	0.0282678	0.0286776	0.00644195	0.117252	1.0638	1.00646	1.1244	rs7210990	0.00111196	35.1404
eqtl-a-ENSG00000131797	Oublen	Diabetic Nephrology	CLUHP3	Inverse variance weighted	-0.0416417	0.018595	0.0251294	-0.0780878	-0.00519556	0.959213	0.924883	0.994818	rs4889551	0.0935368	2071.51
eqtl-a-ENSG00000131797	Oublen	Diabetic Nephrology	CLUHP3	Inverse variance weighted	-0.0416417	0.018595	0.0251294	-0.0780878	-0.00519556	0.959213	0.924883	0.994818	rs11867137	0.280831	8888.42
eqtl-a-ENSG00000131797	Oublen	Diabetic Nephrology	CLUHP3	Inverse variance weighted	-0.0416417	0.018595	0.0251294	-0.0780878	-0.00519556	0.959213	0.924883	0.994818	rs6565237	0.0458285	1098.97
eqtl-a-ENSG00000131797	Oublen	Diabetic Nephrology	CLUHP3	Inverse variance weighted	-0.0416417	0.018595	0.0251294	-0.0780878	-0.00519556	0.959213	0.924883	0.994818	rs144428277	0.0111469	133.32
eqtl-a-ENSG00000131797	Oublen	Diabetic Nephrology	CLUHP3	Inverse variance weighted	-0.0416417	0.018595	0.0251294	-0.0780878	-0.00519556	0.959213	0.924883	0.994818	rs4822024	0.00361118	82.5101
eqtl-a-ENSG00000132471	Oublen	Diabetic Nephrology	WBP2	Inverse variance weighted	-0.179823	0.0843537	0.0330255	-0.345156	-0.0144897	0.835418	0.70811	0.985615	rs149007767	0.00148522	44.7344
eqtl-a-ENSG00000132471	Oublen	Diabetic Nephrology	WBP2	Inverse variance weighted	-0.179823	0.0843537	0.0330255	-0.345156	-0.0144897	0.835418	0.70811	0.985615	rs3744011	0.00230936	65.8974
eqtl-a-ENSG00000132471	Oublen	Diabetic Nephrology	WBP2	Inverse variance weighted	-0.179823	0.0843537	0.0330255	-0.345156	-0.0144897	0.835418	0.70811	0.985615	rs4999501	0.00281996	81.077
eqtl-a-ENSG00000132471	Oublen	Diabetic Nephrology	WBP2	Inverse variance weighted	-0.179823	0.0843537	0.0330255	-0.345156	-0.0144897	0.835418	0.70811	0.985615	rs77685513	0.0133157	343.337
eqtl-a-ENSG00000132530	Oublen	Diabetic Nephrology	XAF1	Inverse variance weighted	0.198174	0.0934595	0.0339698	0.0149937	0.381355	1.21917	1.01511	1.46427	rs2111485	0.00110526	31.9939
eqtl-a-ENSG00000132530	Oublen	Diabetic Nephrology	XAF1	Inverse variance weighted	0.198174	0.0934595	0.0339698	0.0149937	0.381355	1.21917	1.01511	1.46427	rs4917014	0.00170572	53.4769
eqtl-a-ENSG00000132530	Oublen	Diabetic Nephrology	XAF1	Inverse variance weighted	0.198174	0.0934595	0.0339698	0.0149937	0.381355	1.21917	1.01511	1.46427	rs57994353	0.00201786	55.1627
eqtl-a-ENSG00000132530	Oublen	Diabetic Nephrology	XAF1	Inverse variance weighted	0.198174	0.0934595	0.0339698	0.0149937	0.381355	1.21917	1.01511	1.46427	rs1533031	0.00510686	162.626
eqtl-a-ENSG00000132530	Oublen	Diabetic Nephrology	XAF1	Inverse variance weighted	0.198174	0.0934595	0.0339698	0.0149937	0.381355	1.21917	1.01511	1.46427	rs10491082	0.00109869	34.4851
eqtl-a-ENSG00000133612	Oublen	Diabetic Nephrology	AGAP3	Inverse variance weighted	-0.109844	0.0455869	0.0159723	-0.199194	-0.0204935	0.895974	0.819391	0.979715	rs2069456	0.0432441	1074.6
eqtl-a-ENSG00000133612	Oublen	Diabetic Nephrology	AGAP3	Inverse variance weighted	-0.109844	0.0455869	0.0159723	-0.199194	-0.0204935	0.895974	0.819391	0.979715	rs149007767	0.00264349	79.1464
eqtl-a-ENSG00000133612	Oublen	Diabetic Nephrology	AGAP3	Inverse variance weighted	-0.109844	0.0455869	0.0159723	-0.199194	-0.0204935	0.895974	0.819391	0.979715	rs2116023	0.00635866	131.539
eqtl-a-ENSG00000133612	Oublen	Diabetic Nephrology	AGAP3	Inverse variance weighted	-0.109844	0.0455869	0.0159723	-0.199194	-0.0204935	0.895974	0.819391	0.979715	rs219266	0.00103287	31.7273
eqtl-a-ENSG00000133612	Oublen	Diabetic Nephrology	AGAP3	Inverse variance weighted	-0.109844	0.0455869	0.0159723	-0.199194	-0.0204935	0.895974	0.819391	0.979715	rs10098310	0.00149464	46.9317
eqtl-a-ENSG00000134287	Oublen	Diabetic Nephrology	ARF3	Inverse variance weighted	0.0883277	0.0424863	0.0376201	0.00505458	0.171601	1.09235	1.00507	1.1872	rs1354034	0.00127346	40.3971
eqtl-a-ENSG00000134287	Oublen	Diabetic Nephrology	ARF3	Inverse variance weighted	0.0883277	0.0424863	0.0376201	0.00505458	0.171601	1.09235	1.00507	1.1872	rs149007767	0.00283151	85.3996
eqtl-a-ENSG00000134287	Oublen	Diabetic Nephrology	ARF3	Inverse variance weighted	0.0883277	0.0424863	0.0376201	0.00505458	0.171601	1.09235	1.00507	1.1872	rs79092274	0.00603005	176.272
eqtl-a-ENSG00000134287	Oublen	Diabetic Nephrology	ARF3	Inverse variance weighted	0.0883277	0.0424863	0.0376201	0.00505458	0.171601	1.09235	1.00507	1.1872	rs150173195	0.0315146	993.839
eqtl-a-ENSG00000134287	Oublen	Diabetic Nephrology	ARF3	Inverse variance weighted	0.0883277	0.0424863	0.0376201	0.00505458	0.171601	1.09235	1.00507	1.1872	rs117740891	0.00148447	34.3928
eqtl-a-ENSG00000135074	Oublen	Diabetic Nephrology	ADAM19	Inverse variance weighted	0.0994517	0.0404723	0.0139994	0.020126	0.178777	1.10457	1.02033	1.19575	rs55744253	0.0018145	52.2273
eqtl-a-ENSG00000135074	Oublen	Diabetic Nephrology	ADAM19	Inverse variance weighted	0.0994517	0.0404723	0.0139994	0.020126	0.178777	1.10457	1.02033	1.19575	rs111582690	0.0335803	1096.76
eqtl-a-ENSG00000135074	Oublen	Diabetic Nephrology	ADAM19	Inverse variance weighted	0.0994517	0.0404723	0.0139994	0.020126	0.178777	1.10457	1.02033	1.19575	rs11750530	0.0155133	497.378
eqtl-a-ENSG00000135205	Oublen	Diabetic Nephrology	CCDC146	Inverse variance weighted	-0.0797427	0.0256763	0.00189832	-0.130068	-0.0294172	0.923354	0.878036	0.971011	rs7798157	0.0389397	1241.66
eqtl-a-ENSG00000135205	Oublen	Diabetic Nephrology	CCDC146	Inverse variance weighted	-0.0797427	0.0256763	0.00189832	-0.130068	-0.0294172	0.923354	0.878036	0.971011	rs3779317	0.00141909	44.5433
eqtl-a-ENSG00000135205	Oublen	Diabetic Nephrology	CCDC146	Inverse variance weighted	-0.0797427	0.0256763	0.00189832	-0.130068	-0.0294172	0.923354	0.878036	0.971011	rs6465335	0.00137085	36.4557
eqtl-a-ENSG00000135205	Oublen	Diabetic Nephrology	CCDC146	Inverse variance weighted	-0.0797427	0.0256763	0.00189832	-0.130068	-0.0294172	0.923354	0.878036	0.971011	rs117427153	0.00227333	58.6237
eqtl-a-ENSG00000135205	Oublen	Diabetic Nephrology	CCDC146	Inverse variance weighted	-0.0797427	0.0256763	0.00189832	-0.130068	-0.0294172	0.923354	0.878036	0.971011	rs3114363	0.0729868	2454.98
eqtl-a-ENSG00000135205	Oublen	Diabetic Nephrology	CCDC146	Inverse variance weighted	-0.0797427	0.0256763	0.00189832	-0.130068	-0.0294172	0.923354	0.878036	0.971011	rs2539297	0.0160418	163.522
eqtl-a-ENSG00000135249	Oublen	Diabetic Nephrology	RINT1	Inverse variance weighted	-0.188524	0.0812963	0.0203966	-0.347865	-0.029183	0.828181	0.706194	0.971239	rs113947297	0.00514204	145.791
eqtl-a-ENSG00000135249	Oublen	Diabetic Nephrology	RINT1	Inverse variance weighted	-0.188524	0.0812963	0.0203966	-0.347865	-0.029183	0.828181	0.706194	0.971239	rs138438310	0.00255267	74.5651
eqtl-a-ENSG00000135249	Oublen	Diabetic Nephrology	RINT1	Inverse variance weighted	-0.188524	0.0812963	0.0203966	-0.347865	-0.029183	0.828181	0.706194	0.971239	rs111522698	0.00150128	42.9846
eqtl-a-ENSG00000135698	Oublen	Diabetic Nephrology	MPHOSPH6	Inverse variance weighted	0.0842963	0.0351117	0.016359	0.0154775	0.153115	1.08795	1.0156	1.16546	rs11639926	0.085137	2866.34
eqtl-a-ENSG00000135698	Oublen	Diabetic Nephrology	MPHOSPH6	Inverse variance weighted	0.0842963	0.0351117	0.016359	0.0154775	0.153115	1.08795	1.0156	1.16546	rs62038328	0.00159378	49.2547
eqtl-a-ENSG00000135698	Oublen	Diabetic Nephrology	MPHOSPH6	Inverse variance weighted	0.0842963	0.0351117	0.016359	0.0154775	0.153115	1.08795	1.0156	1.16546	rs11150438	0.00478332	150.668
eqtl-a-ENSG00000135698	Oublen	Diabetic Nephrology	MPHOSPH6	Inverse variance weighted	0.0842963	0.0351117	0.016359	0.0154775	0.153115	1.08795	1.0156	1.16546	rs12716929	0.00261182	70.5494
eqtl-a-ENSG00000135698	Oublen	Diabetic Nephrology	MPHOSPH6	Inverse variance weighted	0.0842963	0.0351117	0.016359	0.0154775	0.153115	1.08795	1.0156	1.16546	rs2967418	0.00113481	35.6066
eqtl-a-ENSG00000136003	Oublen	Diabetic Nephrology	ISCU	Inverse variance weighted	-0.110775	0.0456912	0.0153327	-0.200329	-0.02122	0.89514	0.818461	0.979004	rs4671393	0.000984	31.0987
eqtl-a-ENSG00000136003	Oublen	Diabetic Nephrology	ISCU	Inverse variance weighted	-0.110775	0.0456912	0.0153327	-0.200329	-0.02122	0.89514	0.818461	0.979004	rs11614838	0.00146377	36.428
eqtl-a-ENSG00000136003	Oublen	Diabetic Nephrology	ISCU	Inverse variance weighted	-0.110775	0.0456912	0.0153327	-0.200329	-0.02122	0.89514	0.818461	0.979004	rs7964054	0.00100598	31.9014
eqtl-a-ENSG00000136003	Oublen	Diabetic Nephrology	ISCU	Inverse variance weighted	-0.110775	0.0456912	0.0153327	-0.200329	-0.02122	0.89514	0.818461	0.979004	rs7961079	0.00102699	32.4524
eqtl-a-ENSG00000136003	Oublen	Diabetic Nephrology	ISCU	Inverse variance weighted	-0.110775	0.0456912	0.0153327	-0.200329	-0.02122	0.89514	0.818461	0.979004	rs10746125	0.0307631	991.384
eqtl-a-ENSG00000136003	Oublen	Diabetic Nephrology	ISCU	Inverse variance weighted	-0.110775	0.0456912	0.0153327	-0.200329	-0.02122	0.89514	0.818461	0.979004	rs7305836	0.00724654	230.421
eqtl-a-ENSG00000136003	Oublen	Diabetic Nephrology	ISCU	Inverse variance weighted	-0.110775	0.0456912	0.0153327	-0.200329	-0.02122	0.89514	0.818461	0.979004	rs35033748	0.00118957	32.5402
eqtl-a-ENSG00000136048	Oublen	Diabetic Nephrology	DRAM1	Inverse variance weighted	-0.110289	0.0518099	0.0332767	-0.211836	-0.00874179	0.895575	0.809097	0.991296	rs12303480	0.0245629	783.167
eqtl-a-ENSG00000136048	Oublen	Diabetic Nephrology	DRAM1	Inverse variance weighted	-0.110289	0.0518099	0.0332767	-0.211836	-0.00874179	0.895575	0.809097	0.991296	rs4764809	0.0319559	1041.99
eqtl-a-ENSG00000136048	Oublen	Diabetic Nephrology	DRAM1	Inverse variance weighted	-0.110289	0.0518099	0.0332767	-0.211836	-0.00874179	0.895575	0.809097	0.991296	rs75127467	0.00497381	150.91
eqtl-a-ENSG00000136048	Oublen	Diabetic Nephrology	DRAM1	Inverse variance weighted	-0.110289	0.0518099	0.0332767	-0.211836	-0.00874179	0.895575	0.809097	0.991296	rs1079575	0.00466533	146.958
eqtl-a-ENSG00000136717	Oublen	Diabetic Nephrology	BIN1	Inverse variance weighted	-0.0828872	0.0421001	0.0489746	-0.165403	-0.000371	0.920455	0.847552	0.999629	rs72843823	0.048445	1612.97
eqtl-a-ENSG00000136717	Oublen	Diabetic Nephrology	BIN1	Inverse variance weighted	-0.0828872	0.0421001	0.0489746	-0.165403	-0.000371	0.920455	0.847552	0.999629	rs6747127	0.0046711	146.544
eqtl-a-ENSG00000136717	Oublen	Diabetic Nephrology	BIN1	Inverse variance weighted	-0.0828872	0.0421001	0.0489746	-0.165403	-0.000371	0.920455	0.847552	0.999629	rs147976331	0.0429016	86.2427
eqtl-a-ENSG00000136717	Oublen	Diabetic Nephrology	BIN1	Inverse variance weighted	-0.0828872	0.0421001	0.0489746	-0.165403	-0.000371	0.920455	0.847552	0.999629	rs112785730	0.0043497	106.312
eqtl-a-ENSG00000136717	Oublen	Diabetic Nephrology	BIN1	Inverse variance weighted	-0.0828872	0.0421001	0.0489746	-0.165403	-0.000371	0.920455	0.847552	0.999629	rs80201838	0.00212857	65.0705
eqtl-a-ENSG00000136717	Oublen	Diabetic Nephrology	BIN1	Inverse variance weighted	-0.0828872	0.0421001	0.0489746	-0.165403	-0.000371	0.920455	0.847552	0.999629	rs773125	0.00117357	36.703
eqtl-a-ENSG00000136932	Oublen	Diabetic Nephrology	TRMO	Inverse variance weighted	-0.0963783	0.046159	0.0368013	-0.18685	-0.00590659	0.90812	0.829568	0.994111	rs143954095	0.00150843	31.8911
eqtl-a-ENSG00000136932	Oublen	Diabetic Nephrology	TRMO	Inverse variance weighted	-0.0963783	0.046159	0.0368013	-0.18685	-0.00590659	0.90812	0.829568	0.994111	rs3176719	0.00357889	112.001
eqtl-a-ENSG00000136932	Oublen	Diabetic Nephrology	TRMO	Inverse variance weighted	-0.0963783	0.046159	0.0368013	-0.18685	-0.00590659	0.90812	0.829568	0.994111	rs7045138	0.045952	1281.29
eqtl-a-ENSG00000136932	Oublen	Diabetic Nephrology	TRMO	Inverse variance weighted	-0.0963783	0.046159	0.0368013	-0.18685	-0.00590659	0.90812	0.829568	0.994111	rs3780420	0.0395921	1301.24
eqtl-a-ENSG00000137501	Oublen	Diabetic Nephrology	SYTL2	Inverse variance weighted	0.0866333	0.0397017	0.0291018	0.00881793	0.164449	1.0905	1.00886	1.17874	rs7616215	0.00139735	44.2768
eqtl-a-ENSG00000137501	Oublen	Diabetic Nephrology	SYTL2	Inverse variance weighted	0.0866333	0.0397017	0.0291018	0.00881793	0.164449	1.0905	1.00886	1.17874	rs6793295	0.00109525	34.2729
eqtl-a-ENSG00000137501	Oublen	Diabetic Nephrology	SYTL2	Inverse variance weighted	0.0866333	0.0397017	0.0291018	0.00881793	0.164449	1.0905	1.00886	1.17874	rs4301809	0.0327978	1072.94
eqtl-a-ENSG00000137501	Oublen	Diabetic Nephrology	SYTL2	Inverse variance weighted	0.0866333	0.0397017	0.0291018	0.00881793	0.164449	1.0905	1.00886	1.17874	rs6592272	0.00139891	43.8656
eqtl-a-ENSG00000137501	Oublen	Diabetic Nephrology	SYTL2	Inverse variance weighted	0.0866333	0.0397017	0.0291018	0.00881793	0.164449	1.0905	1.00886	1.17874	rs61909101	0.00378115	92.2002
eqtl-a-ENSG00000137501	Oublen	Diabetic Nephrology	SYTL2	Inverse variance weighted	0.0866333	0.0397017	0.0291018	0.00881793	0.164449	1.0905	1.00886	1.17874	rs73516921	0.00120219	37.947
eqtl-a-ENSG00000137501	Oublen	Diabetic Nephrology	SYTL2	Inverse variance weighted	0.0866333	0.0397017	0.0291018	0.00881793	0.164449	1.0905	1.00886	1.17874	rs639688	0.0211598	684.012
eqtl-a-ENSG00000137959	Oublen	Diabetic Nephrology	IFI44L	Inverse variance weighted	0.160743	0.0669155	0.0162975	0.0295889	0.291898	1.17438	1.03003	1.33897	rs75417281	0.00161498	44.8641
eqtl-a-ENSG00000137959	Oublen	Diabetic Nephrology	IFI44L	Inverse variance weighted	0.160743	0.0669155	0.0162975	0.0295889	0.291898	1.17438	1.03003	1.33897	rs1990760	0.0057289	164.393
eqtl-a-ENSG00000137959	Oublen	Diabetic Nephrology	IFI44L	Inverse variance weighted	0.160743	0.0669155	0.0162975	0.0295889	0.291898	1.17438	1.03003	1.33897	rs4917014	0.00618121	194.663
eqtl-a-ENSG00000137959	Oublen	Diabetic Nephrology	IFI44L	Inverse variance weighted	0.160743	0.0669155	0.0162975	0.0295889	0.291898	1.17438	1.03003	1.33897	rs11795343	0.00191073	60.6518
eqtl-a-ENSG00000137959	Oublen	Diabetic Nephrology	IFI44L	Inverse variance weighted	0.160743	0.0669155	0.0162975	0.0295889	0.291898	1.17438	1.03003	1.33897	rs57994353	0.00413324	113.231
eqtl-a-ENSG00000137959	Oublen	Diabetic Nephrology	IFI44L	Inverse variance weighted	0.160743	0.0669155	0.0162975	0.0295889	0.291898	1.17438	1.03003	1.33897	rs2663052	0.00166591	52.8674
eqtl-a-ENSG00000137959	Oublen	Diabetic Nephrology	IFI44L	Inverse variance weighted	0.160743	0.0669155	0.0162975	0.0295889	0.291898	1.17438	1.03003	1.33897	rs3736485	0.00128386	40.7277
eqtl-a-ENSG00000138757	Oublen	Diabetic Nephrology	G3BP2	Inverse variance weighted	-0.109928	0.0398991	0.00586637	-0.188131	-0.0317261	0.895898	0.828506	0.968772	rs62321561	0.00281284	75.3456
eqtl-a-ENSG00000138757	Oublen	Diabetic Nephrology	G3BP2	Inverse variance weighted	-0.109928	0.0398991	0.00586637	-0.188131	-0.0317261	0.895898	0.828506	0.968772	rs74617719	0.00231973	71.1952
eqtl-a-ENSG00000138757	Oublen	Diabetic Nephrology	G3BP2	Inverse variance weighted	-0.109928	0.0398991	0.00586637	-0.188131	-0.0317261	0.895898	0.828506	0.968772	rs17224545	0.00360779	111.739
eqtl-a-ENSG00000138757	Oublen	Diabetic Nephrology	G3BP2	Inverse variance weighted	-0.109928	0.0398991	0.00586637	-0.188131	-0.0317261	0.895898	0.828506	0.968772	rs55784769	0.0124377	355.905
eqtl-a-ENSG00000138757	Oublen	Diabetic Nephrology	G3BP2	Inverse variance weighted	-0.109928	0.0398991	0.00586637	-0.188131	-0.0317261	0.895898	0.828506	0.968772	rs6835992	0.0442458	1405.68
eqtl-a-ENSG00000139946	Oublen	Diabetic Nephrology	PELI2	Inverse variance weighted	-0.151688	0.0755595	0.0446938	-0.299784	-0.00359094	0.859257	0.740978	0.996415	rs149110519	0.00192465	49.6226
eqtl-a-ENSG00000139946	Oublen	Diabetic Nephrology	PELI2	Inverse variance weighted	-0.151688	0.0755595	0.0446938	-0.299784	-0.00359094	0.859257	0.740978	0.996415	rs11189181	0.00211618	66.9431
eqtl-a-ENSG00000139946	Oublen	Diabetic Nephrology	PELI2	Inverse variance weighted	-0.151688	0.0755595	0.0446938	-0.299784	-0.00359094	0.859257	0.740978	0.996415	rs7159441	0.00171425	51.7958
eqtl-a-ENSG00000139946	Oublen	Diabetic Nephrology	PELI2	Inverse variance weighted	-0.151688	0.0755595	0.0446938	-0.299784	-0.00359094	0.859257	0.740978	0.996415	rs241519	0.0160412	493.613
eqtl-a-ENSG00000140678	Oublen	Diabetic Nephrology	ITGAX	Inverse variance weighted	0.0705713	0.0357474	0.048363	0.000506	0.140636	1.07312	1.00051	1.15101	rs56388170	0.00302447	79.0691
eqtl-a-ENSG00000140678	Oublen	Diabetic Nephrology	ITGAX	Inverse variance weighted	0.0705713	0.0357474	0.048363	0.000506	0.140636	1.07312	1.00051	1.15101	rs149007767	0.00170507	42.3341
eqtl-a-ENSG00000140678	Oublen	Diabetic Nephrology	ITGAX	Inverse variance weighted	0.0705713	0.0357474	0.048363	0.000506	0.140636	1.07312	1.00051	1.15101	rs35979828	0.00197101	48.474
eqtl-a-ENSG00000140678	Oublen	Diabetic Nephrology	ITGAX	Inverse variance weighted	0.0705713	0.0357474	0.048363	0.000506	0.140636	1.07312	1.00051	1.15101	rs28834423	0.0214491	493.82
eqtl-a-ENSG00000140678	Oublen	Diabetic Nephrology	ITGAX	Inverse variance weighted	0.0705713	0.0357474	0.048363	0.000506	0.140636	1.07312	1.00051	1.15101	rs72793043	0.00154155	30.0496
eqtl-a-ENSG00000140678	Oublen	Diabetic Nephrology	ITGAX	Inverse variance weighted	0.0705713	0.0357474	0.048363	0.000506	0.140636	1.07312	1.00051	1.15101	rs1046276	0.0427852	1179.35
eqtl-a-ENSG00000140678	Oublen	Diabetic Nephrology	ITGAX	Inverse variance weighted	0.0705713	0.0357474	0.048363	0.000506	0.140636	1.07312	1.00051	1.15101	rs4889664	0.0154827	415.044
eqtl-a-ENSG00000140678	Oublen	Diabetic Nephrology	ITGAX	Inverse variance weighted	0.0705713	0.0357474	0.048363	0.000506	0.140636	1.07312	1.00051	1.15101	rs79519039	0.00515352	120.787
eqtl-a-ENSG00000140678	Oublen	Diabetic Nephrology	ITGAX	Inverse variance weighted	0.0705713	0.0357474	0.048363	0.000506	0.140636	1.07312	1.00051	1.15101	rs7210990	0.0011792	31.0235
eqtl-a-ENSG00000140678	Oublen	Diabetic Nephrology	ITGAX	Inverse variance weighted	0.0705713	0.0357474	0.048363	0.000506	0.140636	1.07312	1.00051	1.15101	rs12600856	0.00162653	42.8116
eqtl-a-ENSG00000141252	Oublen	Diabetic Nephrology	VPS53	Inverse variance weighted	-0.0876142	0.0389262	0.0243994	-0.16391	-0.011319	0.916114	0.848819	0.988745	rs8079920	0.00118351	37.0332
eqtl-a-ENSG00000141252	Oublen	Diabetic Nephrology	VPS53	Inverse variance weighted	-0.0876142	0.0389262	0.0243994	-0.16391	-0.011319	0.916114	0.848819	0.988745	rs4074627	0.00186846	34.4085
eqtl-a-ENSG00000141252	Oublen	Diabetic Nephrology	VPS53	Inverse variance weighted	-0.0876142	0.0389262	0.0243994	-0.16391	-0.011319	0.916114	0.848819	0.988745	rs4968095	0.0330503	1050.86
eqtl-a-ENSG00000141252	Oublen	Diabetic Nephrology	VPS53	Inverse variance weighted	-0.0876142	0.0389262	0.0243994	-0.16391	-0.011319	0.916114	0.848819	0.988745	rs36020100	0.03334	959.473
eqtl-a-ENSG00000142634	Oublen	Diabetic Nephrology	EFHD2	Inverse variance weighted	-0.111951	0.0478351	0.0192658	-0.205708	-0.018194	0.894088	0.814071	0.981971	rs12737425	0.0059369	150.479
eqtl-a-ENSG00000142634	Oublen	Diabetic Nephrology	EFHD2	Inverse variance weighted	-0.111951	0.0478351	0.0192658	-0.205708	-0.018194	0.894088	0.814071	0.981971	rs148298575	0.0323264	925.89
eqtl-a-ENSG00000142634	Oublen	Diabetic Nephrology	EFHD2	Inverse variance weighted	-0.111951	0.0478351	0.0192658	-0.205708	-0.018194	0.894088	0.814071	0.981971	rs190127966	0.0049935	120.902
eqtl-a-ENSG00000142634	Oublen	Diabetic Nephrology	EFHD2	Inverse variance weighted	-0.111951	0.0478351	0.0192658	-0.205708	-0.018194	0.894088	0.814071	0.981971	rs6684514	0.00109105	34.1827
eqtl-a-ENSG00000142634	Oublen	Diabetic Nephrology	EFHD2	Inverse variance weighted	-0.111951	0.0478351	0.0192658	-0.205708	-0.018194	0.894088	0.814071	0.981971	rs147432361	0.00155792	32.0154
eqtl-a-ENSG00000142634	Oublen	Diabetic Nephrology	EFHD2	Inverse variance weighted	-0.111951	0.0478351	0.0192658	-0.205708	-0.018194	0.894088	0.814071	0.981971	rs1354034	0.000971	30.8017
eqtl-a-ENSG00000142856	Oublen	Diabetic Nephrology	ITGB3BP	Inverse variance weighted	-0.093093	0.0452753	0.0397676	-0.181832	-0.00435343	0.911109	0.833741	0.995656	rs7545044	0.0916768	1438.96
eqtl-a-ENSG00000142856	Oublen	Diabetic Nephrology	ITGB3BP	Inverse variance weighted	-0.093093	0.0452753	0.0397676	-0.181832	-0.00435343	0.911109	0.833741	0.995656	rs4915895	0.00238661	34.1144
eqtl-a-ENSG00000142856	Oublen	Diabetic Nephrology	ITGB3BP	Inverse variance weighted	-0.093093	0.0452753	0.0397676	-0.181832	-0.00435343	0.911109	0.833741	0.995656	rs10512472	0.00257219	36.7766
eqtl-a-ENSG00000143457	Oublen	Diabetic Nephrology	GOLPH3L	Inverse variance weighted	0.325498	0.127336	0.0105817	0.0759197	0.575076	1.38472	1.07888	1.77727	rs76056107	0.00479877	39.6361
eqtl-a-ENSG00000143457	Oublen	Diabetic Nephrology	GOLPH3L	Inverse variance weighted	0.325498	0.127336	0.0105817	0.0759197	0.575076	1.38472	1.07888	1.77727	rs2089082	0.00477446	137.137
eqtl-a-ENSG00000143457	Oublen	Diabetic Nephrology	GOLPH3L	Inverse variance weighted	0.325498	0.127336	0.0105817	0.0759197	0.575076	1.38472	1.07888	1.77727	rs2013208	0.00123075	38.777
eqtl-a-ENSG00000143653	Oublen	Diabetic Nephrology	SCCPDH	Inverse variance weighted	0.112566	0.0507521	0.0265578	0.0130918	0.21204	1.11915	1.01318	1.2362	rs12035469	0.0298117	968.693
eqtl-a-ENSG00000143653	Oublen	Diabetic Nephrology	SCCPDH	Inverse variance weighted	0.112566	0.0507521	0.0265578	0.0130918	0.21204	1.11915	1.01318	1.2362	rs11579381	0.00238101	75.5197
eqtl-a-ENSG00000143653	Oublen	Diabetic Nephrology	SCCPDH	Inverse variance weighted	0.112566	0.0507521	0.0265578	0.0130918	0.21204	1.11915	1.01318	1.2362	rs115131103	0.00171727	53.664
eqtl-a-ENSG00000143653	Oublen	Diabetic Nephrology	SCCPDH	Inverse variance weighted	0.112566	0.0507521	0.0265578	0.0130918	0.21204	1.11915	1.01318	1.2362	rs4328821	0.00107465	33.5038
eqtl-a-ENSG00000143653	Oublen	Diabetic Nephrology	SCCPDH	Inverse variance weighted	0.112566	0.0507521	0.0265578	0.0130918	0.21204	1.11915	1.01318	1.2362	rs78744187	0.00209764	49.6462
eqtl-a-ENSG00000145029	Oublen	Diabetic Nephrology	NICN1	Inverse variance weighted	0.138007	0.0492339	0.00506162	0.0415084	0.234505	1.14798	1.04238	1.26428	rs990211	0.0344684	1027.77
eqtl-a-ENSG00000145029	Oublen	Diabetic Nephrology	NICN1	Inverse variance weighted	0.138007	0.0492339	0.00506162	0.0415084	0.234505	1.14798	1.04238	1.26428	rs7433168	0.0014119	39.7756
eqtl-a-ENSG00000145029	Oublen	Diabetic Nephrology	NICN1	Inverse variance weighted	0.138007	0.0492339	0.00506162	0.0415084	0.234505	1.14798	1.04238	1.26428	rs139068998	0.0018702	36.7621
eqtl-a-ENSG00000145029	Oublen	Diabetic Nephrology	NICN1	Inverse variance weighted	0.138007	0.0492339	0.00506162	0.0415084	0.234505	1.14798	1.04238	1.26428	rs142316462	0.00821466	206.521
eqtl-a-ENSG00000145882	Oublen	Diabetic Nephrology	PCYOX1L	Inverse variance weighted	-0.126504	0.0420876	0.00264931	-0.208996	-0.0440129	0.88117	0.811398	0.956942	rs12520790	0.00116513	36.9566
eqtl-a-ENSG00000145882	Oublen	Diabetic Nephrology	PCYOX1L	Inverse variance weighted	-0.126504	0.0420876	0.00264931	-0.208996	-0.0440129	0.88117	0.811398	0.956942	rs882560	0.0442735	1462
eqtl-a-ENSG00000145882	Oublen	Diabetic Nephrology	PCYOX1L	Inverse variance weighted	-0.126504	0.0420876	0.00264931	-0.208996	-0.0440129	0.88117	0.811398	0.956942	rs10058380	0.0102889	317.24
eqtl-a-ENSG00000145882	Oublen	Diabetic Nephrology	PCYOX1L	Inverse variance weighted	-0.126504	0.0420876	0.00264931	-0.208996	-0.0440129	0.88117	0.811398	0.956942	rs2400827	0.00575954	180.872
eqtl-a-ENSG00000145882	Oublen	Diabetic Nephrology	PCYOX1L	Inverse variance weighted	-0.126504	0.0420876	0.00264931	-0.208996	-0.0440129	0.88117	0.811398	0.956942	rs71586133	0.00103845	31.3836
eqtl-a-ENSG00000146232	Oublen	Diabetic Nephrology	NFKBIE	Inverse variance weighted	-0.144919	0.0490416	0.00312648	-0.24104	-0.0487974	0.865092	0.78581	0.952374	rs28385699	0.0236909	690.87
eqtl-a-ENSG00000146232	Oublen	Diabetic Nephrology	NFKBIE	Inverse variance weighted	-0.144919	0.0490416	0.00312648	-0.24104	-0.0487974	0.865092	0.78581	0.952374	rs9395021	0.00167327	53.1013
eqtl-a-ENSG00000146232	Oublen	Diabetic Nephrology	NFKBIE	Inverse variance weighted	-0.144919	0.0490416	0.00312648	-0.24104	-0.0487974	0.865092	0.78581	0.952374	rs17209560	0.00526542	167.644
eqtl-a-ENSG00000146232	Oublen	Diabetic Nephrology	NFKBIE	Inverse variance weighted	-0.144919	0.0490416	0.00312648	-0.24104	-0.0487974	0.865092	0.78581	0.952374	rs4149577	0.00103555	32.8422
eqtl-a-ENSG00000146592	Oublen	Diabetic Nephrology	CREB5	Inverse variance weighted	0.0645554	0.0319941	0.0436195	0.00184697	0.127264	1.06668	1.00185	1.13572	rs77794377	0.00125743	39.329
eqtl-a-ENSG00000146592	Oublen	Diabetic Nephrology	CREB5	Inverse variance weighted	0.0645554	0.0319941	0.0436195	0.00184697	0.127264	1.06668	1.00185	1.13572	rs7810930	0.0485959	1595.22
eqtl-a-ENSG00000146592	Oublen	Diabetic Nephrology	CREB5	Inverse variance weighted	0.0645554	0.0319941	0.0436195	0.00184697	0.127264	1.06668	1.00185	1.13572	rs7785014	0.00493762	155.007
eqtl-a-ENSG00000146592	Oublen	Diabetic Nephrology	CREB5	Inverse variance weighted	0.0645554	0.0319941	0.0436195	0.00184697	0.127264	1.06668	1.00185	1.13572	rs6967414	0.00919537	286.264
eqtl-a-ENSG00000146592	Oublen	Diabetic Nephrology	CREB5	Inverse variance weighted	0.0645554	0.0319941	0.0436195	0.00184697	0.127264	1.06668	1.00185	1.13572	rs34985001	0.0395352	1285.47
eqtl-a-ENSG00000146592	Oublen	Diabetic Nephrology	CREB5	Inverse variance weighted	0.0645554	0.0319941	0.0436195	0.00184697	0.127264	1.06668	1.00185	1.13572	rs7846314	0.00126384	39.9463
eqtl-a-ENSG00000146592	Oublen	Diabetic Nephrology	CREB5	Inverse variance weighted	0.0645554	0.0319941	0.0436195	0.00184697	0.127264	1.06668	1.00185	1.13572	rs12600856	0.00231342	73.1969
eqtl-a-ENSG00000146707	Oublen	Diabetic Nephrology	POMZP3	Inverse variance weighted	0.0600648	0.0295706	0.0422312	0.00210644	0.118023	1.06191	1.00211	1.12527	rs17362733	0.0349207	1042.11
eqtl-a-ENSG00000146707	Oublen	Diabetic Nephrology	POMZP3	Inverse variance weighted	0.0600648	0.0295706	0.0422312	0.00210644	0.118023	1.06191	1.00211	1.12527	rs139277930	0.00295433	63.6441
eqtl-a-ENSG00000146707	Oublen	Diabetic Nephrology	POMZP3	Inverse variance weighted	0.0600648	0.0295706	0.0422312	0.00210644	0.118023	1.06191	1.00211	1.12527	rs2539297	0.00407669	41.0566
eqtl-a-ENSG00000146707	Oublen	Diabetic Nephrology	POMZP3	Inverse variance weighted	0.0600648	0.0295706	0.0422312	0.00210644	0.118023	1.06191	1.00211	1.12527	rs143640773	0.00689128	90.354
eqtl-a-ENSG00000146707	Oublen	Diabetic Nephrology	POMZP3	Inverse variance weighted	0.0600648	0.0295706	0.0422312	0.00210644	0.118023	1.06191	1.00211	1.12527	rs117828974	0.0221062	419.249
eqtl-a-ENSG00000146707	Oublen	Diabetic Nephrology	POMZP3	Inverse variance weighted	0.0600648	0.0295706	0.0422312	0.00210644	0.118023	1.06191	1.00211	1.12527	rs146743303	0.106479	2923.42
eqtl-a-ENSG00000146707	Oublen	Diabetic Nephrology	POMZP3	Inverse variance weighted	0.0600648	0.0295706	0.0422312	0.00210644	0.118023	1.06191	1.00211	1.12527	rs56176566	0.00789529	180.785
eqtl-a-ENSG00000146707	Oublen	Diabetic Nephrology	POMZP3	Inverse variance weighted	0.0600648	0.0295706	0.0422312	0.00210644	0.118023	1.06191	1.00211	1.12527	rs62473779	0.0808947	1396.53
eqtl-a-ENSG00000146826	Oublen	Diabetic Nephrology	TRAPPC14	Inverse variance weighted	-0.151624	0.0552421	0.00605644	-0.259898	-0.043349	0.859312	0.77113	0.957577	rs6979218	0.00372878	111.762
eqtl-a-ENSG00000146826	Oublen	Diabetic Nephrology	TRAPPC14	Inverse variance weighted	-0.151624	0.0552421	0.00605644	-0.259898	-0.043349	0.859312	0.77113	0.957577	rs62485010	0.0283403	917.825
[truncated: 522 more rows]

## Sheet: Table S7
Supplementary Table 7. DKD-associated genes identified through two-sample MR analysis using GWAS Catalog summary statistics.
[truncated: 781 more rows]

[truncated: 6 more sheets: Table S8, Table S9, Table S10, Table S11, Table S12, Table S13]
